# Supplementary material for: Involvement of Tn3 transposon in formation and transmission of hypervirulent and carbapenem-resistant Klebsiella pneumoniae
Source: Microbiol Spectr. 2023 Nov 20;11(6):e03038-23. doi: 10.1128/spectrum.03038-23 (PMC10714771; doi:10.1128/spectrum.03038-23)
Supplement: Supplemental file 2 — Data Sets S1 and S2. [file spectrum.03038-23-s0002.xlsx]

## Sheet: Supplementary Data 1
Supplementary Data 1：1165 publicly available K. pneumoniae genomes from the GenBank database
strain	species	species_match	contig_count	N50	largest_contig	total_size	ambiguous_bases	QC_warnings	ST	virulence_score	resistance_score	num_resistance_classes	num_resistance_genes	Yersiniabactin	YbST	Colibactin	CbST	Aerobactin	AbST	Salmochelin	SmST	RmpADC	RmST	rmpA2	wzi	K_locus	K_type	K_locus_problems	K_locus_confidence	K_locus_identity	K_locus_missing_genes	O_locus	O_type	O_locus_problems	O_locus_confidence	O_locus_identity	O_locus_missing_genes	AGly_acquired	Col_acquired	Fcyn_acquired	Flq_acquired	Gly_acquired	MLS_acquired	Phe_acquired	Rif_acquired	Sul_acquired	Tet_acquired	Tgc_acquired	Tmt_acquired
GCA_000009885.1_ASM988v1_genomic	Klebsiella pneumoniae	strong	2	5248520	5248520	5472672	no	-	ST23	4	0	0	0	ybt 2; ICEKp1	326	-	0	iuc 1	1	iro 1,iro 3	19,18	rmp 3; ICEKp1 (truncated),rmp 1; KpVP-1	30-1LV,26	rmpA2_3-47%	wzi1	KL1	K1	none	Perfect	1		O1/O2v2	O1	none	Very high	0.9913		-	-	-	-	-	-	-	-	-	-	-	-
GCA_000016305.1_ASM1630v1_genomic	Klebsiella pneumoniae	strong	6	5315120	5315120	5694894	no	-	ST38	0	1	7	14	-	0	-	0	-	0	-	0	-	0	-	wzi50	KL52	K52	none	Perfect	1		OL101	unknown (OL101)	*	High	0.9491		aac(6')-Ib'.v1;aadA*;ant(2'')-Ia;aph(3')-Ia;strA.v1;strB.v1	-	-	-	-	-	catA1*;cmlA5	-	sul1;sul2	tet(D)	-	-
GCA_000220485.1_ASM22048v1_genomic	Klebsiella pneumoniae	strong	2	5259571	5259571	5462423	yes (7)	ambiguous_bases	ST375	3	0	0	0	-	0	-	0	iuc 1	19	iro 1	13	rmp 1; KpVP-1 (truncated)	26-2LV	rmpA2_5-54%	wzi72	KL2	K2	none	Very high	0.984		O1/O2v2	O1	-	High	0.9895	O1/O2v2_08_gmlC	-	-	-	-	-	-	-	-	-	-	-	-
GCA_000240185.2_ASM24018v2_genomic	Klebsiella pneumoniae	strong	7	5333942	5333942	5682322	yes (1)	ambiguous_bases	ST11	1	3	9	13	ybt 9; ICEKp3	15	-	0	-	0	-	0	-	0	-	wzi74	KL103	unknown (KL103)	*	Very high	0.9669		O1/O2v1	O2a	none	Very high	0.9772		aadA2^;rmtB;strA.v1^;strB.v1	-	-	-	-	-	-	-	sul2	tet(G).v1	-	dfrA12*
GCA_000281435.2_ASM28143v2_genomic	Klebsiella pneumoniae	strong	4	5395263	5395263	5767822	no	-	ST258	0	2	8	11	-	0	-	0	-	0	-	0	-	0	-	wzi154	KL107	unknown (KL107)	none	Very high	1		unknown (OL102)	unknown (OL102)	-*	None	0.8802	OL102_05_wbbL,OL102_06_rhamnan,OL102_07_wzm,OL102_08_wzt	aac(6')-Ib'.v1;aadA2;aadA2^;aph3-Ia.v1^	-	-	-	-	mphA	catA1^	-	sul1;sul1	-	-	dfrA12
GCA_000281535.2_ASM28153v2_genomic	Klebsiella pneumoniae	strong	4	5394056	5394056	5766615	no	-	ST258	0	2	8	11	-	0	-	0	-	0	-	0	-	0	-	wzi154	KL107	unknown (KL107)	none	Very high	1		unknown (OL102)	unknown (OL102)	-*	None	0.8802	OL102_05_wbbL,OL102_06_rhamnan,OL102_07_wzm,OL102_08_wzt	aac(6')-Ib'.v1;aadA2;aadA2^;aph3-Ia.v1^	-	-	-	-	mphA	catA1^	-	sul1;sul1	-	-	dfrA12
GCA_000294365.1_ASM29436v1_genomic	Klebsiella pneumoniae	strong	1	5386705	5386705	5386705	no	-	ST23	2	0	0	0	ybt 1; ICEKp10	47	clb 2	37	-	0	-	0	-	0	-	wzi172	unknown (KL1)	unknown (K1)	-	None	0.9994	KL1_05_wzb,KL1_07_wzx,KL1_08_wclY,KL1_09_wzy,KL1_15_wcaI	O1/O2v2	O1	-	High	0.9909	O1/O2v2_02_wzt,O1/O2v2_08_gmlC,O1/O2v2_10_gmlA	-	-	-	-	-	-	-	-	-	-	-	-
GCA_000364385.3_ASM36438v3_genomic	Klebsiella pneumoniae	strong	5	5435746	5435746	5781501	no	-	ST11	0	2	10	22	-	0	-	0	-	0	-	0	-	0	-	wzi174	unknown (KL74)	unknown (K74)	?+	Low	0.9888		O3b	O3b	*	High	0.9171		aac(3)-IIa.v1^;aac(6')-Ib'.v1;aac(6')-Ib-cr.v2;aac(6')-Ib3^;aadA2;rmtC;strA.v1^;strB.v1	-	-	qnrB9.2^	-	mphA	CatB4.v1	-	sul1;sul1;sul2	tet(A).v1	-	dfrA14.v2*
GCA_000406765.2_ASM40676v2_genomic	Klebsiella pneumoniae	strong	5	5308211	5308211	5547643	no	-	ST258	0	2	4	3	-	0	-	0	-	0	-	0	-	0	-	wzi29	unknown (KL106)	unknown (KL106)	?-	Low	0.9901	KL106_01_galF,KL106_02_cpsACP	O1/O2v2	O2afg	none	Very high	0.9848		aac(6')-Ib'.v1*	-	-	-	-	-	-	-	-	-	-	-
GCA_000417085.2_ASM41708v2_genomic	Klebsiella pneumoniae	strong	5	5329725	5329725	5663117	no	-	ST258	0	2	9	10	-	0	-	0	-	0	-	0	-	0	-	wzi29	KL106	unknown (KL106)	?	Good	0.9998		O1/O2v2	O2afg	none	Very high	0.9848		aac(6')-Ib'.v1;aac(6')-Ib'.v1;aadA2^	-	-	-	-	mphA	catA1^	-	sul1	-	-	dfrA12
GCA_000417225.2_ASM41722v2_genomic	Klebsiella pneumoniae	strong	4	5393855	5393855	5710688	no	-	ST258	0	2	8	11	-	0	-	0	-	0	-	0	-	0	-	wzi154	KL107	unknown (KL107)	none	Very high	0.9999		O1/O2v2	O2afg	none	Very high	0.9838		aac(6')-Ib'.v1*;aadA*;aadA2^;aph3-Ia.v1^	-	-	-	-	mphA	-	-	sul1	-	-	dfrA12
GCA_000417265.2_ASM41726v2_genomic	Klebsiella pneumoniae	strong	4	5322270	5322270	5523776	no	-	ST258	0	2	5	5	-	0	-	0	-	0	-	0	-	0	-	-	KL106	unknown (KL106)	?-	Good	0.9998	KL106_03_wzi	O1/O2v2	O2afg	none	Very high	0.9848		aac(6')-Ib'.v1;aac(6')-Ib'.v1	-	-	-	-	-	-	-	-	-	-	-
GCA_000445405.1_ASM44540v1_genomic	Klebsiella pneumoniae	strong	3	5273813	5273813	5603174	no	-	ST11	0	2	10	13	-	0	-	0	-	0	-	0	-	0	-	wzi177	KL125	unknown (KL125)	-*	High	0.9039	KL125_09_wzy	O3b	O3b	none	Very high	0.9905		aadA2^;aph3-Ia.v1^;rmtB	-	-	-	-	mphA	catA1^	-	sul1	tet(A).v1;tet(G).v1	-	dfrA12
GCA_000465975.2_ASM46597v2_genomic	Klebsiella pneumoniae	strong	2	5180925	5180925	5375667	no	-	ST29	0	0	0	0	-	0	-	0	-	0	-	0	-	0	-	wzi115	KL54	K54	none	Very high	0.9994		O1/O2v2	O1	none	Very high	0.9915		-	-	-	-	-	-	-	-	-	-	-	-
GCA_000474015.1_ASM47401v1_genomic	Klebsiella pneumoniae	strong	1	5166857	5166857	5166857	no	-	ST86	0	0	0	0	-	0	-	0	-	0	-	0	-	0	-	wzi2	unknown (KL2)	unknown (K2)	-	None	0.9989	KL2_05_wzb,KL2_07,KL2_08,KL2_11_wzx,KL2_12	O1/O2v1	O1	none	Very high	0.9846		-	-	-	-	-	-	-	-	-	-	-	-
GCA_000512165.1_ASM51216v1_genomic	Klebsiella pneumoniae	strong	7	5307003	5307003	5739888	no	-	ST442	1	3	9	15	ybt 0; ICEKp5	223	-	0	-	0	-	0	-	0	-	wzi154	KL107	unknown (KL107)	none	Very high	0.9998		O1/O2v2	O2afg	none	Very high	0.9837		aac(6')-Ib'.v1*;aadA*;aadA2;rmtG;sat-2	-	-	-	-	-	cmlA4*	-	sul1;sul1;sul2	-	-	dfrA15.v2*
GCA_000597905.1_ASM59790v1_genomic	Klebsiella pneumoniae	strong	4	5293301	5293301	5417216	yes (6)	ambiguous_bases	ST258	0	2	3	2	-	0	-	0	-	0	-	0	-	0	-	wzi154	KL107	unknown (KL107)	none	Very high	0.9999		O1/O2v2	O2afg	none	Very high	0.9838		aac(6')-Ib'.v1	-	-	-	-	-	-	-	-	-	-	-
GCA_000598005.1_ASM59800v1_genomic	Klebsiella pneumoniae	strong	6	5263229	5263229	5540936	yes (2)	ambiguous_bases	ST258	0	2	6	12	-	0	-	0	-	0	-	0	-	0	-	wzi154	KL107	unknown (KL107)	none	Very high	0.9998		O1/O2v2	O2afg	none	Very high	0.9838		aac(6')-Ib'.v1*;aadA*;aadA*;strB.v1	-	-	-	-	-	-	-	sul2	-	-	dfrA14.v2*
GCA_000695935.1_ASM69593v1_genomic	Klebsiella pneumoniae	strong	6	5241638	5241638	6132443	no	-	ST34	0	2	9	16	-	0	-	0	-	0	-	0	-	0	-	wzi90	KL37	K37	-+	Good	0.9993	KL37_18_wcuG	O1/O2v1	O1	none	Very high	0.9862		aac(3)-Ia*;aac(6')-Ib7;ant(2'')-Ia;ant(2'')-Ia	-	-	qnrB19^	-	mphE.v2;msrE	catA1*	-	sul1;sul1*	-	-	dfrA14.v2*
GCA_000714675.1_ASM71467v1_genomic	Klebsiella pneumoniae	strong	4	5396164	5396164	5734564	no	-	ST258	0	2	9	17	-	0	-	0	-	0	-	0	-	0	-	wzi29	KL106	unknown (KL106)	?	Good	0.9997		O1/O2v2	O2afg	none	Very high	0.9848		aac(3)-IV;aac(6')-Ib'.v1;aac(6')-Ib'.v1;aadA2;aadA2;aadA2^;aadA^;aph(4)-Ia	-	-	-	-	mphA	cmlA1*	-	sul1;sul1;sul3	-	-	dfrA12
GCA_000717515.1_ASM71751v1_genomic	Klebsiella pneumoniae	strong	3	5309305	5309305	5436785	no	-	ST258	0	2	4	3	-	0	-	0	-	0	-	0	-	0	-	wzi29	KL106	unknown (KL106)	?	Good	0.9999		O1/O2v2	O2afg	none	Very high	0.9847		aac(6')-Ib'.v1	-	-	-	-	-	-	-	-	-	-	-
GCA_000733255.1_ASM73325v1_genomic	Klebsiella pneumoniae	strong	5	5348284	5348284	5812304	no	-	ST14	1	2	10	33	ybt 14; ICEKp5	140	-	0	-	0	-	0	-	0	-	wzi2	KL2	K2	none	Very high	0.9974		O1/O2v1	O1	-	High	0.9998	O1/O2v1_06_wbbO	aac(3)-IId^;aac(6')-Ib'.v1;aac(6')-Ib-cr.v2;aac(6')-Ib-cr.v2;aadA*;aadA*;aadA2^;aph(3')-VI;armA;sat-2;strA.v1*;strB.v1*	-	-	qnrB1.v2^	-	ereA2*;mphE.v2^;msrE	CatB4.v1;CatB4.v1;cmlA5	arr-2	sul1;sul1*;sul2	-	-	dfrA1.v1;dfrA12;dfrA14.v2*
GCA_000739495.1_ASM73949v1_genomic	Klebsiella pneumoniae	strong	3	5297511	5297511	5510332	no	-	ST395	0	2	10	21	-	0	-	0	-	0	-	0	-	0	-	wzi105	KL108	unknown (KL108)	none	Perfect	1		O1/O2v2	O1	none	Very high	0.9897		aac(6')-Ib'.v1;aac(6')-Ib-cr.v2;aadA*;aadA16*;aph(3')-VI;strA.v1*;strB.v1*	-	-	qnrB6^;qnrS1	-	-	catII.2*	arr-3	sul1;sul1;sul2	tet(D)	-	dfrA27
GCA_000742755.1_ASM74275v1_genomic	Klebsiella pneumoniae	strong	1	5374834	5374834	5374834	no	-	ST493	1	0	0	0	ybt 2; ICEKp1	321	-	0	-	0	iro 3 (truncated)	21	rmp 3; ICEKp1	46-2LV	-	wzi2	KL2	K2	none	Very high	0.9972		O1/O2v1	O1	none	Very high	0.9981		-	-	-	-	-	-	-	-	-	-	-	-
GCA_000764615.1_ASM76461v1_genomic	Klebsiella pneumoniae	strong	5	5317001	5317001	5990738	no	-	ST15	1	2	10	19	ybt 16; ICEKp12	290	-	0	-	0	-	0	-	0	-	wzi93	unknown (KL112)	unknown (KL112)	?-	None	0.9828	KL112_08,KL112_09_wzy,KL112_10_wcaO,KL112_11_wcaN,KL112_12_wbaZ,KL112_13_wcuV	O1/O2v1	O1	none	Very high	0.9852		aac(6')-Ib-cr.v2;aadA2^;armA;strA.v1;strB.v1	-	-	qnrB1.v2^	-	mphE.v2;msrE	CatB4.v1;catA1^	-	sul1	tet(D)	-	dfrA12
GCA_000775375.1_ASM77537v1_genomic	Klebsiella pneumoniae	strong	4	5574202	5574202	5695223	no	-	ST258	2	3	7	11	ybt 17; ICEKp10	283	clb 3	49	-	0	-	0	-	0	-	wzi154	KL107	unknown (KL107)	none	Very high	0.9999		O1/O2v2	O2afg	none	Very high	0.9838		aac(6')-Ib'.v1*;aadA*;strA.v1^;strB.v1	-	-	-	-	-	-	-	sul2	-	-	dfrA14.v2*
GCA_000775395.1_ASM77539v1_genomic	Klebsiella pneumoniae	strong	4	5515525	5515525	5858308	no	-	ST258	2	2	9	18	ybt 17; ICEKp10	252	clb 3 (truncated)	62-1LV	-	0	-	0	-	0	-	wzi154	KL107	unknown (KL107)	none	Very high	0.9999		O1/O2v2	O2afg	none	Very high	0.9838		aac(6')-Ib'.v1;aac(6')-Ib'.v1;aac(6')-Ib'.v1*;aadA*;aadA2^;aph3-Ia.v1^;strA.v1^;strB.v1	-	-	-	-	mphA	catA1^	-	sul1;sul2	-	-	dfrA12;dfrA14.v2*
GCA_000775955.1_ASM77595v1_genomic	Klebsiella pneumoniae	strong	1	5118878	5118878	5118878	no	-	ST17	0	0	0	0	-	0	-	0	-	0	-	0	-	0	-	wzi82	KL38	K38	none	Very high	0.99		O1/O2v2	O2afg	none	Very high	0.9843		-	-	-	-	-	-	-	-	-	-	-	-
GCA_000784945.1_ASM78494v1_genomic	Klebsiella pneumoniae	strong	3	5298647	5298647	5520596	no	-	ST1518	0	2	5	5	-	0	-	0	-	0	-	0	-	0	-	wzi432	KL64	K64	*	Very high	0.9822		O1/O2v2	O2afg	none	Very high	0.9837		aac(6')-Ib'.v1*;aadA*	-	-	-	-	-	-	-	-	-	-	dfrA14.v2*
GCA_000784985.1_ASM78498v1_genomic	Klebsiella pneumoniae	strong	4	5306618	5306618	5484149	no	-	ST258	0	2	6	6	-	0	-	0	-	0	-	0	-	0	-	wzi29	KL106	unknown (KL106)	?	Good	0.9999		O1/O2v2	O2afg	none	Very high	0.9847		aac(6')-Ib'.v1;aadA*	-	-	-	-	-	-	-	sul1	-	-	dfrA1.v1
GCA_000785005.1_ASM78500v1_genomic	Klebsiella pneumoniae	strong	4	5228295	5228295	5473580	no	-	ST392	0	2	7	9	-	0	-	0	-	0	-	0	-	0	-	wzi187	KL27	K27	none	Very high	0.9927		O4	O4	-	High	0.9971	O4_01_hydrolase	aac(6')-Ib'.v1;aac(6')-Ib'.v1;aac(6')-Ib-cr.v2	-	-	qnrB1.v2^	-	-	-	-	-	tet(A).v1	-	dfrA14.v2*
GCA_000807395.3_ASM80739v3_genomic	Klebsiella pneumoniae	strong	4	5344430	5344430	5620801	no	-	ST258	0	2	8	16	-	0	-	0	-	0	-	0	-	0	-	wzi29	KL106	unknown (KL106)	?	Good	0.9998		O1/O2v2	O2afg	none	Very high	0.9848		aac(3)-IV;aac(6')-Ib'.v1;aac(6')-Ib'.v1;aadA2;aadA2^;aadA^;aph(4)-Ia;aph3-Ia.v1^	-	-	-	-	mphA	catA1^;cmlA1*	-	sul1;sul3	-	-	dfrA12
GCA_000813205.1_ASM81320v1_genomic	Klebsiella pneumoniae	strong	1	5329385	5329385	5329385	no	-	ST86	1	0	1	0	ybt 9; ICEKp3	207	-	0	-	0	-	0	-	0	-	wzi408	KL2	K2	none	Very high	0.9992		O1/O2v1	O1	none	Very high	0.9846		-	-	-	-	-	-	-	-	-	-	-	-
GCA_000814305.1_ASM81430v1_genomic	Klebsiella pneumoniae	strong	5	5313576	5313576	5649912	no	-	ST258	0	2	9	18	-	0	-	0	-	0	-	0	-	0	-	wzi150	KL63	K63	none	Very high	0.9881		O1/O2v2	O2afg	none	Very high	0.992		aac(3)-IV;aac(6')-Ib'.v1;aac(6')-Ib'.v1;aadA2;aadA2;aadA2^;aadA^;aph(4)-Ia;aph3-Ia.v1^	-	-	-	-	mphA	catA1^;cmlA1*	-	sul1;sul1	-	-	dfrA12
GCA_000814805.1_ASM81480v1_genomic	Klebsiella pneumoniae	strong	1	5341039	5341039	5341039	no	-	ST65	2	0	0	0	ybt 17; ICEKp10	235	clb 3	13	-	0	-	0	-	0	-	wzi72	KL2	K2	none	Very high	0.9839		O1/O2v2	O1	none	Very high	0.9898		-	-	-	-	-	-	-	-	-	-	-	-
GCA_000968155.1_ASM96815v1_genomic	Klebsiella pneumoniae	strong	3	5438894	5438894	5655684	yes (4)	ambiguous_bases	ST66	5	0	0	0	ybt 12; ICEKp10	315	clb 1	9	iuc 2	24	iro 2	22	rmp 2; KpVP-2	2	-	wzi4	KL2	K2	-	High	0.9833	KL2_13	O1/O2v2	O1	none	Very high	0.9897		-	-	-	-	-	-	-	-	-	-	-	-
GCA_000981845.1_ASM98184v1_genomic	Klebsiella pneumoniae	strong	4	5278254	5278254	5648826	no	-	ST514	0	1	7	14	-	0	-	0	-	0	-	0	-	0	-	wzi433	KL35	K35	-	High	0.9931	KL35_08_wcuC	O1/O2v1	O1	none	Very high	0.9788		aac(3)-IIa.v1;aac(3)-IIa.v1^;aac(6')-Ib-cr.v2;sat-2;strA.v1^;strB.v1	-	-	-	-	-	CatB4.v1;catA1^	-	sul2*	tet(A).v1	-	dfrA1.v1
GCA_001022035.1_ASM102203v1_genomic	Klebsiella pneumoniae	strong	4	5328319	5328319	5552491	no	-	ST11	0	2	6	9	-	0	-	0	-	0	-	0	-	0	-	wzi177	KL125	unknown (KL125)	*	High	0.9039		O3b	O3b	none	Very high	0.9905		aac(3)-IIa.v1^;aac(6')-Ib-cr.v2	-	-	-	-	-	CatB4.v1;catII.2*	-	-	-	-	-
GCA_001022175.1_ASM102217v1_genomic	Klebsiella pneumoniae	strong	6	5262013	5262013	5810009	no	-	ST941	0	3	7	15	-	0	-	0	-	0	-	0	-	0	-	wzi25	KL25	K25	-	High	0.9985	KL25_09_wfeD	O1/O2v2	O2afg	none	Very high	0.9938		aac(6')-Ib'.v1*;aac(6')-Ib'.v1*;aadA*;aadA*;ant(2'')-Ia	-	-	qnrA1	-	-	-	-	sul1;sul1	-	-	-
GCA_001022235.1_ASM102223v1_genomic	Klebsiella pneumoniae	strong	5	5402147	5402147	5620516	no	-	ST258	1	2	7	13	ybt 9; ICEKp3 (truncated)	198	-	0	-	0	-	0	-	0	-	wzi154	KL107	unknown (KL107)	none	Very high	0.9998		O1/O2v2	O2afg	none	Very high	0.9837		aac(3)-IV;aac(6')-Ib'.v1*;aadA*;aadA2;aadA^;aph(4)-Ia	-	-	-	-	-	cmlA1*	-	sul3	-	-	-
GCA_001185665.3_ASM118566v3_genomic	Klebsiella pneumoniae	strong	6	5343186	5343186	5969148	no	-	ST309	0	2	3	10	-	0	-	0	-	0	-	0	-	0	-	wzi42	KL42	K42	none	Very high	0.9999		O4	O4	none	Very high	0.9991		aac(6')-Ib'.v1*;aac(6')-Ib'.v1*;aadA*;aadA*	-	-	-	-	-	-	-	-	-	-	-
GCA_001307175.1_ASM130717v1_genomic	Klebsiella pneumoniae	strong	3	5416282	5416282	5696051	no	-	ST14	1	2	8	15	ybt 14; ICEKp5	140	-	0	-	0	-	0	-	0	-	wzi2	KL2	K2	?-	Good	0.9973	KL2_12	O1/O2v1	O1	-	High	0.9998	O1/O2v1_06_wbbO	aac(6')-Ib-cr.v2;aadA2^;aph(3')-VI;armA;sat-2	-	-	qnrB1.v2^	-	mphE.v2^;msrE	CatB4.v1	-	sul1	-	-	dfrA1.v1;dfrA12
GCA_001316565.3_ASM131656v3_genomic	Klebsiella pneumoniae	strong	3	5498599	5498599	5846356	no	-	ST101	1	2	10	18	ybt 9; ICEKp3	184	-	0	-	0	-	0	-	0	-	wzi137	KL17	K17	none	Very high	1		O1/O2v1	O1	none	Very high	0.9803		aac(3)-IIa.v1^;aac(6')-Ib-cr.v2;armA;strA.v1*;strA.v1*;strB.v1*;strB.v1*	-	-	-	-	mphE.v2;msrE	CatB4.v1	-	sul1;sul2;sul2	tet(D)	-	dfrA14.v2*
GCA_001455995.1_MS6671.v1_genomic	Klebsiella pneumoniae	strong	7	5402900	5402900	5980203	no	-	ST147	0	3	7	13	-	0	-	0	-	0	-	0	-	0	-	wzi64	KL64	K64	none	Perfect	1		O1/O2v1	O2a	none	Very high	0.9864		aac(6')-Ib;aac(6')-Ib;aadA2^;rmtF;rmtF	-	-	qnrB1.v2^	-	-	-	arr-2	-	-	-	dfrA12;dfrA14.v2*
GCA_001456055.3_ASM145605v3_genomic	Klebsiella pneumoniae	strong	5	5307114	5307114	5680634	no	-	ST278	0	2	8	9	-	0	-	0	-	0	-	0	-	0	-	wzi123	KL136	unknown (KL136)	none	Very high	0.9965		O1/O2v2	O2afg	none	Very high	0.983		strA.v1^;strB.v1	-	-	qnrB1.v2^	-	-	-	-	sul2	tet(A).v1	-	dfrA14.v2*
GCA_001456095.3_ASM145609v3_genomic	Klebsiella pneumoniae	strong	5	5309013	5309013	5650490	no	-	ST278	0	1	7	8	-	0	-	0	-	0	-	0	-	0	-	wzi123	KL136	unknown (KL136)	none	Very high	0.9964		O1/O2v2	O2afg	none	Very high	0.983		strA.v1^;strB.v1	-	-	qnrB1.v2^	-	-	-	-	sul2	tet(A).v1	-	dfrA14.v2*
GCA_001456135.1_ASM145613v1_genomic	Klebsiella pneumoniae	strong	6	5319154	5319154	5874698	no	-	ST941	0	3	7	15	-	0	-	0	-	0	-	0	-	0	-	wzi25	KL25	K25	-	High	0.9985	KL25_09_wfeD	O1/O2v2	O2afg	none	Very high	0.9938		aac(6')-Ib'.v1*;aac(6')-Ib'.v1*;aadA*;aadA*;ant(2'')-Ia	-	-	qnrA1	-	-	-	-	sul1;sul1	-	-	-
GCA_001482345.1_ASM148234v1_genomic	Klebsiella pneumoniae	strong	3	5278493	5278493	5406866	no	-	ST111	0	0	0	0	-	0	-	0	-	0	-	0	-	0	-	wzi350	KL113	unknown (KL113)	-*	High	0.965	KL113_15_wcaI	O1/O2v2	O1	none	Very high	0.9872		-	-	-	-	-	-	-	-	-	-	-	-
GCA_001521895.1_ASM152189v1_genomic	Klebsiella pneumoniae	strong	3	5387996	5387996	5535187	no	-	ST14	1	2	4	4	ybt 13; ICEKp2	299-1LV	-	0	-	0	-	0	-	0	-	wzi2	KL2	K2	?	Good	0.9974		O1/O2v1	O1	none	Very high	0.9999		aadA2^	-	-	-	-	-	-	-	-	-	-	dfrA12
GCA_001529935.1_ASM152993v1_genomic	Klebsiella pneumoniae	strong	2	5461919	5461919	5690826	no	-	ST23	5	0	0	0	ybt 1; ICEKp10	338	clb 2	29	iuc 1	1	iro 1	2	rmp 1; KpVP-1	40	rmpA2_5-54%	wzi1	KL1	K1	none	Very high	1		O1/O2v2	O1	none	Very high	0.9912		-	-	-	-	-	-	-	-	-	-	-	-
GCA_001530015.1_ASM153001v1_genomic	Klebsiella pneumoniae	strong	2	5226330	5226330	5450593	no	-	ST374	4	0	0	0	ybt 10; ICEKp4	107-3LV	-	0	iuc 1	1-1LV	iro 1	2	rmp 1; KpVP-1	26	rmpA2_5-54%	wzi408	KL2	K2	-	High	0.9971	KL2_12,KL2_13	O1/O2v1	O1	none	Very high	0.9994		-	-	-	-	-	-	-	-	-	-	-	-
GCA_001548315.1_ASM154831v1_genomic	Klebsiella variicola subsp. tropica	strong	1	5520319	5520319	5520319	no	-	ST3851	0	0	0	0	-	0	-	0	-	0	-	0	-	0	-	-	KL67	K67	*	Very high	0.9686		OL103	unknown (OL103)	none	Very high	0.9672		-	-	-	-	-	-	-	-	-	-	-	-
GCA_001611055.1_ASM161105v1_genomic	Klebsiella pneumoniae	strong	1	5439720	5439720	5439720	no	-	ST383	0	0	1	0	-	0	-	0	-	0	-	0	-	0	-	-	KL30	K30	*	Very high	0.964		O1/O2v2	O1	none	Very high	0.9844		-	-	-	-	-	-	-	-	-	-	-	-
GCA_001611095.1_ASM161109v1_genomic	Klebsiella pneumoniae	strong	1	5355459	5355459	5355459	no	-	ST383	0	0	5	4	-	0	-	0	-	0	-	0	-	0	-	-	KL30	K30	-+*	Good	0.9641	KL30_15_wcuG	O1/O2v2	O1	none	Very high	0.9844		aadA2^	-	-	-	-	mphA	-	-	sul1	-	-	dfrA12
GCA_001644765.1_ASM164476v1_genomic	Klebsiella pneumoniae	strong	6	5490611	5490611	6088457	no	-	ST147	1	3	7	13	ybt 10; ICEKp4	384	-	0	-	0	-	0	-	0	-	wzi64	KL64	K64	none	Perfect	1		O1/O2v1	O2a	none	Very high	0.9864		aac(6')-Ib;aac(6')-Ib;aadA2^;rmtF;rmtF	-	-	qnrB1.v2^	-	-	-	arr-2	-	-	-	dfrA12;dfrA14.v2*
GCA_001646625.1_ASM164662v1_genomic	Klebsiella pneumoniae	strong	3	5220857	5220857	5495481	no	-	ST1536	1	0	0	0	ybt 4; plasmid	375	-	0	-	0	-	0	-	0	-	wzi274	KL30	K30	none	Very high	0.9917		O1/O2v1	O1	none	Very high	0.98		-	-	-	-	-	-	-	-	-	-	-	-
GCA_001648215.1_ASM164821v1_genomic	Klebsiella pneumoniae	strong	4	5353110	5353110	5566588	no	-	ST147	1	2	8	13	ybt 9; ICEKp3	478-2LV	-	0	-	0	-	0	-	0	-	wzi64	KL64	K64	none	Very high	0.9999		O1/O2v1	O2a	none	Very high	0.9864		aac(6')-Ib'.v1;aac(6')-Ib-cr.v2;aadA*;aph(3')-VI	-	-	qnrS1	-	-	catB3.v2	arr-3	sul1	-	-	-
GCA_001663195.1_ASM166319v1_genomic	Klebsiella pneumoniae	strong	2	5344467	5344467	5420718	no	-	ST15	1	2	9	13	ybt 15; ICEKp11	378	-	0	-	0	-	0	-	0	-	wzi93	KL112	unknown (KL112)	none	Very high	0.9863		O1/O2v1	O1	-	High	0.9849	O1/O2v1_03_wbbM,O1/O2v1_05_wbbN	aac(3)-IId^;aac(6')-Ib-cr.v2^;aadA16*	-	-	qnrA3^	-	mphA;mphA	catB3.v2	arr-3	sul1	-	-	dfrA27
GCA_001663295.1_ASM166329v1_genomic	Klebsiella pneumoniae	strong	4	5351509	5351509	5779669	no	-	ST37	0	2	1	1	-	0	-	0	-	0	-	0	-	0	-	wzi50	KL15	K15	?-+	Good	0.9977	KL15_16_ugd	O4	O4	none	Very high	0.997		-	-	-	-	-	-	-	-	-	-	-	-
GCA_001663435.1_ASM166343v1_genomic	Klebsiella pneumoniae	strong	2	5365209	5365209	5536135	no	-	ST273	0	0	3	3	-	0	-	0	-	0	-	0	-	0	-	wzi174	KL74	K74	none	Very high	0.9895		O3b	O3b	*	High	0.917		strA.v1;strB.v1	-	-	-	-	-	-	-	sul2	-	-	-
GCA_001663455.1_ASM166345v1_genomic	Klebsiella pneumoniae	strong	4	5336571	5336571	5730336	no	-	ST2623	0	0	2	5	-	0	-	0	-	0	-	0	-	0	-	-	KL52	K52	*	Very high	0.966		OL103	unknown (OL103)	*	High	0.9453		-	-	-	-	-	mphA;mphA;mphA	-	-	-	tet(B).v2*;tetR	-	-
GCA_001675125.1_ASM167512v1_genomic	Klebsiella pneumoniae	strong	4	5393897	5393897	5681468	no	-	ST258	0	2	7	11	-	0	-	0	-	0	-	0	-	0	-	wzi154	KL107	unknown (KL107)	-	High	0.9999	KL107_08	unknown (OL102)	unknown (OL102)	-*	None	0.8802	OL102_05_wbbL,OL102_06_rhamnan,OL102_07_wzm,OL102_08_wzt	aac(6')-Ib'.v1;aadA2;aadA2^;aph3-Ia.v1^	-	-	-	-	mphA;mphA	-	-	sul1;sul1	-	-	dfrA12
GCA_001676825.1_ASM167682v1_genomic	Klebsiella pneumoniae	strong	3	5220846	5220846	5495471	no	-	ST1536	1	0	0	0	ybt 4; plasmid	375	-	0	-	0	-	0	-	0	-	wzi274	KL30	K30	none	Very high	0.9917		O1/O2v1	O1	none	Very high	0.98		-	-	-	-	-	-	-	-	-	-	-	-
GCA_001699105.2_ASM169910v2_genomic	Klebsiella pneumoniae	strong	3	5120204	5120204	5445524	no	-	ST17	0	2	9	14	-	0	-	0	-	0	-	0	-	0	-	wzi82	KL38	K38	none	Very high	0.99		O1/O2v2	O2afg	none	Very high	0.9843		aac(3)-IId^;strA.v1^;strB.v1	-	-	qnrS1;qnrS1	-	-	catII.2*	-	sul1;sul2	tet(A).v1;tet(D)	-	dfrA1.v1
GCA_001701425.2_ASM170142v2_genomic	Klebsiella pneumoniae	strong	6	5181675	5181675	5760711	no	-	ST147	0	3	12	27	-	0	-	0	-	0	-	0	-	0	-	wzi64	KL64	K64	none	Very high	1		O1/O2v1	O2a	none	Very high	0.9864		aac(6')-Il;aadA*;ant(2'')-Ia;aph3-Ia.v1^;aph3-Ia.v1^;rmtB;strA.v1;strA.v1;strB.v1;strB.v1;strB.v1	-	-	-	-	mphA	cmlA5	arr-2	sul1;sul2	tet(A).v2;tet(G).v1	-	dfrA1.v2;dfrA1.v2;dfrA14.v2*;dfrA14.v2*;dfrA23
GCA_001701835.2_ASM170183v2_genomic	Klebsiella pneumoniae	strong	6	5426917	5426917	5843511	no	-	ST11	1	2	11	24	ybt 9; ICEKp3	183	-	0	-	0	-	0	-	0	-	wzi50	KL15	K15	none	Very high	0.9992		O4	O4	-	High	0.9966	O4_06_glycosyltransferase	aac(3)-IIa.v1^;aac(6')-Ib-cr.v2;aadA*;aadA2^;ant(2'')-Ia;aph3-Ia.v1^;rmtB;strA.v1^;strB.v1	-	-	-	-	mphA	CatB4.v1;cmlA5	arr-2	sul1;sul2	tet(A).v2;tet(G).v1	-	dfrA12
GCA_001701845.2_ASM170184v2_genomic	Klebsiella pneumoniae	strong	5	5395894	5395894	5674561	no	-	ST258	1	2	8	10	ybt 13; ICEKp2	299	-	0	-	0	-	0	-	0	-	wzi29	KL106	unknown (KL106)	?	Good	0.9999		O1/O2v2	O2afg	none	Very high	0.9848		aac(6')-Ib'.v1;aph3-Ia.v1^;strB.v1	-	-	-	-	-	-	-	sul2	tet(A).v1	-	dfrA14.v2
GCA_001702045.2_ASM170204v2_genomic	Klebsiella pneumoniae	strong	6	5466424	5466424	5992634	no	-	ST258	1	3	12	25	ybt 13; ICEKp2	299	-	0	-	0	-	0	-	0	-	wzi29	KL106	unknown (KL106)	?	Good	0.9999		O1/O2v2	O2afg	none	Very high	0.9848		aac(6')-Ib'.v1;aadA*;aadA2^;ant(2'')-Ia;aph3-Ia.v1^;rmtB;strA.v1^;strB.v1	-	-	-	-	mphA	catA1^;cmlA5	arr-2	sul1;sul2	tet(A).v2;tet(G).v1	-	dfrA12;dfrA14.v2*;dfrA23
GCA_001704235.1_ASM170423v1_genomic	Klebsiella pneumoniae	strong	3	5184828	5184828	5558458	no	-	ST34	0	2	10	19	-	0	-	0	-	0	-	0	-	0	-	wzi116	KL57	K57	-*	High	0.9737	KL57_13_vanT	O1/O2v2	O2afg	none	Very high	0.9848		aac(3)-IId^;aac(6')-Ib-cr.v2;aadA2^;aadA^;strA.v1*;strB.v1*	-	-	-	-	ereA2*	catA1*	arr-2	sul1;sul1;sul2*	tet(A).v1	-	dfrA12;dfrA14.v2*
GCA_001705385.1_ASM170538v1_genomic	Klebsiella pneumoniae	strong	4	5452045	5452045	5803735	no	-	ST512	0	2	7	9	-	0	-	0	-	0	-	0	-	0	-	wzi154	KL107	unknown (KL107)	none	Very high	1		O1/O2v2	O2afg	none	Very high	0.9837		aadA2;aadA2^;aph3-Ia.v1^	-	-	-	-	mphA	catA1^	-	sul1;sul1	-	-	dfrA12
GCA_001708225.1_ASM170822v1_genomic	Klebsiella pneumoniae	strong	2	5374626	5374626	5587396	no	-	ST23	4	0	0	0	ybt 9; ICEKp3	331	-	0	iuc 1	1	iro 1	2-1LV	rmp 1; KpVP-1 (truncated)	31	rmpA2_5-54%	wzi1	KL1	K1	none	Very high	0.9999		O1/O2v2	O1	none	Very high	0.9913		-	-	-	-	-	-	-	-	-	-	-	-
GCA_001708245.1_ASM170824v1_genomic	Klebsiella pneumoniae	strong	1	5412960	5412960	5412960	no	-	ST23	2	0	0	0	ybt 1; ICEKp10 (truncated)	336	clb 2	29-1LV	-	0	-	0	-	0	-	wzi1	KL1	K1	none	Very high	0.9998		O1/O2v2	O1	none	Very high	0.9912		-	-	-	-	-	-	-	-	-	-	-	-
GCA_001709275.1_ASM170927v1_genomic	Klebsiella pneumoniae	strong	5	5341571	5341571	5805603	no	-	ST14	1	2	10	33	ybt 14; ICEKp5	140	-	0	-	0	-	0	-	0	-	wzi2	KL2	K2	none	Very high	0.9974		O1/O2v1	O1	-	High	0.9998	O1/O2v1_06_wbbO	aac(3)-IId^;aac(6')-Ib'.v1;aac(6')-Ib-cr.v2;aac(6')-Ib-cr.v2;aadA*;aadA*;aadA2^;aph(3')-VI;armA;sat-2;strA.v1*;strB.v1*	-	-	qnrB1.v2^	-	ereA2*;mphE.v2^;msrE	CatB4.v1;CatB4.v1;cmlA5	arr-2	sul1;sul1*;sul2	-	-	dfrA1.v1;dfrA12;dfrA14.v2*
GCA_001709295.1_ASM170929v1_genomic	Klebsiella pneumoniae	strong	4	5236925	5236925	5483848	no	-	ST14	0	2	8	14	-	0	-	0	-	0	-	0	-	0	-	wzi2	KL2	K2	none	Very high	0.9975		O1/O2v1	O1	none	Very high	0.9997		aph(3')-VIb*;strA.v1;strA.v1;strA.v1^;strB.v1;strB.v1	-	-	qnrB1.v2^	-	-	-	-	sul2	tet(A).v1	-	dfrA14.v2*
GCA_001718115.2_ASM171811v2_genomic	Klebsiella pneumoniae	strong	9	5284160	5284160	5766661	no	-	ST340	1	2	10	21	ybt 9; ICEKp3	183	-	0	-	0	-	0	-	0	-	wzi50	KL15	K15	none	Very high	0.999		O4	O4	none	Very high	0.9966		aac(3)-IId^;aac(6')-Ib'.v1;aadA*;aadA2;rmtG;sat-2;strA.v1;strB.v1	-	-	qnrB19^	-	-	catA1^	arr-3^	sul1;sul2	tet(B).v2*;tetR	-	dfrA14.v2*;dfrA15.v2*;dfrA8
GCA_001721725.1_ASM172172v1_genomic	Klebsiella pneumoniae	strong	1	5312744	5312744	5312744	no	-	ST16	1	0	1	0	ybt 9; ICEKp3	174-1LV	-	0	-	0	-	0	-	0	-	wzi50	KL51	K51	-	High	0.9992	KL51_14_wcoZ	O3b	O3b	-	High	0.9906	O3b_05_wbdD	-	-	-	-	-	-	-	-	-	-	-	-
GCA_001741545.1_ASM174154v1_genomic	Klebsiella pneumoniae	strong	5	5313304	5313304	5798553	no	-	ST16	1	0	5	6	ybt 9; ICEKp3 (truncated)	174-3LV	-	0	-	0	-	0	-	0	-	wzi50	KL51	K51	-	High	0.9992	KL51_14_wcoZ	O3b	O3b	none	Very high	0.9907		aac(6')-Ib;rmtF	-	-	-	-	-	-	arr-2;arr-3	sul1	-	-	dfrA1.v1
GCA_001741665.1_ASM174166v1_genomic	Klebsiella pneumoniae	strong	7	5312206	5312206	5880491	no	-	ST16	1	2	9	11	ybt 9; ICEKp3	174-1LV	-	0	-	0	-	0	-	0	-	wzi50	KL51	K51	-	High	0.9993	KL51_14_wcoZ	O3b	O3b	none	Very high	0.9907		aac(6')-Ib;aac(6')-Ib-cr.v2^;rmtF	-	-	-	-	-	CatB4.v1	arr-2;arr-3	sul1	-	-	dfrA1.v1
GCA_001746535.1_ASM174653v1_genomic	Klebsiella pneumoniae	strong	1	5344576	5344576	5344576	no	-	ST147	0	0	1	0	-	0	-	0	-	0	-	0	-	0	-	wzi64	KL64	K64	none	Perfect	1		O1/O2v1	O2a	none	Very high	0.9864		-	-	-	-	-	-	-	-	-	-	-	-
GCA_001750805.1_ASM175080v1_genomic	Klebsiella pneumoniae	strong	4	5367386	5367386	5759206	no	-	ST15	1	1	6	9	ybt 9; ICEKp3	183-2LV	-	0	-	0	-	0	-	0	-	wzi64	KL64	K64	-	High	0.9999	KL64_16_wcaJ	O1/O2v1	O1	none	Very high	0.9864		aac(3)-IId^;aac(6')-Ib4*	-	-	qnrB2.v1^;qnrS1	-	erm(42)*	-	-	sul1;sul2	tet(D)	-	-
GCA_001855315.1_ASM185531v1_genomic	Klebsiella pneumoniae	strong	5	5400658	5400658	5718854	no	-	ST147	1	2	9	21	ybt 16; ICEKp12	280	-	0	-	0	-	0	-	0	-	wzi64	KL64	K64	none	Perfect	1		O1/O2v1	O2a	none	Very high	0.9864		aac(6')-Ib;armA;rmtF*	-	-	qnrB1.v1;qnrS1;qnrS1	-	mphE.v2;msrE	-	-	sul1	tet(A).v1	-	dfrA1.v1;dfrA1.v1;dfrA14.v2*;dfrA14.v2*
GCA_001870165.1_ASM187016v1_genomic	Klebsiella pneumoniae	strong	4	5387681	5387681	5597109	no	-	ST45	1	2	9	11	ybt 10; ICEKp4	78	-	0	-	0	-	0	-	0	-	wzi133	KL25	K25	-	High	0.9853	KL25_09_wfeD	O1/O2v1	O2a	none	Very high	0.9846		aac(6')-Ib-cr.v2;aadA1.v1^	-	-	-	-	-	catB3.v2	arr-3	sul1;sul1	-	-	dfrA1.v2
GCA_001885255.2_ASM188525v2_genomic	Klebsiella pneumoniae	strong	7	5381436	5381436	5920942	no	-	ST147	1	2	9	19	ybt 16; ICEKp12	280	-	0	-	0	-	0	-	0	-	wzi64	KL64	K64	none	Very high	1		O1/O2v1	O2a	none	Very high	0.9864		aac(3)-IIa.v1^;aac(6')-Ib-cr.v2;aac(6')-Ib7*;strA.v1;strA.v1;strB.v1;strB.v1	-	-	qnrS1	-	-	CatB4.v1;floR.v2*	-	sul1;sul2	tet(A).v1;tet(A).v2	-	dfrA1.v1
GCA_001887985.4_ASM188798v4_genomic	Klebsiella pneumoniae	strong	4	5461116	5461116	5632871	no	-	ST11	1	2	6	5	ybt 9; ICEKp3	503	-	0	-	0	-	0	-	0	-	wzi64	KL64	K64	none	Very high	0.9991		O1/O2v1	O2a	-	High	0.9865	O1/O2v1_04_glf	rmtB	-	-	-	-	-	catII.2*	-	-	-	-	-
GCA_001887995.2_ASM188799v2_genomic	Klebsiella pneumoniae	strong	4	5239924	5239924	5461882	no	-	ST1	0	3	7	10	-	0	-	0	-	0	-	0	-	0	-	wzi45	KL45	K45	none	Very high	0.9841		O1/O2v2	O1	none	Very high	0.995		strA.v1^;strA.v1^;strB.v1;strB.v1	mcr-8.1*	-	-	-	-	-	-	sul2*;sul2*	tet(A).v1	-	-
GCA_001902195.1_ASM190219v1_genomic	Klebsiella pneumoniae	strong	5	5454003	5454003	5778465	no	-	ST258	2	2	8	12	ybt 17; ICEKp10	251	clb 3	62	-	0	-	0	-	0	-	wzi154	KL107	unknown (KL107)	none	Very high	0.9999		O1/O2v2	O2afg	none	Very high	0.9838		aac(6')-Ib'.v1;aac(6')-Ib'.v1;aac(6')-Ib'.v1;aadA2^;aph3-Ia.v1^	-	-	qnrS1	-	mphA	catA1^	-	sul1	-	-	dfrA12
GCA_001902215.1_ASM190221v1_genomic	Klebsiella pneumoniae	strong	5	5452922	5452922	5773763	no	-	ST258	2	2	8	12	ybt 17; ICEKp10	251	clb 3	62	-	0	-	0	-	0	-	wzi154	KL107	unknown (KL107)	none	Very high	0.9999		O1/O2v2	O2afg	none	Very high	0.9838		aac(6')-Ib'.v1;aac(6')-Ib'.v1;aac(6')-Ib'.v1;aadA2^;aph3-Ia.v1^	-	-	qnrS1	-	mphA	catA1^	-	sul1	-	-	dfrA12
GCA_001902235.1_ASM190223v1_genomic	Klebsiella pneumoniae	strong	5	5490693	5490693	5811538	no	-	ST258	2	3	9	12	ybt 17; ICEKp10	251	clb 3	62	-	0	-	0	-	0	-	wzi154	KL107	unknown (KL107)	none	Very high	0.9998		O1/O2v2	O2afg	none	Very high	0.9838		aac(6')-Ib'.v1;aac(6')-Ib'.v1;aac(6')-Ib'.v1;aadA2^;aph3-Ia.v1^	-	-	qnrS1	-	mphA	catA1^	-	sul1	-	-	dfrA12
GCA_001902255.1_ASM190225v1_genomic	Klebsiella pneumoniae	strong	4	5327855	5327855	5594981	no	-	ST258	0	2	7	14	-	0	-	0	-	0	-	0	-	0	-	wzi29	KL106	unknown (KL106)	?	Good	0.9998		O1/O2v2	O2afg	none	Very high	0.9848		aac(6')-Ib'.v1;aac(6')-Ib'.v1;aadA2;aadA2^;aadA^;aph(4)-Ia;aph3-Ia.v1^	-	-	-	-	mphA	catA1^;cmlA1*	-	sul1;sul3	-	-	dfrA12
GCA_001902335.1_ASM190233v1_genomic	Klebsiella pneumoniae	strong	7	5159815	5159815	5851286	no	-	ST23	4	2	7	10	ybt 9; ICEKp3	202-1LV	-	0	iuc 1	1	-	0	rmp 1; KpVP-1 (truncated)	31-1LV	rmpA2_8*-60%	-	KL57	K57	-	Good	0.988	KL57_03_wzi	O1/O2v2	O2afg	-	High	0.9863	O1/O2v2_08_gmlC	aac(3)-IIa.v1*;aac(6')-Ib-cr.v2	-	-	qnrS1	-	-	CatB4.v1;catII.2*	-	sul2	tet(A).v1	-	-
GCA_001902355.1_ASM190235v1_genomic	Klebsiella pneumoniae	strong	3	5423372	5423372	5778578	no	-	ST395	0	2	10	15	-	0	-	0	-	0	-	0	-	0	-	wzi105	KL108	unknown (KL108)	none	Perfect	1		O1/O2v2	O1	none	Very high	0.9897		aac(3)-IIa.v1^;aac(6')-Ib-cr.v2;aadA2^;rmtC	-	-	-	-	mphA	CatB4.v1;catA1^	-	sul1;sul1;sul1*	tet(A).v1	-	dfrA1.v1
GCA_001902395.1_ASM190239v1_genomic	Klebsiella pneumoniae	strong	5	5330835	5330835	5676522	no	-	ST15	0	2	8	12	-	0	-	0	-	0	-	0	-	0	-	wzi24	KL24	K24	-	High	0.9999	KL24_13_wcuG	O1/O2v1	O1	-	High	0.9851	O1/O2v1_06_wbbO	aac(3)-IIa.v1^;aac(6')-Ib-cr.v2;strA.v1^;strB.v1	-	-	-	-	-	CatB4.v1;catA1*?	-	sul2	tet(A).v1	-	-
GCA_001902415.1_ASM190241v1_genomic	Klebsiella pneumoniae	strong	9	5294741	5294741	5584283	no	-	ST11	1	2	9	12	ybt 9; ICEKp3	183	-	0	-	0	-	0	-	0	-	wzi50	KL15	K15	none	Very high	0.9979		O4	O4	none	Very high	0.9966		aac(3)-IIa.v1^;aac(6')-Ib-cr.v2;aadA2^;aph3-Ia.v1^	-	-	-	-	mphA	CatB4.v1	-	sul1	-	-	dfrA12;dfrA14.v2*
GCA_001902435.1_ASM190243v1_genomic	Klebsiella pneumoniae	strong	3	5497872	5497872	5655658	no	-	ST101	1	2	10	19	ybt 9; ICEKp3	183-1LV	-	0	-	0	-	0	-	0	-	wzi137	KL17	K17	none	Very high	0.9998		O1/O2v1	O1	none	Very high	0.9803		aac(3)-IIa.v1^;aac(6')-Ib'.v1;aadA*;aadA2;aadA^;aph(3')-VIb*;strA.v1;strA.v1	-	-	-	-	mphA	cmlA1*;floR.v1*	-	sul3	tet(D)	-	dfrA14.v2*
GCA_001902475.1_ASM190247v1_genomic	Klebsiella pneumoniae	strong	2	5536506	5536506	5699058	no	-	ST11	1	2	7	10	ybt 9; ICEKp3	503-1LV	-	0	-	0	-	0	-	0	-	wzi209	KL47	K47	none	Very high	0.994		OL101	unknown (OL101)	-	High	0.9498	OL101_09_glycosylhydrolase	aadA2;aadA2;ant(2'')-Ia;rmtB	-	-	-	-	-	cmlA4*	-	sul1*	-	-	-
GCA_001902515.1_ASM190251v1_genomic	Klebsiella pneumoniae	strong	4	5497083	5497083	5658942	no	-	ST101	1	2	10	19	ybt 9; ICEKp3	183-1LV	-	0	-	0	-	0	-	0	-	wzi137	KL17	K17	none	Very high	0.9998		O1/O2v1	O1	none	Very high	0.9803		aac(3)-IIa.v1^;aac(6')-Ib'.v1;aadA*;aadA2;aadA^;aph(3')-VIb*;strA.v1;strA.v1	-	-	-	-	mphA	cmlA1*;floR.v1*	-	sul3	tet(D)	-	dfrA14.v2*
GCA_001902535.1_ASM190253v1_genomic	Klebsiella pneumoniae	strong	5	5208900	5208900	5513536	no	-	ST340	0	2	7	13	-	0	-	0	-	0	-	0	-	0	-	wzi56	KL55	K55	*	Very high	0.9627		O3b	O3b	none	Very high	0.9921		aac(3)-IV;aadA2;aadA^;aph(4)-Ia*;aph3-Ia.v1^	-	-	-	-	mphA	cmlA1*	-	sul1;sul1;sul3	-	-	-
GCA_001908515.1_ASM190851v1_genomic	Klebsiella pneumoniae	strong	7	5424949	5424949	5752260	no	-	ST244	0	2	7	8	-	0	-	0	-	0	-	0	-	0	-	wzi50	KL15	K15	none	Very high	0.9997		O4	O4	none	Very high	0.9967		aadA2^	-	-	-	-	mphA	-	-	sul1	-	-	dfrA12
GCA_001908595.1_ASM190859v1_genomic	Klebsiella pneumoniae	strong	6	5373056	5373056	5916317	no	-	ST147	1	2	9	15	ybt 16; ICEKp12	280	-	0	-	0	-	0	-	0	-	wzi64	KL64	K64	none	Very high	1		O1/O2v1	O2a	none	Very high	0.9864		aac(6')-Ib7*;strA.v1;strA.v1;strB.v1;strB.v1	-	-	qnrS1	-	-	floR.v2*	-	sul1;sul2	tet(A).v1;tet(A).v2	-	dfrA1.v1
GCA_001908625.1_ASM190862v1_genomic	Klebsiella pneumoniae	strong	6	5374118	5374118	5907691	no	-	ST147	1	2	9	16	ybt 16; ICEKp12 (truncated)	280-1LV	-	0	-	0	-	0	-	0	-	wzi64	KL64	K64	none	Very high	1		O1/O2v1	O2a	none	Very high	0.9864		aac(6')-Ib7*;strA.v1;strA.v1;strB.v1;strB.v1	-	-	qnrS1	-	-	floR.v2*	-	sul1;sul1;sul2	tet(A).v1;tet(A).v2	-	dfrA1.v1
GCA_001908655.1_ASM190865v1_genomic	Klebsiella pneumoniae	strong	6	5373056	5373056	5913496	no	-	ST147	1	1	8	15	ybt 16; ICEKp12	280	-	0	-	0	-	0	-	0	-	wzi64	KL64	K64	none	Very high	0.9999		O1/O2v1	O2a	none	Very high	0.9864		aac(6')-Ib7*;strA.v1;strA.v1;strB.v1;strB.v1	-	-	qnrS1	-	-	floR.v2*	-	sul1;sul1;sul2	tet(A).v1;tet(A).v2	-	dfrA1.v1
GCA_001908675.1_ASM190867v1_genomic	Klebsiella pneumoniae	strong	6	5373055	5373055	5921376	no	-	ST147	1	2	9	16	ybt 16; ICEKp12	280	-	0	-	0	-	0	-	0	-	wzi64	KL64	K64	none	Very high	1		O1/O2v1	O2a	none	Very high	0.9864		aac(6')-Ib7*;strA.v1;strA.v1;strB.v1;strB.v1	-	-	qnrS1	-	-	floR.v2*	-	sul1;sul1;sul2	tet(A).v1;tet(A).v2	-	dfrA1.v1
GCA_001908695.1_ASM190869v1_genomic	Klebsiella pneumoniae	strong	6	5373056	5373056	5914083	no	-	ST147	1	2	9	16	ybt 16; ICEKp12	280	-	0	-	0	-	0	-	0	-	wzi64	KL64	K64	none	Very high	1		O1/O2v1	O2a	none	Very high	0.9864		aac(6')-Ib7*;strA.v1;strA.v1;strB.v1;strB.v1	-	-	qnrS1	-	-	floR.v2*	-	sul1;sul1;sul2	tet(A).v1;tet(A).v2	-	dfrA1.v1
GCA_001908715.1_ASM190871v1_genomic	Klebsiella pneumoniae	strong	5	5073712	5073712	5379063	no	-	ST340	0	2	4	6	-	0	-	0	-	0	-	0	-	0	-	-	KL55	K55	-*	High	0.9627	KL55_03_wzi	O3b	O3b	none	Very high	0.9921		aac(3)-IV;aac(3)-IV;aph(4)-Ia*	-	-	-	-	-	-	-	sul1	-	-	-
GCA_001908875.1_ASM190887v1_genomic	Klebsiella pneumoniae	strong	6	5373057	5373057	5920288	no	-	ST147	1	2	9	16	ybt 16; ICEKp12	280	-	0	-	0	-	0	-	0	-	wzi64	KL64	K64	none	Very high	1		O1/O2v1	O2a	none	Very high	0.9864		aac(6')-Ib7*;strA.v1;strA.v1;strB.v1;strB.v1	-	-	qnrS1	-	-	floR.v2*	-	sul1;sul1;sul2	tet(A).v1;tet(A).v2	-	dfrA1.v1
GCA_001908895.1_ASM190889v1_genomic	Klebsiella pneumoniae	strong	3	5295517	5295517	5526153	no	-	ST11	1	2	7	8	ybt 9; ICEKp3	183	-	0	-	0	-	0	-	0	-	wzi50	KL15	K15	none	Very high	0.9979		O4	O4	none	Very high	0.9966		aac(3)-IIa.v1^;aac(6')-Ib-cr.v2;aph3-Ia.v1^	-	-	-	-	-	CatB4.v1	-	-	-	-	dfrA14.v2*
GCA_001913175.1_ASM191317v1_genomic	Klebsiella pneumoniae	strong	6	5478335	5478335	5627728	no	-	ST101	1	2	7	11	ybt 9; ICEKp3	183	-	0	-	0	-	0	-	0	-	wzi137	KL17	K17	none	Very high	0.9999		O1/O2v1	O1	none	Very high	0.9803		aac(3)-IIa.v1^;aac(6')-Ib'.v1;aac(6')-Ib-cr.v2;aadA*	-	-	-	-	-	CatB4.v1	-	-	-	-	dfrA14.v2*
GCA_001922465.1_ASM192246v1_genomic	Klebsiella pneumoniae	strong	4	5435743	5435743	5779484	no	-	ST11	0	2	10	22	-	0	-	0	-	0	-	0	-	0	-	wzi174	unknown (KL74)	unknown (K74)	?+	Low	0.9888		O3b	O3b	*	High	0.9171		aac(3)-IIa.v1^;aac(6')-Ib'.v1;aac(6')-Ib-cr.v2;aac(6')-Ib3^;aadA2;rmtC;strA.v1^;strB.v1	-	-	qnrB9.2^	-	mphA	CatB4.v1	-	sul1;sul1;sul2	tet(A).v1	-	dfrA14.v2*
GCA_001936035.1_ASM193603v1_genomic	Klebsiella pneumoniae	strong	2	5229229	5229229	5387970	no	-	ST505	0	0	0	0	-	0	-	0	-	0	-	0	-	0	-	wzi64	KL64	K64	none	Very high	0.999		O1/O2v1	O1	none	Very high	0.9865		-	-	-	-	-	-	-	-	-	-	-	-
GCA_001939885.2_ASM193988v2_genomic	Klebsiella pneumoniae	strong	2	5390233	5390233	5652219	no	-	ST485	4	0	0	0	ybt 4; plasmid	65	-	0	iuc 1	5	iro 1	1	rmp 1; KpVP-1	26	rmpA2_6*-47%	wzi5	KL5	K5	*	Very high	0.992		O3b	O3b	none	Very high	0.9959		-	-	-	-	-	-	-	-	-	-	-	-
GCA_001952835.1_ASM195283v1_genomic	Klebsiella pneumoniae	strong	2	5195816	5195816	5269768	no	-	ST2549	0	0	2	7	-	0	-	0	-	0	-	0	-	0	-	wzi8	KL8	K8	none	Very high	0.9985		O1/O2v1	O1	none	Very high	0.9803		aac(3)-IId^;aadA22^;aph3-Ia.v1^;aph3-Ia.v1^	-	-	-	-	-	-	-	-	-	-	-
GCA_001952875.1_ASM195287v1_genomic	Klebsiella pneumoniae	strong	3	5237856	5237856	5435802	no	-	ST392	0	2	7	11	-	0	-	0	-	0	-	0	-	0	-	wzi187	KL27	K27	none	Very high	0.9927		O4	O4	none	Very high	0.9971		aac(3)-IIa.v1^;aac(6')-Ib'.v1;aac(6')-Ib-cr.v2	-	-	qnrB1.v2^	-	-	-	-	-	tet(A).v1	-	dfrA14.v2*
GCA_001952895.1_ASM195289v1_genomic	Klebsiella pneumoniae	strong	7	5348589	5348589	5880908	no	-	ST340	0	2	10	26	-	0	-	0	-	0	-	0	-	0	-	wzi56	KL55	K55	*	Very high	0.9627		O3b	O3b	none	Very high	0.992		aac(3)-IV;aac(6')-Ib'.v1*;aac(6')-Ib-cr.v2;aadA*;aadA2;aadA2^;aadA^;aph(4)-Ia;aph3-Ia.v1^;strA.v1^;strB.v1	-	-	-	-	mphA	CatB4.v1;cmlA1*	-	sul1;sul2;sul3	tet(A).v1^	-	dfrA12;dfrA14.v2*
GCA_001952915.1_ASM195291v1_genomic	Klebsiella pneumoniae	strong	6	5470889	5470889	6063895	no	-	ST258	2	2	8	12	ybt 17; ICEKp10	269	clb 3	19	-	0	-	0	-	0	-	wzi154	KL107	unknown (KL107)	none	Very high	0.9997		O1/O2v2	O2afg	-	High	0.9836	O1/O2v2_05_wbbN	aac(3)-IIa.v1;aac(6')-Ib'.v1;aac(6')-Ib'.v1	-	-	-	-	mphA	catA1^	-	sul1;sul1	-	-	-
GCA_001956965.1_ASM195696v1_genomic	Klebsiella pneumoniae	strong	5	5373055	5373055	5869161	no	-	ST147	1	2	9	15	ybt 16; ICEKp12	280	-	0	-	0	-	0	-	0	-	wzi64	KL64	K64	none	Very high	1		O1/O2v1	O2a	none	Very high	0.9864		aac(6')-Ib7*;strA.v1;strA.v1;strB.v1;strB.v1	-	-	qnrS1	-	-	floR.v2*	-	sul1;sul2	tet(A).v1;tet(A).v2	-	dfrA1.v1
GCA_002009075.1_ASM200907v1_genomic	Klebsiella pneumoniae	strong	7	5434727	5434727	5852942	no	-	ST11	1	3	11	26	ybt 10; ICEKp4	26	-	0	-	0	-	0	-	0	-	-	unknown (KL105)	unknown (KL105)	-	None	0.9994	KL105_03_wzi,KL105_06_wzc,KL105_09,KL105_10_wcaN,KL105_11,KL105_12,KL105_14_wzx,KL105_15	O1/O2v2	O2afg	-	High	0.9842	O1/O2v2_03_wbbM,O1/O2v2_08_gmlC,O1/O2v2_09_gmlB	aac(6')-Ib-cr.v2;aac(6')-Ib-cr.v2;aac(6')-Ib-cr.v2;aadA2;aph3-Ia.v1^;rmtC	-	-	-	-	mphA;mphA;mphA	CatB4.v1;catB3.v2;catB3.v2	arr-3;arr-3;arr-3	sul1;sul1;sul1*;sul1*;sul1*;sul2	tet(D)	-	-
GCA_002055765.1_ASM205576v1_genomic	Klebsiella pneumoniae	strong	6	5345997	5345997	5838292	no	-	ST234	2	2	8	11	ybt 17; ICEKp10	269	clb 3	19	-	0	-	0	-	0	-	wzi114	KL30	K30	-+*	Good	0.9636	KL30_02_cpsACP,KL30_15_wcuG	O1/O2v2	O1	none	Very high	0.9952		aac(6')-Ib'.v1;aadA*;ant(2'')-Ia	-	-	-	-	-	catB3.v2	-	sul1	-	-	dfrA14.v2*;dfrA19*
GCA_002055855.1_ASM205585v1_genomic	Klebsiella pneumoniae	strong	4	5357430	5357430	5884778	no	-	ST14	0	2	9	24	-	0	-	0	-	0	-	0	-	0	-	wzi2	KL2	K2	none	Very high	0.9974		O1/O2v1	O1	-	High	0.9998	O1/O2v1_06_wbbO	aac(3)-IId^;aac(6')-Ib'.v1;aac(6')-Ib-cr.v2;aadA*;aadA2^;aph(3')-VI;armA;sat-2;strA.v1*;strB.v1*	-	-	-	-	mphE.v2^;msrE	CatB4.v1;catA1^	-	sul1;sul2	-	-	dfrA1.v1;dfrA12
GCA_002056385.1_ASM205638v1_genomic	Klebsiella pneumoniae	strong	5	5351479	5351479	5666107	no	-	ST258	0	2	9	17	-	0	-	0	-	0	-	0	-	0	-	wzi154	KL107	unknown (KL107)	none	Very high	0.9999		O1/O2v2	O2afg	none	Very high	0.9838		aac(3)-IV;aadA2;aadA2;aadA2^;aadA^;aph(4)-Ia;aph3-Ia.v1^	-	-	-	-	mphA	catA1^;cmlA1*	-	sul1;sul1;sul3	-	-	dfrA12
GCA_002056475.1_ASM205647v1_genomic	Klebsiella pneumoniae	strong	5	5407749	5407749	5708390	no	-	ST258	0	2	9	18	-	0	-	0	-	0	-	0	-	0	-	wzi29	KL106	unknown (KL106)	?	Good	0.9997		O1/O2v2	O2afg	-	High	0.9848	O1/O2v2_07_kfoC	aac(3)-IV;aac(6')-Ib'.v1;aac(6')-Ib'.v1;aadA2;aadA2;aadA2^;aadA^;aph(4)-Ia	-	-	-	-	mphA	catA1^;cmlA1*	-	sul1;sul1;sul3	-	-	dfrA12
GCA_002113865.1_ASM211386v1_genomic	Klebsiella pneumoniae	strong	5	5380605	5380605	6081126	no	-	ST11	1	2	10	24	ybt 16; ICEKp12	277	-	0	-	0	-	0	-	0	-	wzi24	KL24	K24	none	Very high	1		O1/O2v1	O2a	none	Very high	0.9852		aac(3)-IIa.v1^;aac(6')-Ib'.v1;aac(6')-Ib-cr.v2;aac(6')-Ib-cr.v2;aadA*;aadA2^;aph(3')-VI;aph3-Ia.v1^;armA	-	-	qnrS1	-	mphE.v2;msrE	CatB4.v1;CatB4.v1	-	sul1	tet(A).v1	-	dfrA12
GCA_002116885.1_ASM211688v1_genomic	Klebsiella pneumoniae	strong	1	5264852	5264852	5264852	no	-	ST86	0	0	0	0	-	0	-	0	-	0	-	0	-	0	-	wzi2	KL2	K2	none	Very high	0.9993		O1/O2v1	O1	none	Very high	0.9846		-	-	-	-	-	-	-	-	-	-	-	-
GCA_002156725.1_ASM215672v1_genomic	Klebsiella pneumoniae	strong	4	5594550	5594550	5896654	no	-	ST258	2	1	7	10	ybt 17; ICEKp10	251	clb 3	62	-	0	-	0	-	0	-	wzi154	KL107	unknown (KL107)	none	Very high	0.9999		O1/O2v2	O2afg	none	Very high	0.9838		aac(6')-Ib'.v1;aadA2;aadA2^;aph3-Ia.v1^	-	-	-	-	mphA	catA1^	-	sul1;sul1	-	-	dfrA12
GCA_002156745.1_ASM215674v1_genomic	Klebsiella pneumoniae	strong	6	5591645	5591645	5965284	no	-	ST37	0	2	11	24	-	0	-	0	-	0	-	0	-	0	-	wzi75	KL105	unknown (KL105)	-	High	0.9997	KL105_11,KL105_13	O1/O2v2	O2afg	none	Very high	0.9845		aac(6')-IIa.v2;aac(6')-Ib;aac(6')-Ib-cr.v2;aadA2*;armA;rmtF;strA.v1^;strB.v1	-	-	qnrB1.v1	-	mphE.v2;msrE*	CatB4.v1;catB11*	arr-2	sul1;sul2^	tet(A).v2^	-	dfrA1.v1*
GCA_002156785.1_ASM215678v1_genomic	Klebsiella pneumoniae	strong	4	5383018	5383018	5973075	no	-	ST14	1	3	11	29	ybt 14; ICEKp5 (truncated)	138-3LV	-	0	-	0	-	0	-	0	-	wzi2	KL2	K2	none	Very high	0.9974		O1/O2v1	O1	-	High	0.9998	O1/O2v1_06_wbbO	aac(3)-IId^;aac(6')-Ib-cr.v2;aac(6')-Ib-cr.v2;aadA*;aadA2^;aph(3')-VI;armA;sat-2;strA.v1*;strB.v1*	-	-	qnrB1.v2^	-	ereA2*;mphE.v2^;msrE	CatB4.v1;CatB4.v1;catA1^;cmlA5	arr-2	sul1;sul1*;sul2	-	-	dfrA1.v1;dfrA12;dfrA14.v2*
GCA_002163895.1_ASM216389v1_genomic	Klebsiella pneumoniae	strong	4	5348368	5348368	5918670	no	-	ST23	4	1	4	5	ybt 2; ICEKp1	323-1LV	-	0	iuc 1	1	iro 3 (truncated),iro unknown	7-2LV,0	rmp 3; ICEKp1,rmp unknown	32,0	rmpA2_6-60%	wzi1	KL1	K1	none	Very high	1		O1/O2v2	O1	none	Very high	0.9913		-	-	-	qnrB4	-	-	-	-	sul1	-	-	-
GCA_002164835.4_ASM216483v4_genomic	Klebsiella pneumoniae	strong	4	5477478	5477478	5670650	no	-	ST11	1	2	7	9	ybt 9; ICEKp3	503	-	0	-	0	-	0	-	0	-	wzi64	KL64	K64	none	Very high	0.9991		O1/O2v1	O2a	none	Very high	0.9865		aadA2;rmtB	-	fosA3	-	-	-	catII.2*	-	-	-	-	-
GCA_002164855.2_ASM216485v2_genomic	Klebsiella pneumoniae	strong	5	5421726	5421726	5610557	no	-	ST11	1	2	8	10	ybt 9; ICEKp3	503	-	0	-	0	-	0	-	0	-	wzi64	KL64	K64	none	Very high	0.9989		O1/O2v1	O2a	none	Very high	0.9865		aadA2^;aadA2^;aph3-Ia.v1^;rmtB	-	-	-	-	mphA	-	-	sul1	-	-	dfrA12
GCA_002180075.1_ASM218007v1_genomic	Klebsiella pneumoniae	strong	5	5402261	5402261	5774316	no	-	ST258	0	1	10	12	-	0	-	0	-	0	-	0	-	0	-	wzi154	KL107	unknown (KL107)	none	Very high	0.9999		O1/O2v2	O2afg	none	Very high	0.9837		aac(6')-Ib'.v1;aadA2;aadA2^	-	-	-	-	mphA	catA1^	-	sul1;sul1	tet(D)	-	dfrA12
GCA_002180155.1_ASM218015v1_genomic	Klebsiella pneumoniae	strong	6	5382888	5382888	5859680	no	-	ST258	0	2	9	17	-	0	-	0	-	0	-	0	-	0	-	wzi154	KL107	unknown (KL107)	none	Very high	0.9999		O1/O2v2	O2afg	none	Very high	0.9838		aac(3)-IV;aac(6')-Ib'.v1;aadA2;aadA2^;aadA^;aph(4)-Ia;aph3-Ia.v1^	-	-	-	-	mphA	catA1^;cmlA1*	-	sul1;sul3	-	-	dfrA12
GCA_002180175.1_ASM218017v1_genomic	Klebsiella pneumoniae	strong	4	5375740	5375740	5746129	no	-	ST11	1	2	10	14	ybt 15; ICEKp11	230-2LV	-	0	-	0	-	0	-	0	-	wzi24	KL24	K24	none	Very high	0.9999		O1/O2v1	O2a	none	Very high	0.9852		aac(6')-Ib'.v1;aac(6')-Ib-cr.v2;strA.v1^;strB.v1	-	-	qnrB9.2^	-	mphA	CatB4.v1;catII.2*	-	sul2	tet(A).v1	-	dfrA14.v2*
GCA_002180255.1_ASM218025v1_genomic	Klebsiella pneumoniae	strong	5	5165071	5165071	5806817	no	-	ST163	0	2	9	17	-	0	-	0	-	0	-	0	-	0	-	wzi12	KL12	K12	-	High	0.999	KL12_10_wclM	O1/O2v1	O1	none	Very high	0.977		aac(3)-IId^;aac(6')-Ib-cr.v2;strA.v1^;strB.v1	-	-	qnrB1.v2^;qnrB1.v2^	-	-	CatB4.v1	-	sul2	tet(B).v2*;tetR	-	dfrA14.v2*;dfrA30*
GCA_002180295.1_ASM218029v1_genomic	Klebsiella pneumoniae	strong	6	5418909	5418909	5835823	no	-	ST258	0	2	8	10	-	0	-	0	-	0	-	0	-	0	-	wzi154	KL107	unknown (KL107)	none	Very high	0.9999		O1/O2v2	O2afg	none	Very high	0.9838		aac(6')-Ib'.v1;aadA2^;aph3-Ia.v1^	-	-	-	-	mphA	catA1^	-	sul1	-	-	dfrA12
GCA_002180315.1_ASM218031v1_genomic	Klebsiella pneumoniae	strong	5	5439290	5439290	5989257	no	-	ST14	1	2	10	24	ybt 14; ICEKp5	140	-	0	-	0	-	0	-	0	-	wzi2	KL2	K2	none	Very high	0.9974		O1/O2v1	O1	-	High	0.9998	O1/O2v1_06_wbbO	aac(3)-IId^;aac(6')-Ib'.v1;aadA*;aadA*;armA;sat-2;strA.v1*;strB.v1*	-	-	-	-	mphE.v2;msrE	catA1^;cmlA5	arr-2	sul1;sul1*;sul2	-	-	dfrA1.v1
GCA_002192315.1_ASM219231v1_genomic	Klebsiella pneumoniae	strong	4	5388754	5388754	5598174	no	-	ST45	1	2	8	11	ybt 10; ICEKp4	78	-	0	-	0	-	0	-	0	-	wzi133	KL25	K25	-	High	0.9853	KL25_09_wfeD	O1/O2v1	O2a	none	Very high	0.9846		aac(6')-Ib-cr.v2;aadA1.v1^	-	-	-	-	-	catB3.v2	arr-3	sul1;sul1	-	-	dfrA1.v2
GCA_002192335.1_ASM219233v1_genomic	Klebsiella pneumoniae	strong	6	5380979	5380979	5849839	no	-	ST258	0	2	8	17	-	0	-	0	-	0	-	0	-	0	-	wzi154	KL107	unknown (KL107)	none	Very high	0.9999		O1/O2v2	O2afg	none	Very high	0.9838		aac(3)-IV;aac(6')-Ib'.v1;aac(6')-Ib'.v1;aadA2;aadA2^;aadA^;aph(4)-Ia;aph3-Ia.v1^	-	-	-	-	mphA	catA1^;cmlA1*	-	sul1;sul3	-	-	dfrA12
GCA_002192375.1_ASM219237v1_genomic	Klebsiella pneumoniae	strong	5	5406723	5406723	5708112	no	-	ST147	1	2	10	19	ybt 10; ICEKp4	384	-	0	-	0	-	0	-	0	-	wzi64	KL64	K64	none	Perfect	1		O1/O2v1	O2a	none	Very high	0.9864		aac(6')-Ib;aadA2^;rmtF;strA.v1;strA.v1^;strB.v1;strB.v1	-	-	qnrB1.v2^	-	mphA	catII.2*	arr-2	sul1;sul2	-	-	dfrA12;dfrA14.v2*
GCA_002197225.1_ASM219722v1_genomic	Klebsiella pneumoniae	strong	5	5514199	5514199	5995730	no	-	ST258	2	2	8	13	ybt 17; ICEKp10 (truncated)	247	clb 3	62	-	0	-	0	-	0	-	wzi154	KL107	unknown (KL107)	none	Very high	0.9999		O1/O2v2	O2afg	none	Very high	0.9838		aac(6')-33;aac(6')-Ib'.v1;aadA2^;ant(2'')-Ia;aph3-Ia.v1^	-	-	-	-	mphA	floR.v2*	-	sul1;sul1;sul2	-	-	dfrA12
GCA_002197505.1_ASM219750v1_genomic	Klebsiella pneumoniae	strong	6	5322544	5322544	5726558	no	-	ST258	0	3	10	20	-	0	-	0	-	0	-	0	-	0	-	wzi154	KL107	unknown (KL107)	none	Very high	0.9999		O1/O2v2	O2afg	none	Very high	0.9838		aac(3)-IV;aac(6')-Ib'.v1;aac(6')-Ib'.v1*;aadA*;aadA2;aadA2^;aadA^;aph(4)-Ia;aph3-Ia.v1^	-	-	-	-	mphA	catA1^;cmlA1*	-	sul1;sul3	-	-	dfrA12
GCA_002202195.1_ASM220219v1_genomic	Klebsiella pneumoniae	strong	5	5606368	5606368	6054276	no	-	ST37	1	2	11	31	ybt 28; ICEKp6	222	-	0	-	0	-	0	-	0	-	wzi75	KL105	unknown (KL105)	-	High	0.9998	KL105_11	O1/O2v2	O2afg	none	Very high	0.9845		aac(6')-IIa.v2;aadA*;aadA*;aadA2*;aph(3')-VI;armA;armA;strA.v1^;strB.v1	-	-	-	-	mphE.v2;mphE.v2;msrE*;msrE*	catB11*;cmlA5;cmlA5	arr-2	sul1;sul1;sul1;sul2	tet(A).v1;tet(A).v2	-	dfrA1.v1*
GCA_002202215.1_ASM220221v1_genomic	Klebsiella pneumoniae	strong	5	5374215	5374215	5656270	no	-	ST147	1	2	8	13	ybt 9; ICEKp3	173-2LV	-	0	-	0	-	0	-	0	-	wzi64	KL64	K64	none	Very high	1		O1/O2v1	O2a	none	Very high	0.9864		aac(6')-Ib'.v1;aac(6')-Ib-cr.v2;aadA*;aph(3')-VI	-	-	qnrS1	-	-	catB3.v2	arr-3	sul1	-	-	-
GCA_002202235.1_ASM220223v1_genomic	Klebsiella pneumoniae	strong	6	5374770	5374770	5782129	no	-	ST147	1	2	10	18	ybt 9; ICEKp3	173-2LV	-	0	-	0	-	0	-	0	-	wzi64	KL64	K64	none	Very high	1		O1/O2v1	O2a	none	Very high	0.9864		aac(6')-Ib'.v1;aac(6')-Ib-cr.v2;aadA*	-	-	qnrS1;qnrS1	-	-	catB3.v2;floR.v1*	arr-3	sul1;sul2	tet(A).v1	-	dfrA14.v2*
GCA_002202255.1_ASM220225v1_genomic	Klebsiella pneumoniae	strong	5	5328319	5328319	5798614	no	-	ST11	0	2	10	21	-	0	-	0	-	0	-	0	-	0	-	wzi24	KL24	K24	none	Very high	1		O1/O2v1	O2a	none	Very high	0.9851		aac(3)-IIa.v1^;aac(3)-IId^;aac(6')-Ib'.v1;aac(6')-Ib-cr.v2;aac(6')-Ib3^;rmtC;strA.v1^;strB.v1	-	-	qnrB9.2^	-	mphA	CatB4.v1	-	sul1;sul1^;sul2	tet(A).v1	-	dfrA14.v2*
GCA_002202275.1_ASM220227v1_genomic	Klebsiella pneumoniae	strong	3	5432669	5432669	5658318	no	-	ST1161	0	1	7	15	-	0	-	0	-	0	-	0	-	0	-	wzi19	KL19	K19	*	High	0.9492		O1/O2v2	O1	none	Very high	0.9997		aac(6')-Ib'.v1*;aadA*;aadA*;aadA*;rmtG	-	-	-	-	-	cmlA5	arr-2	sul1;sul1;sul2	-	-	-
GCA_002209405.1_ASM220940v1_genomic	Klebsiella pneumoniae	strong	1	5332976	5332976	5332976	no	-	ST15	0	0	4	3	-	0	-	0	-	0	-	0	-	0	-	wzi24	KL24	K24	?-	Good	0.9998	KL24_09_wcuV	O1/O2v1	O1	none	Very high	0.9852		aadA2^	-	-	-	-	-	-	-	sul2	-	-	dfrA12
GCA_002211905.1_ASM221190v1_genomic	Klebsiella pneumoniae	strong	4	5377031	5377031	5816577	no	-	ST15	1	3	9	8	ybt 16; ICEKp12	277	-	0	-	0	-	0	-	0	-	wzi2	KL2	K2	none	Very high	0.9953		O1/O2v1	O1	none	Very high	0.9852		aac(6')-Ib3^;rmtC	-	-	-	-	mphA	-	-	sul1	tet(A).v1	-	-
GCA_002243445.1_ASM224344v1_genomic	Klebsiella pneumoniae	strong	4	5394314	5394314	5621950	no	-	ST258	0	2	5	5	-	0	-	0	-	0	-	0	-	0	-	wzi29	KL106	unknown (KL106)	?	Good	0.9997		O1/O2v2	O2afg	none	Very high	0.9848		aac(6')-Ib'.v1;aph3-Ia.v1^	-	-	-	-	-	-	-	-	-	-	-
GCA_002248115.3_ASM224811v3_genomic	Klebsiella pneumoniae	strong	11	5258218	5258218	5827024	no	-	ST1	0	1	9	11	-	0	-	0	-	0	-	0	-	0	-	wzi45	KL45	K45	none	Very high	0.9841		O1/O2v2	O1	none	Very high	0.9949		aac(3)-IIa.v1^;strA.v1^;strB.v1	mcr-3.1*	-	-	-	ermB.v1*;mphA	floR.v2*	-	sul2^	tet(A).v2	-	-
GCA_002249975.3_ASM224997v3_genomic	Klebsiella pneumoniae	strong	5	5449904	5449904	5827698	no	-	ST258	1	2	9	10	ybt 13; ICEKp2	299	-	0	-	0	-	0	-	0	-	wzi29	KL106	unknown (KL106)	?	Good	0.9998		O1/O2v2	O2afg	none	Very high	0.9848		aac(6')-Ib'.v1;aadA2^;aph3-Ia.v1^	-	-	-	-	mphA	catA1^	-	sul1	-	-	dfrA12
GCA_002251875.3_ASM225187v3_genomic	Klebsiella pneumoniae	strong	7	5215652	5215652	5725168	no	-	ST3541	3	1	6	12	-	0	-	0	iuc 3 (truncated)	13-2LV	-	0	-	0	-	-	KL123	unknown (KL123)	*	Very high	0.9526		O3/O3a	O3/O3a	*	Very high	0.9547		aac(3)-IV*;aadA2;aadA^;aph(4)-Ia;aph3-Ia.v1*;strA.v1;strB.v1	mcr-3.4*	-	-	-	mef(B)	cmlA1*	-	sul3	-	-	-
GCA_002257765.2_ASM225776v2_genomic	Klebsiella pneumoniae	strong	4	5444983	5444983	5624884	no	-	ST11	1	2	9	10	ybt 9; ICEKp3	503	-	0	-	0	-	0	-	0	-	wzi64	KL64	K64	none	Very high	0.9991		O1/O2v1	O2a	none	Very high	0.9865		aac(6')-Ib-cr.v2;aadA16*;aadA2	-	-	-	-	-	-	arr-3	sul1	tet(A).v1*	-	dfrA27
GCA_002257935.4_ASM225793v4_genomic	Klebsiella pneumoniae	strong	3	5375242	5375242	5749442	no	-	ST36	5	2	8	15	ybt 9; ICEKp3	69-6LV	clb 3	13-4LV	iuc 1	1	iro 1	1	rmp 1; KpVP-1	26	rmpA2_4*-34%	wzi149	KL62	K62	none	Very high	0.9998		O1/O2v1	O2a	none	Very high	0.9886		aac(3)-IId^;aac(6')-Ib-cr.v2;aadA16*;aph3-Ia.v1;strA.v1^;strB.v1	-	-	-	-	mphA	floR.v1	arr-3	sul1;sul1;sul2*	tet(A).v2	-	dfrA27
GCA_002258055.3_ASM225805v3_genomic	Klebsiella pneumoniae	strong	6	5371030	5371030	5848375	no	-	ST11	1	2	9	15	ybt 9; ICEKp3	183	-	0	-	0	-	0	-	0	-	wzi50	KL15	K15	none	Very high	0.9988		O4	O4	none	Very high	0.9966		aac(3)-IIa.v1^;aadA2^;aph3-Ia.v1^;strA.v1^;strB.v1	-	-	-	-	ermB.v1*;mphA;mphA	floR.v1*	-	sul1;sul2	tet(A).v2*	-	dfrA12
GCA_002258145.4_ASM225814v4_genomic	Klebsiella pneumoniae	strong	4	5365290	5365290	5501020	no	-	ST11	1	2	7	7	ybt 9; ICEKp3	503	-	0	-	0	-	0	-	0	-	wzi209	KL47	K47	none	Very high	0.9941		OL101	unknown (OL101)	-	High	0.9498	OL101_09_glycosylhydrolase	aadA2;rmtB	-	fosA3	-	-	-	catII.2*	-	-	-	-	-
GCA_002269295.1_ASM226929v1_genomic	Klebsiella pneumoniae	strong	1	5456357	5456357	5456357	no	-	ST11	1	0	2	1	ybt 9; ICEKp3	503-1LV	-	0	-	0	-	0	-	0	-	wzi209	KL47	K47	none	Very high	0.9932		OL101	unknown (OL101)	-	High	0.9497	OL101_09_glycosylhydrolase	aadA2	-	-	-	-	-	-	-	-	-	-	-
GCA_002278055.1_ASM227805v1_genomic	Klebsiella pneumoniae	strong	1	5475860	5475860	5475860	no	-	ST11	1	1	5	6	ybt 9; ICEKp3	503	-	0	-	0	-	0	-	0	-	wzi209	KL47	K47	-	High	0.993	KL47_11_wzy	OL101	unknown (OL101)	-	High	0.9498	OL101_09_glycosylhydrolase	aadA2;armA	-	-	-	-	mphE.v2;msrE	-	-	sul1	-	-	-
GCA_002300675.2_ASM230067v2_genomic	Klebsiella pneumoniae	strong	7	5462803	5462803	5617024	no	-	ST231	1	2	6	6	ybt 14; ICEKp5	376-1LV	-	0	-	0	-	0	-	0	-	wzi104	unknown (KL51)	unknown (K51)	-	None	0.9934	KL51_07_wcaJ,KL51_08_wcpB,KL51_09_wzy,KL51_10_wcuF,KL51_12_wzx,KL51_14_wcoZ	O1/O2v2	O1	-	High	0.984	O1/O2v2_02_wzt,O1/O2v2_03_wbbM,O1/O2v2_08_gmlC	aac(6')-Ib	-	-	qnrS1	-	-	catA1^	arr-2	-	-	-	-
GCA_002307335.2_ASM230733v2_genomic	Klebsiella pneumoniae	strong	4	5224722	5224722	5479611	no	-	ST3813	4	0	1	0	ybt unknown	0	-	0	iuc unknown	0	iro unknown	0	rmp unknown	0	rmpA2_8*-47%	-	unknown (KL54)	unknown (K54)	-+	None	0.9962	KL54_01_galF,KL54_03_wzi,KL54_04_wza,KL54_05_wzb,KL54_06_wzc,KL54_07_wclU,KL54_08_wzx,KL54_09_wzy,KL54_10_wckB,KL54_11_wcoS,KL54_12_gmd,KL54_13_wcaG,KL54_14_wcaH,KL54_15_wcaI,KL54_16_wcaJ,KL54_17_gnd,KL54_18_manC,KL54_19_manB	unknown (O1/O2v2)	unknown (O2afg)	-	None	0.9883	O1/O2v2_01_wzm,O1/O2v2_03_wbbM,O1/O2v2_04_glf,O1/O2v2_05_wbbN,O1/O2v2_08_gmlC,O1/O2v2_09_gmlB	-	-	-	-	-	-	-	-	-	-	-	-
GCA_002587165.1_ASM258716v1_genomic	Klebsiella pneumoniae	strong	5	5484708	5484708	5880984	no	-	ST11	1	2	9	15	ybt 9; ICEKp3	503	-	0	-	0	-	0	-	0	-	wzi64	KL64	K64	none	Very high	0.9991		O1/O2v1	O2a	none	Very high	0.9861		aac(6')-Ib-cr.v2;aadA16*;aadA2;rmtB	-	-	-	-	-	catII.2*;catII.2*;catII.2*;floR.v1*	arr-3	sul1	-	-	dfrA27
GCA_002587885.1_ASM258788v1_genomic	Klebsiella pneumoniae	strong	4	5392753	5392753	5769651	no	-	ST340	1	2	8	13	ybt 9; ICEKp3	183	-	0	-	0	-	0	-	0	-	wzi19	KL19	K19	*	High	0.9492		O1/O2v2	O2afg	none	Very high	0.9999		aac(6')-Ib-cr.v2;aac(6')-Ib3^;rmtC;strA.v1^;strB.v1	-	-	-	-	-	CatB4.v1	-	sul1;sul2*	-	-	dfrA14.v2*
GCA_002591075.1_ASM259107v1_genomic	Klebsiella pneumoniae	strong	6	5240335	5240335	5752865	no	-	ST147	0	2	9	17	-	0	-	0	-	0	-	0	-	0	-	wzi64	KL64	K64	none	Perfect	1		O1/O2v1	O2ac	none	Very high	0.9864		aac(6')-Ib-cr.v2;aadA5;rmtC	-	-	qnrS1	-	ermB.v1*;mphA	CatB4.v1	-	sul1;sul1*	-	-	dfrA17
GCA_002740955.2_ASM274095v2_genomic	Klebsiella pneumoniae	strong	4	5521588	5521588	5982919	no	-	ST101	1	2	7	13	ybt 9; ICEKp3	183	-	0	-	0	-	0	-	0	-	wzi137	unknown (KL17)	unknown (K17)	-	None	0.9978	KL17_06_wzc,KL17_07_wzy,KL17_08_wctR,KL17_10_wctT,KL17_14_wzx,KL17_17_rmlA	O1/O2v1	O1	*	Very high	0.9645		aac(3)-IId^;aac(6')-Ib'.v1*;aadA*;aadA2^;armA	-	-	qnrB1.v1	-	mphE.v2;msrE	-	-	sul1*	-	-	dfrA12;dfrA14.v2*
GCA_002741685.1_ASM274168v1_genomic	Klebsiella pneumoniae	strong	7	5296999	5296999	5768890	no	-	ST340	1	2	10	23	ybt 16; ICEKp12	277	-	0	-	0	-	0	-	0	-	wzi50	KL15	K15	none	Very high	0.999		O4	O4	*	Very high	0.9965		aac(3)-IIa.v1^;aac(3)-IId^;aac(6')-Ib-cr.v2;aac(6')-Ib4;aadA2;strA.v1^;strB.v1	-	-	qnrB1.v2^	-	mphA	CatB4.v1;catB3.v2	-	sul1;sul1;sul1;sul2	tet(A).v1	-	dfrA35
GCA_002752775.1_ASM275277v1_genomic	Klebsiella pneumoniae	strong	7	5583461	5583461	5676465	no	-	ST29	0	1	8	11	-	0	-	0	-	0	-	0	-	0	-	wzi85	KL30	K30	-+*	Good	0.9655	KL30_15_wcuG	O1/O2v2	O1	-	High	0.994	O1/O2v2_08_gmlC,O1/O2v2_09_gmlB	aac(6')-Ib-cr.v2;strA.v1^;strB.v1	-	-	qnrB1.v2^	-	-	CatB4.v1	-	sul2	tet(A).v1	-	dfrA14.v2*
GCA_002752815.1_ASM275281v1_genomic	Klebsiella pneumoniae	strong	7	5356173	5356173	5684599	no	-	ST29	0	1	8	11	-	0	-	0	-	0	-	0	-	0	-	wzi85	KL30	K30	-+*	Good	0.9655	KL30_15_wcuG	O1/O2v2	O1	-	High	0.994	O1/O2v2_08_gmlC,O1/O2v2_09_gmlB	aac(6')-Ib-cr.v2;strA.v1^;strB.v1	-	-	qnrB1.v2^	-	-	CatB4.v1	-	sul2	tet(A).v1	-	dfrA14.v2*
GCA_002752905.1_ASM275290v1_genomic	Klebsiella pneumoniae	strong	3	5232513	5232513	5448674	no	-	ST323	0	0	0	0	-	0	-	0	-	0	-	0	-	0	-	wzi262	KL21	K21	none	Very high	1		O3b	O3b	none	Very high	0.9919		-	-	-	-	-	-	-	-	-	-	-	-
GCA_002752955.1_ASM275295v1_genomic	Klebsiella pneumoniae	strong	8	5267491	5267491	5717053	yes (2)	ambiguous_bases	ST45	4	1	8	11	ybt 10; ICEKp4	78	-	0	iuc 3 (truncated)	32-1LV	-	0	-	0	-	wzi7	KL7	K7	none	Very high	0.9851		O1/O2v2	O2afg	none	Very high	0.9836		aac(3)-IIa.v1^;strA.v1^;strB.v1	mcr-1.1^	-	qnrS1	-	-	floR.v2*	-	sul2	tet(A).v1^;tet(A).v2	-	-
GCA_002752975.1_ASM275297v1_genomic	Klebsiella pneumoniae	strong	7	5293333	5293333	5731216	no	-	ST340	1	1	8	18	ybt 16; ICEKp12	277	-	0	-	0	-	0	-	0	-	wzi50	KL15	K15	none	Very high	0.999		O4	O4	*	Very high	0.9965		aac(3)-IIa.v1^;aac(6')-Ib-cr.v2;aadA2;aadA2^;strA.v1^;strB.v1	-	-	qnrB1.v2^	-	-	CatB4.v1	-	sul1;sul1;sul2	tet(A).v1	-	dfrA12
GCA_002752995.1_ASM275299v1_genomic	Klebsiella pneumoniae	strong	3	5337491	5337491	5519452	no	-	ST37	1	0	0	0	ybt 10; ICEKp4	121	-	0	-	0	-	0	-	0	-	wzi14	KL14	K14	none	Very high	0.9998		O3b	O3b	none	Very high	0.9915		-	-	-	-	-	-	-	-	-	-	-	-
GCA_002753015.1_ASM275301v1_genomic	Klebsiella pneumoniae	strong	11	5228889	5228889	6025713	no	-	ST323	0	1	6	7	-	0	-	0	-	0	-	0	-	0	-	wzi262	KL21	K21	none	Very high	1		O3b	O3b	none	Very high	0.9919		strA.v1^;strB.v1	-	-	qnrB1.v2^	-	-	-	-	sul2	-	-	dfrA14.v2*
GCA_002753035.1_ASM275303v1_genomic	Klebsiella pneumoniae	strong	6	5228900	5228900	5677989	no	-	ST323	0	1	5	6	-	0	-	0	-	0	-	0	-	0	-	wzi262	KL21	K21	none	Very high	1		O3b	O3b	none	Very high	0.9918		strA.v1^;strB.v1	-	-	-	-	-	-	-	sul2	-	-	dfrA14.v2*
GCA_002753055.1_ASM275305v1_genomic	Klebsiella pneumoniae	strong	7	5297118	5297118	5768996	no	-	ST340	1	2	10	23	ybt 16; ICEKp12	277	-	0	-	0	-	0	-	0	-	wzi50	KL15	K15	none	Very high	0.999		O4	O4	*	Very high	0.9965		aac(3)-IIa.v1^;aac(3)-IId^;aac(6')-Ib-cr.v2;aac(6')-Ib4;aadA2;strA.v1^;strB.v1	-	-	qnrB1.v2^	-	mphA	CatB4.v1;catB3.v2	-	sul1;sul1;sul1;sul2	tet(A).v1	-	dfrA35
GCA_002753075.1_ASM275307v1_genomic	Klebsiella pneumoniae	strong	7	5297108	5297108	5768986	no	-	ST340	1	2	10	23	ybt 16; ICEKp12	277	-	0	-	0	-	0	-	0	-	wzi50	KL15	K15	none	Very high	0.999		O4	O4	*	Very high	0.9965		aac(3)-IIa.v1^;aac(3)-IId^;aac(6')-Ib-cr.v2;aac(6')-Ib4;aadA2;strA.v1^;strB.v1	-	-	qnrB1.v2^	-	mphA	CatB4.v1;catB3.v2	-	sul1;sul1;sul1;sul2	tet(A).v1	-	dfrA35
GCA_002753165.1_ASM275316v1_genomic	Klebsiella pneumoniae	strong	7	5264380	5264380	5702263	no	-	ST340	1	1	8	18	ybt 16; ICEKp12	277	-	0	-	0	-	0	-	0	-	wzi50	KL15	K15	none	Very high	0.999		O4	O4	*	Very high	0.9965		aac(3)-IIa.v1^;aac(6')-Ib-cr.v2;aadA2;aadA2^;strA.v1^;strB.v1	-	-	qnrB1.v2^	-	-	CatB4.v1	-	sul1;sul1;sul2	tet(A).v1	-	dfrA12
GCA_002753355.1_ASM275335v1_genomic	Klebsiella pneumoniae	strong	3	5337491	5337491	5519452	no	-	ST37	1	0	0	0	ybt 10; ICEKp4	121	-	0	-	0	-	0	-	0	-	wzi14	KL14	K14	none	Very high	0.9998		O3b	O3b	none	Very high	0.9915		-	-	-	-	-	-	-	-	-	-	-	-
GCA_002753375.1_ASM275337v1_genomic	Klebsiella pneumoniae	strong	1	5354543	5354543	5354543	no	-	ST37	0	0	0	0	-	0	-	0	-	0	-	0	-	0	-	wzi14	KL14	K14	none	Very high	0.9998		O3b	O3b	none	Very high	0.9931		-	-	-	-	-	-	-	-	-	-	-	-
GCA_002753405.1_ASM275340v1_genomic	Klebsiella pneumoniae	strong	7	5298228	5298228	5736111	no	-	ST340	1	1	8	18	ybt 16; ICEKp12	277	-	0	-	0	-	0	-	0	-	wzi50	KL15	K15	-*	High	0.9973	KL15_10_wcsR,KL15_12_wzy,KL15_13_wckI	O4	O4	*	Very high	0.9965		aac(3)-IIa.v1^;aac(6')-Ib-cr.v2;aadA2;aadA2^;strA.v1^;strB.v1	-	-	qnrB1.v2^	-	-	CatB4.v1	-	sul1;sul1;sul2	tet(A).v1	-	dfrA12
GCA_002753555.1_ASM275355v1_genomic	Klebsiella pneumoniae	strong	7	5298459	5298459	5766429	no	-	ST340	1	2	10	22	ybt 16; ICEKp12	277	-	0	-	0	-	0	-	0	-	wzi50	KL15	K15	none	Very high	0.999		O4	O4	*	Very high	0.9965		aac(3)-IIa.v1^;aac(3)-IId^;aac(6')-Ib-cr.v2;aac(6')-Ib4;aadA2;strA.v1^;strB.v1	-	-	qnrB1.v2^	-	mphA	CatB4.v1;catB3.v2	-	sul1;sul1;sul1;sul2	tet(A).v1	-	dfrA35
GCA_002753605.1_ASM275360v1_genomic	Klebsiella pneumoniae	strong	6	5293333	5293333	5732200	no	-	ST340	1	1	8	18	ybt 16; ICEKp12	278	-	0	-	0	-	0	-	0	-	wzi50	KL15	K15	none	Very high	0.999		O4	O4	*	Very high	0.9965		aac(3)-IIa.v1^;aac(6')-Ib-cr.v2;aadA2;aadA2^;strA.v1^;strB.v1	-	-	qnrB1.v2^	-	-	CatB4.v1	-	sul1;sul1;sul2	tet(A).v1	-	dfrA12
GCA_002754835.1_ASM275483v1_genomic	Klebsiella pneumoniae	strong	5	5234963	5234963	5698065	no	-	ST323	0	1	8	11	-	0	-	0	-	0	-	0	-	0	-	wzi262	KL21	K21	none	Very high	1		O3b	O3b	none	Very high	0.9919		aac(6')-Ib-cr.v2;strA.v1^;strB.v1	-	-	qnrB1.v2^	-	-	CatB4.v1	-	sul2	tet(A).v1	-	dfrA14.v2*
GCA_002761315.1_ASM276131v1_genomic	Klebsiella pneumoniae	strong	1	5633290	5633290	5633290	no	-	ST23	5	0	0	0	ybt 1; ICEKp10	47-1LV	clb 2	29	iuc 1 (truncated)	1-1LV	iro 1	2	rmp 1; KpVP-1	26	rmpA2_3-47%	wzi1	KL1	K1	none	Very high	0.9999		O1/O2v2	O1	none	Very high	0.9913		-	-	-	-	-	-	-	-	-	-	-	-
GCA_002761515.1_ASM276151v1_genomic	Klebsiella pneumoniae	strong	1	5316818	5316818	5316818	no	-	ST659	0	0	1	0	-	0	-	0	-	0	-	0	-	0	-	wzi154	KL107	unknown (KL107)	none	Very high	0.9997		O1/O2v2	O2afg	none	Very high	0.9835		-	-	-	-	-	-	-	-	-	-	-	-
GCA_002786755.1_ASM278675v1_genomic	Klebsiella pneumoniae	strong	4	5420542	5420542	5720338	no	-	ST147	1	2	10	21	ybt 10; ICEKp4 (truncated)	384-2LV	-	0	-	0	-	0	-	0	-	wzi64	KL64	K64	none	Very high	1		O1/O2v1	O2a	none	Very high	0.9862		aac(6')-Ib;aac(6')-Ib;aadA2^;aadA2^;rmtB;rmtF;rmtF	-	-	qnrB1.v2^	-	ermB.v1*;mphA?	catII.2*	arr-2;arr-2	sul1	-	-	dfrA12;dfrA12
GCA_002787755.1_ASM278775v1_genomic	Klebsiella pneumoniae	strong	4	5429958	5429958	5707921	no	-	ST147	1	2	9	16	ybt 10; ICEKp4	384-1LV	-	0	-	0	-	0	-	0	-	wzi64	KL64	K64	none	Perfect	1		O1/O2v1	O2a	none	Very high	0.9864		aac(6')-Ib;aadA2^;rmtB;rmtF	-	-	qnrB1.v2^	-	ermB.v1*;mphA?	-	arr-2;arr-2	sul1	-	-	dfrA12
GCA_002811305.2_ASM281130v2_genomic	Klebsiella pneumoniae	strong	5	5480603	5480603	5777320	no	-	ST11	1	2	7	8	ybt 9; ICEKp3	503-1LV	-	0	-	0	-	0	-	0	-	wzi64	KL64	K64	none	Very high	0.9991		O1/O2v1	O2a	none	Very high	0.9865		aadA2;rmtB	-	fosA3	-	-	-	catII.2*	-	-	-	-	-
GCA_002811325.3_ASM281132v3_genomic	Klebsiella pneumoniae	strong	5	5444981	5444981	5641307	no	-	ST11	1	2	10	11	ybt 9; ICEKp3	503	-	0	-	0	-	0	-	0	-	wzi64	KL64	K64	none	Very high	0.9991		O1/O2v1	O2a	none	Very high	0.9865		aac(6')-Ib-cr.v2;aadA16*;aadA2	-	-	-	-	-	catII.2*	arr-3	sul1	tet(A).v1*	-	dfrA27
GCA_002811335.4_ASM281133v4_genomic	Klebsiella pneumoniae	strong	5	5291863	5291863	5752334	no	-	ST273	0	2	10	21	-	0	-	0	-	0	-	0	-	0	-	wzi50	KL15	K15	none	Very high	0.9978		O4	O4	none	Very high	0.9966		aac(3)-IId^;aac(6')-Ib-cr.v2;aac(6')-Ib4;aadA16*;aph3-Ia.v1;strA.v1^;strB.v1	-	-	qnrS1	-	mphA	floR.v1	arr-3	sul1;sul1;sul1;sul2*	tet(A).v2	-	dfrA14.v2*;dfrA27
GCA_002812365.1_ASM281236v1_genomic	Klebsiella pneumoniae	strong	3	5414861	5414861	5633657	no	-	ST258	1	2	5	4	ybt 13; ICEKp2	299-1LV	-	0	-	0	-	0	-	0	-	wzi29	KL106	unknown (KL106)	?-+	Good	0.9998	KL106_17	O1/O2v2	O2afg	none	Very high	0.9848		aph3-Ia.v1^	-	-	-	-	mphA	-	-	-	-	-	-
GCA_002812385.1_ASM281238v1_genomic	Klebsiella pneumoniae	strong	3	5449340	5449340	5743591	no	-	ST258	1	2	4	6	ybt 13; ICEKp2	299	-	0	-	0	-	0	-	0	-	wzi29	KL106	unknown (KL106)	?	Good	0.9998		O1/O2v2	O2afg	none	Very high	0.9848		aac(6')-Ib'.v1;aac(6')-Ib'.v1;aph3-Ia.v1^	-	-	-	-	-	-	-	-	-	-	-
GCA_002812665.1_ASM281266v1_genomic	Klebsiella pneumoniae	strong	6	5537943	5537943	6067344	no	-	ST258	2	3	8	13	ybt 17; ICEKp10	291	clb 3	52	-	0	-	0	-	0	-	wzi154	KL107	unknown (KL107)	-	High	0.9995	KL107_10	O1/O2v2	O2afg	-	High	0.9834	O1/O2v2_06_wbbO,O1/O2v2_08_gmlC	aac(6')-Ib'.v1;aadA*;aadA2^;strA.v1^;strB.v1	-	-	-	-	-	catA1^	-	sul1;sul2	-	-	dfrA12;dfrA14.v2*
GCA_002813595.1_ASM281359v1_genomic	Klebsiella pneumoniae	strong	2	5485114	5485114	5716697	no	-	ST23	5	0	0	0	ybt 1; ICEKp10	53	clb 2	29	iuc 1	1	iro 1	2	rmp 1; KpVP-1	26	rmpA2_6*-47%	wzi1	KL1	K1	none	Very high	1		O1/O2v2	O1	none	Very high	0.9911		-	-	-	-	-	-	-	-	-	-	-	-
GCA_002814015.1_ASM281401v1_genomic	Klebsiella pneumoniae	strong	1	5320942	5320942	5320942	no	-	ST37	0	0	0	0	-	0	-	0	-	0	-	0	-	0	-	-	unknown (KL11)	unknown (K11)	?-+*	None	0.7488	KL11_02_cpsACP,KL11_05_wzb,KL11_07_wcaJ,KL11_08_wzy,KL11_09_wcuP,KL11_10_wclO,KL11_11_wcuC,KL11_13,KL11_14_wbaZ,KL11_15_wzx	O3b	O3b	*	High	0.9228		-	-	-	-	-	-	-	-	-	-	-	-
GCA_002833425.1_ASM283342v1_genomic	Klebsiella pneumoniae	strong	3	5388622	5388622	5741903	no	-	ST307	0	1	9	14	-	0	-	0	-	0	-	0	-	0	-	wzi173	KL102	unknown (KL102)	none	Very high	0.9927		O1/O2v2	O2afg	none	Very high	0.9845		aac(3)-IIa.v1^;aac(6')-33;aac(6')-Ib-cr.v2;ant(2'')-Ia	-	-	qnrB1.v2^	-	-	CatB4.v1	-	sul1;sul2	tet(A).v1	-	dfrA14.v2*
GCA_002833445.1_ASM283344v1_genomic	Klebsiella pneumoniae	strong	3	5388466	5388466	5745430	yes (22)	ambiguous_bases	ST307	0	2	9	14	-	0	-	0	-	0	-	0	-	0	-	wzi173	KL102	unknown (KL102)	none	Very high	0.9927		O1/O2v2	O2afg	none	Very high	0.9845		aac(3)-IIa.v1^;aac(6')-33;aac(6')-Ib-cr.v2;ant(2'')-Ia	-	-	qnrB1.v2^	-	-	CatB4.v1	-	sul1;sul2	tet(A).v1	-	dfrA14.v2*
GCA_002833465.1_ASM283346v1_genomic	Klebsiella pneumoniae	strong	3	5383248	5383248	5751187	yes (8)	ambiguous_bases	ST307	0	3	10	15	-	0	-	0	-	0	-	0	-	0	-	wzi173	KL102	unknown (KL102)	-	High	0.9927	KL102_13	unknown (OL102)	unknown (OL102)	-	None	0.7418	OL102_01_rfbB,OL102_02_rfbA,OL102_03_rfbD,OL102_04_rfbC,OL102_05_wbbL,OL102_06_rhamnan,OL102_07_wzm,OL102_08_wzt	aac(3)-IIa.v1^;aac(6')-33;aac(6')-Ib-cr.v2;ant(2'')-Ia	-	-	qnrB1.v2^	-	-	CatB4.v1	-	sul1;sul2	tet(A).v1	-	dfrA14.v2*
GCA_002848545.1_ASM284854v1_genomic	Klebsiella pneumoniae	strong	5	5492338	5492338	5859831	no	-	ST11	1	2	6	7	ybt 9; ICEKp3	503	-	0	-	0	-	0	-	0	-	wzi209	KL47	K47	*	Very high	0.9941		OL101	unknown (OL101)	-	High	0.9471	OL101_08_wbbB,OL101_09_glycosylhydrolase	aadA2;rmtB	-	-	-	-	-	catII.2*	-	-	-	-	-
GCA_002848565.1_ASM284856v1_genomic	Klebsiella pneumoniae	strong	5	5359967	5359967	5845963	no	-	ST11	1	2	10	20	ybt 9; ICEKp3	15-1LV	-	0	-	0	-	0	-	0	-	wzi74	KL103	unknown (KL103)	*	Very high	0.9671		O1/O2v1	O2a	none	Very high	0.9772		aac(6')-Ib4^;aadA1.v1^;aadA2^;aphA15;rmtB;strA.v1^;strB.v1	-	fosA3	-	-	-	catB2.v1	-	sul2	tet(G).v1	-	dfrA12
GCA_002848585.1_ASM284858v1_genomic	Klebsiella pneumoniae	strong	5	5460465	5460465	5899407	no	-	ST11	4	2	7	9	ybt 9; ICEKp3	503	-	0	iuc 1	1	-	0	-	0	rmpA2_8-60%	wzi209	KL47	K47	none	Very high	0.9893		OL101	unknown (OL101)	-	High	0.9499	OL101_05_wbbL,OL101_09_glycosylhydrolase	aac(3)-IId^;aadA2;rmtB	-	-	-	-	mphA	catII.2*	-	-	-	-	-
GCA_002848605.1_ASM284860v1_genomic	Klebsiella pneumoniae	strong	3	5393461	5393461	5630984	no	-	ST147	0	2	9	14	-	0	-	0	-	0	-	0	-	0	-	wzi420	KL10	K10	-*	High	0.9674	KL10_06_wzc	O3/O3a	O3/O3a	none	Very high	0.9798		aac(6')-Ib'.v1;aadA*;aadA*;aph(3')-VI	-	-	qnrS1	-	ereA2*	cmlA5	arr-2	sul1*	-	-	-
GCA_002850275.3_ASM285027v3_genomic	Klebsiella pneumoniae	strong	1	5319547	5319547	5319547	no	-	ST111	0	0	0	0	-	0	-	0	-	0	-	0	-	0	-	wzi63	KL63	K63	none	Very high	0.9934		O1/O2v2	O1	none	Very high	0.9929		-	-	-	-	-	-	-	-	-	-	-	-
GCA_002852365.2_ASM285236v2_genomic	Klebsiella pneumoniae	strong	5	5459441	5459441	5835473	no	-	ST11	1	2	8	10	ybt 9; ICEKp3	503	-	0	-	0	-	0	-	0	-	wzi64	KL64	K64	none	Very high	0.9991		O1/O2v1	O2a	none	Very high	0.9865		aadA2;aadA2^;aph3-Ia.v1^;rmtB	-	-	-	-	mphA	-	-	sul1	-	-	dfrA12
GCA_002852785.2_ASM285278v2_genomic	Klebsiella pneumoniae	strong	5	5462067	5462067	5838094	no	-	ST11	1	2	8	10	ybt 9; ICEKp3	503	-	0	-	0	-	0	-	0	-	wzi64	KL64	K64	none	Very high	0.9991		O1/O2v1	O2a	none	Very high	0.9865		aadA2;aadA2^;aph3-Ia.v1^;rmtB	-	-	-	-	mphA	-	-	sul1	-	-	dfrA12
GCA_002852945.3_ASM285294v3_genomic	Klebsiella pneumoniae	strong	5	5413765	5413765	5653527	no	-	ST11	0	2	10	19	-	0	-	0	-	0	-	0	-	0	-	wzi39	KL39	K39	none	Very high	0.9879		O3b	O3b	none	Very high	0.9905		aac(6')-Ib-cr.v2;aadA16*;aadA2;aadA2^;aph3-Ia.v1^	-	-	qnrB2.v2^	-	mphA	floR.v1*	arr-3	sul1;sul1;sul1;sul1	tet(D)	-	dfrA12;dfrA27
GCA_002852975.3_ASM285297v3_genomic	Klebsiella pneumoniae	strong	6	5468181	5468181	5896463	no	-	ST11	4	2	8	11	ybt 9; ICEKp3	503	-	0	iuc 1	1	-	0	rmp 1; KpVP-1	40	rmpA2_3-47%	wzi64	KL64	K64	none	Very high	0.9991		O1/O2v1	O2a	none	Very high	0.9865		aadA2;rmtB	-	-	qnrS1	-	-	-	-	sul2	tet(A).v1	-	dfrA14.v2*
GCA_002852995.3_ASM285299v3_genomic	Klebsiella pneumoniae	strong	4	5256586	5256586	5498451	no	-	ST1	0	2	3	3	-	0	-	0	-	0	-	0	-	0	-	wzi45	KL45	K45	none	Very high	0.9841		O1/O2v2	O1	none	Very high	0.995		-	-	-	-	-	-	-	-	-	-	-	-
GCA_002853115.2_ASM285311v2_genomic	Klebsiella pneumoniae	strong	2	5470998	5470998	5699947	no	-	ST23	5	0	0	0	ybt 1; ICEKp10	46	clb 2	29	iuc 1	1	iro 1	2	rmp 1; KpVP-1	40	rmpA2_5-54%	wzi1	KL1	K1	none	Very high	1		O1/O2v2	O1	none	Very high	0.9912		-	-	-	-	-	-	-	-	-	-	-	-
GCA_002853435.3_ASM285343v3_genomic	Klebsiella pneumoniae	strong	6	5492984	5492984	5852348	no	-	ST11	1	2	8	16	ybt 9; ICEKp3	503	-	0	-	0	-	0	-	0	-	wzi209	KL47	K47	none	Very high	0.9941		OL101	unknown (OL101)	-	High	0.9499	OL101_09_glycosylhydrolase	aac(3)-IId^;aadA2;aadA2;aadA2;ant(2'')-Ia;rmtB;strA.v1;strB.v1	-	-	-	-	-	catII.2*;cmlA4*	-	sul1*;sul1*	-	-	dfrA12
GCA_002853475.2_ASM285347v2_genomic	Klebsiella pneumoniae	strong	5	5205214	5205214	5576609	no	-	ST1	0	3	11	19	-	0	-	0	-	0	-	0	-	0	-	wzi45	KL45	K45	none	Very high	0.9841		O1/O2v2	O1	none	Very high	0.995		aac(3)-IId^;aac(6')-Ib-cr.v2;aadA16*;aph3-Ia.v1;strA.v1^;strA.v1^;strB.v1;strB.v1	mcr-8.1*	-	-	-	mphA	-	arr-3	sul1;sul2;sul2*	tet(A).v1	-	dfrA27
GCA_002893825.1_ASM289382v1_genomic	Klebsiella pneumoniae	strong	2	5366808	5366808	5537629	no	-	ST11	1	2	7	8	ybt 9; ICEKp3	503-2LV	-	0	-	0	-	0	-	0	-	wzi209	KL47	K47	none	Very high	0.9942		OL101	unknown (OL101)	-	High	0.9498	OL101_09_glycosylhydrolase	aadA2;rmtB	-	fosA3	-	-	-	catII.2*	-	-	-	-	-
GCA_002903005.1_ASM290300v1_genomic	Klebsiella pneumoniae	strong	6	5616605	5616605	6209759	no	-	ST252	0	3	5	7	-	0	-	0	-	0	-	0	-	0	-	wzi81	KL81	K81	none	Very high	0.9998		O1/O2v2	O1	none	Very high	0.9845		strA.v1^;strA.v1^;strB.v1;strB.v1	-	-	-	-	-	-	-	sul2;sul2	-	-	-
GCA_002903025.1_ASM290302v1_genomic	Klebsiella pneumoniae	strong	9	5403218	5403218	6374553	no	-	ST359	0	3	8	11	-	0	-	0	-	0	-	0	-	0	-	wzi199	KL110	unknown (KL110)	-	High	0.9988	KL110_16_wcpZ	O1/O2v1	O1	none	Very high	0.9919		aac(6')-Ib'.v1*;aadA*;strA.v1^;strB.v1	-	-	qnrB19^	-	-	-	-	sul2	-	-	dfrA14.v2*
GCA_002909775.2_ASM290977v2_genomic	Klebsiella pneumoniae	strong	8	5438017	5438017	5718424	no	-	ST231	4	3	10	13	ybt 14; ICEKp5	376	-	0	iuc 5	61-3LV	-	0	-	0	-	wzi104	unknown (KL51)	unknown (K51)	-	None	0.9935	KL51_08_wcpB,KL51_11_wcpA,KL51_12_wzx,KL51_14_wcoZ	O1/O2v2	O1	-	High	0.9843	O1/O2v2_03_wbbM,O1/O2v2_10_gmlA	aac(6')-Ib;aadA2*;aadA2^;rmtF	-	-	-	-	ermB.v1*;mphA	catA1^	arr-2	sul1;sul1*	-	-	dfrA12*
GCA_002918585.2_ASM291858v2_genomic	Klebsiella pneumoniae	strong	5	5316773	5316773	5571508	no	-	ST340	0	3	8	13	-	0	-	0	-	0	-	0	-	0	-	wzi56	KL55	K55	*	Very high	0.9627		O3b	O3b	none	Very high	0.9921		aadA*?;aadA2;aadA2^;aph3-Ia.v1^	-	-	qnrS1	-	mphA	cmlA1*	-	sul1;sul3	-	-	dfrA12
GCA_002935085.1_ASM293508v1_genomic	Klebsiella pneumoniae	strong	7	5531975	5531975	6296819	no	-	ST252	0	2	5	7	-	0	-	0	-	0	-	0	-	0	-	wzi81	KL81	K81	none	Very high	1		O1/O2v2	O1	none	Very high	0.9845		ant(2'')-Ia	-	-	qnrB19^	-	-	-	-	-	-	-	-
GCA_002944845.1_ASM294484v1_genomic	Klebsiella pneumoniae	strong	5	5302595	5302595	5782903	no	-	ST86	3	2	12	19	-	0	-	0	iuc 1	1-1LV	iro 1	1	rmp 1; KpVP-1 (truncated)	27	rmpA2_9	wzi2	KL2	K2	none	Very high	0.9993		O1/O2v1	O1	none	Very high	0.9846		aac(6')-Ib-cr.v2;aadA16*;rmtB	-	fosA3*	qnrS1;qnrS1	-	mphA	floR.v1	arr-3	sul1	tet(A).v2	-	dfrA14.v2*;dfrA27
GCA_002948565.1_ASM294856v1_genomic	Klebsiella pneumoniae	strong	3	5451057	5451057	5733600	no	-	ST14	1	1	9	20	ybt 14; ICEKp5	140	-	0	-	0	-	0	-	0	-	wzi2	KL2	K2	none	Very high	0.9974		O1/O2v1	O1	-	High	0.9998	O1/O2v1_06_wbbO	aac(3)-IId^;aac(6')-Ib'.v1;aac(6')-Ib-cr.v2;aadA*;aadA*;sat-2;strA.v1*;strB.v1*	-	-	-	-	ereA2*	CatB4.v1;catA1^;cmlA5	arr-2	sul1*;sul2	-	-	dfrA1.v1
GCA_002951555.1_ASM295155v1_genomic	Klebsiella pneumoniae	strong	2	5309490	5309490	5431353	no	-	ST437	0	2	8	9	-	0	-	0	-	0	-	0	-	0	-	wzi109	KL36	K36	none	Very high	0.9989		O4	O4	none	Very high	0.9973		aac(3)-IId^;aadA2	-	-	qnrB1.v1	-	-	catA1^	-	sul1	-	-	dfrA30*
GCA_002951595.1_ASM295159v1_genomic	Klebsiella pneumoniae	strong	3	5368065	5368065	5708729	no	-	ST437	0	2	9	11	-	0	-	0	-	0	-	0	-	0	-	wzi109	KL36	K36	none	Very high	0.9989		O4	O4	none	Very high	0.9973		aac(6')-Ib-cr.v2;aadA2;aph3-Ia.v1^	-	-	-	-	mphA	CatB4.v1	-	sul1;sul1	tet(A).v1	-	dfrA30*
GCA_002951635.1_ASM295163v1_genomic	Klebsiella pneumoniae	strong	5	5264538	5264538	5550639	no	-	ST13	1	0	1	1	ybt 10; ICEKp4	21-1LV	-	0	-	0	-	0	-	0	-	wzi40	KL3	K3	none	Very high	0.9998		O1/O2v2	O1	none	Very high	0.9873		-	-	-	-	-	-	-	-	-	tet(D)	-	-
GCA_002966875.1_ASM296687v1_genomic	Klebsiella pneumoniae	strong	5	5198587	5198587	5604335	no	-	ST34	0	2	1	1	-	0	-	0	-	0	-	0	-	0	-	-	unknown (KL104)	unknown (KL104)	-	None	0.9922	KL104_07,KL104_08_wzx,KL104_09_wzx,KL104_10,KL104_16_wzx,KL104_17,KL104_18	O1/O2v2	O1	-	High	0.9942	O1/O2v2_01_wzm,O1/O2v2_03_wbbM	-	-	-	-	-	-	-	-	-	-	-	-
GCA_002967795.2_ASM296779v2_genomic	Klebsiella pneumoniae	strong	5	5539612	5539612	5915658	no	-	ST11	1	2	9	12	ybt 14; ICEKp5	376-1LV	-	0	-	0	-	0	-	0	-	wzi14	KL14	K14	-	High	0.9993	KL14_08_wzx	O3b	O3b	none	Very high	0.9906		aac(6')-Ib3^;aph(3')-VI;rmtC;rmtC	-	-	qnrB1.v1	-	mphA	catA1^	-	sul1	-	-	dfrA14.v2*
GCA_002968475.1_ASM296847v1_genomic	Klebsiella pneumoniae	strong	11	5274107	5274107	5892020	no	-	ST258	0	2	7	18	-	0	-	0	-	0	-	0	-	0	-	wzi150	KL63	K63	none	Very high	0.9881		O1/O2v2	O2afg	none	Very high	0.9919		aac(3)-IV;aac(6')-Ib'.v1;aac(6')-Ib'.v1;aac(6')-Ib'.v1;aac(6')-Ib'.v1;aac(6')-Ib'.v1;aadA2;aadA2;aadA^;aph(4)-Ia;aph3-Ia.v1^	-	-	-	-	mphA	catA1^;cmlA1*	-	sul1;sul1	-	-	dfrA12
GCA_002968495.1_ASM296849v1_genomic	Klebsiella pneumoniae	strong	8	5194420	5194420	5597784	no	-	ST258	0	2	9	16	-	0	-	0	-	0	-	0	-	0	-	wzi29	KL106	unknown (KL106)	?	Good	0.9998		O1/O2v2	O2afg	none	Very high	0.9848		aac(3)-IV*;aac(6')-Ib'.v1;aadA2;aadA2^;aadA^;aph(4)-Ia;aph3-Ia.v1^	-	-	-	-	mphA	catA1^;cmlA1*	-	sul1;sul3	-	-	dfrA12
GCA_002970375.3_ASM297037v3_genomic	Klebsiella pneumoniae	strong	5	5489245	5489245	5776319	no	-	ST395	1	2	4	4	ybt 16; ICEKp12	530-2LV	-	0	-	0	-	0	-	0	-	wzi2	KL2	K2	-	High	0.9975	KL2_13	O1/O2v1	O1	none	Very high	0.9997		-	-	-	qnrS1	-	-	catA1^	-	-	-	-	-
GCA_002970895.1_ASM297089v1_genomic	Klebsiella pneumoniae	strong	1	5458646	5458646	5458646	no	-	ST23	2	0	0	0	ybt 1; ICEKp10	46	clb 2	29	-	0	-	0	-	0	-	wzi1	KL1	K1	none	Very high	0.9999		O1/O2v2	O1	none	Very high	0.9912		-	-	-	-	-	-	-	-	-	-	-	-
GCA_003006175.1_ASM300617v1_genomic	Klebsiella pneumoniae	strong	8	5394870	5394870	5752275	no	-	ST147	1	2	9	18	ybt 10; ICEKp4	384	-	0	-	0	-	0	-	0	-	wzi64	KL64	K64	none	Very high	1		O1/O2v1	O2a	none	Very high	0.9864		aac(6')-Ib;aac(6')-Ib;aadA2^;rmtF;rmtF;strA.v1;strA.v1;strB.v1;strB.v1	-	-	-	-	-	catII.2*	arr-2	sul2	-	-	dfrA12
GCA_003010595.1_ASM301059v1_genomic	Klebsiella quasipneumoniae subsp. similipneumoniae	strong	2	5141392	5141392	5598970	no	-	ST1224	0	2	7	12	-	0	-	0	-	0	-	0	-	0	-	wzi60	KL60	K60	none	Very high	0.9756		O5	O5	-*	High	0.9396	O5_08_wbdC	aac(3)-IId^;aac(6')-Ib-cr.v2;aac(6')-Ib4;strA.v1*;strB.v1^	-	-	-	-	-	catB3.v2	arr-3	sul1	-	-	-
GCA_003010735.1_ASM301073v1_genomic	Klebsiella pneumoniae	strong	6	5065840	5065840	5651305	no	-	ST2167	0	2	6	12	-	0	-	0	-	0	-	0	-	0	-	wzi420	KL10	K10	none	Very high	0.9675		O3/O3a	O3/O3a	none	Very high	0.9798		aac(6')-Ib'.v1*;aadA*;aadA2^;strA.v1^;strB.v1	-	-	-	-	-	-	-	sul1;sul2	-	-	dfrA12;dfrA14.v2*
GCA_003030045.1_ASM303004v1_genomic	Klebsiella pneumoniae	strong	3	5438150	5438150	5709497	no	-	ST512	0	2	8	9	-	0	-	0	-	0	-	0	-	0	-	wzi154	KL107	unknown (KL107)	none	Very high	1		O1/O2v2	O2afg	-	High	0.9836	O1/O2v2_06_wbbO	aadA2;aadA2^	-	-	-	-	mphA	catA1^	-	sul1;sul1	-	-	dfrA12
GCA_003030145.1_ASM303014v1_genomic	Klebsiella pneumoniae	strong	4	5279647	5279647	5535332	no	-	ST15	0	2	8	19	-	0	-	0	-	0	-	0	-	0	-	wzi93	KL112	unknown (KL112)	none	Very high	0.9865		O1/O2v1	O1	none	Very high	0.9852		aac(3)-IId^;aac(6')-Ib'.v1;aac(6')-Ib'.v1;aadA*;aadA*;aph(3')-VI;strA.v1*;strB.v1*	-	-	qnrS1	-	-	-	-	sul2	tet(D)	-	dfrA14.v2*
GCA_003031325.1_ASM303132v1_genomic	Klebsiella pneumoniae	strong	6	5369387	5369387	5947820	no	-	ST15	0	2	11	18	-	0	-	0	-	0	-	0	-	0	-	wzi19	KL19	K19	*	High	0.9491		O1/O2v2	O1	-	High	0.9999	O1/O2v2_05_wbbN	aac(3)-IId^;aac(6')-Ib-cr.v2;aadA16*;aph3-Ia.v1;strA.v1^;strB.v1	-	-	-	-	mphA	catA1*	arr-3	sul2*	tet(A).v1;tet(D)	-	dfrA27;dfrA5
GCA_003031345.1_ASM303134v1_genomic	Klebsiella pneumoniae	strong	4	5399501	5399501	5640638	no	-	ST147	1	1	10	13	ybt 10; ICEKp4 (truncated)	78-1LV	-	0	-	0	-	0	-	0	-	wzi420	KL10	K10	*	Very high	0.9675		O3/O3a	O3/O3a	none	Very high	0.9798		aac(6')-Ib-cr.v2;aadA16*	mcr-1.1^	-	qnrB6^	-	mphA	-	arr-3	sul1;sul1	tet(A).v1	-	dfrA27
GCA_003031505.1_ASM303150v1_genomic	Klebsiella pneumoniae	strong	3	5283646	5283646	5535407	no	-	ST258	0	2	8	15	-	0	-	0	-	0	-	0	-	0	-	wzi29	KL106	unknown (KL106)	?	Good	0.9998		O1/O2v2	O2afg	none	Very high	0.9848		aac(3)-IV;aac(6')-Ib'.v1;aadA2;aadA2^;aadA^;aph(4)-Ia;aph3-Ia.v1^	-	-	-	-	mphA	catA1^;cmlA1*	-	sul1;sul3	-	-	dfrA12
GCA_003037005.2_ASM303700v2_genomic	Klebsiella pneumoniae	strong	5	5444559	5444559	5841127	no	-	ST11	1	2	9	13	ybt 9; ICEKp3	503	-	0	-	0	-	0	-	0	-	wzi209	KL47	K47	none	Very high	0.9942		OL101	unknown (OL101)	-	High	0.9499	OL101_09_glycosylhydrolase	aac(3)-IId^;aadA2;rmtB	-	fosA3	qnrS1	-	-	-	-	sul1	tet(A).v1	-	dfrA1.v1
GCA_003037325.3_ASM303732v3_genomic	Klebsiella pneumoniae	strong	4	5361364	5361364	5534274	no	-	ST11	1	2	5	5	ybt 9; ICEKp3	503	-	0	-	0	-	0	-	0	-	wzi209	KL47	K47	*	Very high	0.994		OL101	unknown (OL101)	-	High	0.9498	OL101_09_glycosylhydrolase	rmtB	-	-	-	-	-	-	-	-	-	-	-
GCA_003037615.2_ASM303761v2_genomic	Klebsiella pneumoniae	strong	4	5288751	5288751	5570198	no	-	ST48	1	2	8	14	ybt 13; ICEKp2	298-1LV	-	0	-	0	-	0	-	0	-	wzi62	KL62	K62	-	High	0.9971	KL62_06_wzc,KL62_12	O1/O2v1	O1	none	Very high	0.9787		aadA2^	-	-	qnrS1;qnrS1;qnrS1	-	mphA	-	-	sul1	tet(D)	-	dfrA12
GCA_003038135.2_ASM303813v2_genomic	Klebsiella pneumoniae	strong	4	5445745	5445745	5629461	no	-	ST11	1	2	10	11	ybt 9; ICEKp3	503	-	0	-	0	-	0	-	0	-	wzi64	KL64	K64	none	Very high	0.999		O1/O2v1	O2a	none	Very high	0.9865		aac(6')-Ib-cr.v2;aadA16*;aadA2	-	-	-	-	-	catII.2*	arr-3	sul1	tet(A).v1*	-	dfrA27
GCA_003038215.3_ASM303821v3_genomic	Klebsiella pneumoniae	strong	6	5376106	5376106	5909803	no	-	ST11	4	2	12	19	ybt 9; ICEKp3	503-1LV	-	0	iuc 1	1	-	0	-	0	rmpA2_6*-55%	wzi209	KL47	K47	-	High	0.9936	KL47_02_cpsACP	OL101	unknown (OL101)	-	High	0.9497	OL101_09_glycosylhydrolase	aac(3)-IId^;aac(6')-Ib-cr.v2^;aph3-Ia.v1^;rmtB	-	fosA3	qnrS1	-	mphA	catB3.v2	arr-3	sul1;sul1	tet(A).v1	-	dfrA1.v1
GCA_003054385.1_ASM305438v1_genomic	Klebsiella pneumoniae	strong	3	5398745	5398745	5579775	no	-	ST15	1	2	11	17	ybt 10; ICEKp4 (truncated)	381-1LV	-	0	-	0	-	0	-	0	-	wzi84	KL28	K28	-+	Good	0.9943	KL28_03_wzi,KL28_07_wckC,KL28_13_wzx	O1/O2v1	O1	none	Very high	0.9885		aac(3)-IId^;aac(6')-Ib-cr.v2;aadA16*;aph3-Ia.v1;strA.v1^;strB.v1	-	-	qnrS1	-	mphA	floR.v1	arr-3	sul1;sul2*	tet(A).v2	-	dfrA27
GCA_003069525.1_ASM306952v1_genomic	Klebsiella pneumoniae	strong	4	5341581	5341581	5799475	no	-	ST14	1	2	10	31	ybt 14; ICEKp5	140	-	0	-	0	-	0	-	0	-	wzi2	KL2	K2	none	Very high	0.9974		O1/O2v1	O1	-	High	0.9998	O1/O2v1_06_wbbO	aac(3)-IId^;aac(6')-Ib'.v1;aac(6')-Ib-cr.v2;aac(6')-Ib-cr.v2;aadA*;aadA2^;aph(3')-VI;armA;sat-2;strA.v1*;strB.v1*	-	-	qnrB1.v2^	-	ereA2*;mphE.v2^;msrE	CatB4.v1;CatB4.v1;cmlA5	arr-2	sul1;sul1*;sul2	-	-	dfrA1.v1;dfrA12;dfrA14.v2*
GCA_003071305.1_ASM307130v1_genomic	Klebsiella pneumoniae	strong	3	5225737	5225737	5574787	no	-	ST34	0	2	7	15	-	0	-	0	-	0	-	0	-	0	-	wzi116	KL57	K57	-*	High	0.9736	KL57_13_vanT	O1/O2v2	O2afg	-	High	0.9849	O1/O2v2_06_wbbO	aac(3)-IId^;aac(6')-Ib-cr.v2;aadA2^;aadA^;armA	-	-	-	-	-	-	-	sul1;sul1;sul2*	tet(A).v1	-	dfrA12;dfrA14.v2*
GCA_003073235.1_ASM307323v1_genomic	Klebsiella pneumoniae	strong	7	5319773	5319773	5617050	no	-	ST16	1	3	9	14	ybt 9; ICEKp3	174	-	0	-	0	-	0	-	0	-	wzi50	KL51	K51	none	Very high	0.9994		O3b	O3b	none	Very high	0.9908		aac(6')-Ib'.v1;aadA*;aadA2^	mcr-1.1^	-	-	-	-	-	-	sul1	tet(B).v2*;tetR*	-	dfrA12
GCA_003073315.1_ASM307331v1_genomic	Klebsiella pneumoniae	strong	4	5275382	5275382	5479509	no	-	ST34	0	2	7	13	-	0	-	0	-	0	-	0	-	0	-	wzi116	KL57	K57	-*	High	0.9737	KL57_13_vanT	O1/O2v2	O2afg	-	High	0.9849	O1/O2v2_06_wbbO	aac(3)-IId^;aac(6')-Ib-cr.v2;aadA2^;armA	-	-	-	-	-	-	-	sul1;sul2*	tet(A).v1	-	dfrA12;dfrA14.v2*
GCA_003073335.1_ASM307333v1_genomic	Klebsiella pneumoniae	strong	7	5511019	5511019	6131952	no	-	ST11	1	1	8	19	ybt 15; ICEKp11	231	-	0	-	0	-	0	-	0	-	wzi64	KL64	K64	none	Perfect	1		O1/O2v1	O2a	none	Very high	0.9864		aac(3)-IId^;aadA2^;rmtB;strA.v1^;strB.v1	-	-	qnrB4;qnrB4	-	erm(42)*	-	-	sul2	tet(G).v1	-	dfrA12
GCA_003073675.1_ASM307367v1_genomic	Klebsiella pneumoniae	strong	5	5439007	5439007	5823933	no	-	ST512	0	2	8	12	-	0	-	0	-	0	-	0	-	0	-	wzi154	KL107	unknown (KL107)	none	Very high	1		O1/O2v2	O2afg	none	Very high	0.9837		aadA2;aadA2^;aph3-Ia.v1^	-	-	-	-	mphA	catA1^	-	sul1;sul1	-	-	dfrA12
GCA_003074015.1_ASM307401v1_genomic	Klebsiella pneumoniae	strong	5	5331435	5331435	5675659	no	-	ST15	0	1	8	13	-	0	-	0	-	0	-	0	-	0	-	wzi93	KL112	unknown (KL112)	none	Very high	0.9865		O1/O2v1	O1	none	Very high	0.9852		aac(3)-IIa.v1^;aac(6')-Ib-cr.v2;ant(2'')-Ia;strA.v1^;strB.v1	-	-	-	-	mphA	CatB4.v1	-	sul2	-	-	dfrA14.v2*
GCA_003076555.1_ASM307655v1_genomic	Klebsiella pneumoniae	strong	3	5246307	5246307	5359558	no	-	ST307	0	1	5	7	-	0	-	0	-	0	-	0	-	0	-	wzi173	KL102	unknown (KL102)	none	Very high	0.9927		O1/O2v2	O2afg	none	Very high	0.9845		strA.v1^;strB.v1	-	-	-	-	-	-	-	sul2	-	-	dfrA14.v2*;dfrA14.v2*
GCA_003181055.1_ASM318105v1_genomic	Klebsiella pneumoniae	strong	5	5438025	5438025	5657209	no	-	ST147	1	1	8	13	ybt 16; ICEKp12	280	-	0	-	0	-	0	-	0	-	wzi64	KL64	K64	none	Perfect	1		O1/O2v1	O2a	none	Very high	0.9864		aac(3)-IIa.v1^;aac(6')-Ib-cr.v2;strA.v1;strB.v1	-	-	qnrS1	-	-	CatB4.v1;catA1^	-	sul1	tet(A).v1	-	dfrA1.v1
GCA_003181095.1_ASM318109v1_genomic	Klebsiella pneumoniae	strong	3	5255790	5255790	5477813	no	-	ST16	0	1	8	9	-	0	-	0	-	0	-	0	-	0	-	wzi50	KL51	K51	none	Very high	0.9994		O3b	O3b	none	Very high	0.9908		aac(6')-Ib-cr.v2;aadA2^	-	-	-	-	-	CatB4.v1	-	sul1	tet(A).v1	-	dfrA12
GCA_003181135.1_ASM318113v1_genomic	Klebsiella pneumoniae	strong	3	5257213	5257213	5482460	no	-	ST16	0	1	9	10	-	0	-	0	-	0	-	0	-	0	-	wzi50	KL51	K51	none	Very high	0.9994		O3b	O3b	none	Very high	0.9908		aac(6')-Ib-cr.v2;aadA2^	-	-	-	-	mphA	CatB4.v1	-	sul1	tet(A).v1	-	dfrA12
GCA_003186535.1_ASM318653v1_genomic	Klebsiella pneumoniae	strong	2	5203126	5203126	5380271	no	-	ST983	0	1	7	22	-	0	-	0	-	0	-	0	-	0	-	wzi202	KL127	unknown (KL127)	-	Good	0.9989	KL127_02_cpsACP	OL101	unknown (OL101)	-*	High	0.9492	OL101_05_wbbL	aac(6')-Ib-cr.v2;aac(6')-Ib-cr.v2;aac(6')-Ib-cr.v2;strA.v1^;strA.v1^;strB.v1;strB.v1	-	-	-	-	-	CatB4.v1;CatB4.v1;CatB4.v1	-	sul2;sul2	tet(A).v1	-	dfrA14.v2*;dfrA14.v2*
GCA_003194285.1_ASM319428v1_genomic	Klebsiella pneumoniae	strong	5	5256457	5256457	5391141	no	-	ST147	0	2	9	11	-	0	-	0	-	0	-	0	-	0	-	wzi162	KL122	unknown (KL122)	none	Very high	0.9994		O1/O2v2	O2afg	none	Very high	0.9858		aac(6')-Ib-cr.v2;strA.v1^;strB.v1	-	-	-	-	-	CatB4.v1	-	sul2	tet(A).v1	-	dfrA14.v2*
GCA_003203435.1_ASM320343v1_genomic	Klebsiella pneumoniae	strong	4	5547427	5547427	6107937	no	-	ST11	4	3	7	11	ybt 9; ICEKp3	503	-	0	iuc 1	78-1LV	iro 1	1-1LV	rmp 1; KpVP-1	26-1LV	rmpA2_8*	wzi209	KL47	K47	none	Very high	0.994		OL101	unknown (OL101)	-	High	0.9499	OL101_09_glycosylhydrolase	aac(3)-IId^;aadA2;aadA2^;strA.v1^;strB.v1	-	-	qnrA1^	-	-	-	-	sul1;sul2	-	-	dfrA12
GCA_003204175.1_ASM320417v1_genomic	Klebsiella pneumoniae	strong	3	5347404	5347404	5626400	no	-	ST16	0	1	4	10	-	0	-	0	-	0	-	0	-	0	-	wzi110	KL149	unknown (KL149)	none	Very high	0.9998		O4	O4	-	High	0.997	O4_02_hypothetical,O4_06_glycosyltransferase	-	-	-	qnrB1.v2^	-	-	-	-	-	tet(A).v1	-	-
GCA_003204465.1_ASM320446v1_genomic	Klebsiella pneumoniae	strong	3	5223981	5223981	5586205	no	-	ST34	0	2	10	18	-	0	-	0	-	0	-	0	-	0	-	wzi116	KL57	K57	-*	High	0.9738	KL57_12,KL57_13_vanT	O1/O2v2	O2afg	none	Very high	0.9848		aac(3)-IId^;aac(6')-Ib-cr.v2;aadA2^;aadA^;armA	-	-	-	-	ereA2*	catA1*	arr-2	sul1;sul1;sul2*	tet(A).v1	-	dfrA12;dfrA14.v2*
GCA_003261955.3_ASM326195v3_genomic	Klebsiella pneumoniae	strong	5	5448219	5448219	5603723	no	-	ST11	1	2	5	5	ybt 9; ICEKp3	503	-	0	-	0	-	0	-	0	-	wzi64	KL64	K64	none	Very high	0.9991		O1/O2v1	O2a	none	Very high	0.9862		aadA2	-	-	-	-	-	catII.2*	-	-	-	-	-
GCA_003267985.1_ASM326798v1_genomic	Klebsiella pneumoniae	strong	3	5356693	5356693	5794565	no	-	ST14	0	2	10	28	-	0	-	0	-	0	-	0	-	0	-	wzi2	KL2	K2	none	Very high	0.9974		O1/O2v1	O1	-	High	0.9998	O1/O2v1_06_wbbO	aac(3)-IId^;aac(6')-Ib'.v1;aac(6')-Ib-cr.v2;aadA*;aadA*;aadA2^;aph(3')-VI;armA;sat-2;strA.v1*;strB.v1*	-	-	-	-	ereA2*;mphE.v2^;msrE	CatB4.v1;cmlA5	arr-2	sul1;sul1*;sul2	-	-	dfrA1.v1;dfrA12
GCA_003285145.1_ASM328514v1_genomic	Klebsiella pneumoniae	strong	1	5377145	5377145	5377145	no	-	ST1755	0	0	0	0	-	0	-	0	-	0	-	0	-	0	-	-	unknown (KL107)	unknown (KL107)	?-+*	None	0.7597	KL107_02_cpsACP,KL107_05_wzb,KL107_06_wzc,KL107_07_wbaP,KL107_08,KL107_09,KL107_10,KL107_12,KL107_13,KL107_14,KL107_15	O1/O2v1	O1	-+*	Good	0.7226	O1/O2v1_03_wbbM,O1/O2v1_05_wbbN,O1/O2v1_07_kfoC	-	-	-	-	-	-	-	-	-	-	-	-
GCA_003286975.1_ASM328697v1_genomic	Klebsiella pneumoniae	strong	1	5214209	5214209	5214209	no	-	ST29	1	0	0	0	ybt 9; ICEKp3	15-2LV	-	0	-	0	-	0	-	0	-	wzi115	KL54	K54	none	Very high	0.9994		O1/O2v2	O1	none	Very high	0.9915		-	-	-	-	-	-	-	-	-	-	-	-
GCA_003286995.1_ASM328699v1_genomic	Klebsiella pneumoniae	strong	4	5379591	5379591	5768926	no	-	ST1660	5	2	4	5	ybt 1; ICEKp10	46	clb 2	29	iuc 1	1-1LV	iro 1	2	rmp 1; KpVP-1	40	rmpA2_8*-60%	wzi1	KL1	K1	none	Very high	0.9999		O1/O2v2	O1	none	Very high	0.991		aadA2*;aadA^	-	-	-	-	-	cmlA1*	-	sul1	-	-	-
GCA_003288375.1_ASM328837v1_genomic	Klebsiella pneumoniae	strong	4	5379490	5379490	5709342	no	-	ST258	0	2	8	9	-	0	-	0	-	0	-	0	-	0	-	wzi154	KL107	unknown (KL107)	none	Very high	1		O1/O2v2	O2afg	none	Very high	0.9838		aac(6')-Ib'.v1;aadA2^;aph3-Ia.v1^	-	-	-	-	mphA	catA1^	-	sul1	-	-	dfrA12
GCA_003330945.1_ASM333094v1_genomic	Klebsiella pneumoniae	strong	2	5268719	5268719	5464719	no	-	ST375	3	0	0	0	-	0	-	0	iuc 1	20-1LV	iro 1	14	rmp 1; KpVP-1	26	rmpA2_3-47%	wzi72	KL2	K2	none	Very high	0.9838		O1/O2v2	O1	none	Very high	0.9897		-	-	-	-	-	-	-	-	-	-	-	-
GCA_003363735.2_ASM336373v2_genomic	Klebsiella pneumoniae	strong	8	5453528	5453528	6115391	no	-	ST101	1	2	8	12	ybt 9; ICEKp3 (truncated)	173-2LV	-	0	-	0	-	0	rmp 1; KpVP-1	26-1LV	rmpA2_6*-47%	wzi149	KL62	K62	-	High	0.9995	KL62_08	O1/O2v1	O1	none	Very high	0.9888		strA.v1^;strB.v1	-	-	qnrS1	-	mphA?;mphE.v2;msrE	-	-	sul1;sul2	-	-	dfrA5
GCA_003367555.1_ASM336755v1_genomic	Klebsiella pneumoniae	strong	2	5518379	5518379	5682889	no	-	ST11	1	2	7	13	ybt 9; ICEKp3	503-1LV	-	0	-	0	-	0	-	0	-	wzi209	KL47	K47	none	Very high	0.9941		OL101	unknown (OL101)	-	High	0.9499	OL101_09_glycosylhydrolase	aadA2;aadA2;ant(2'')-Ia;rmtB;strA.v1;strB.v1	-	-	-	-	-	catII.2*;cmlA4*	-	sul1*	-	-	-
GCA_003368025.1_ASM336802v1_genomic	Klebsiella pneumoniae	strong	6	5428613	5428613	5941188	no	-	ST258	0	3	11	19	-	0	-	0	-	0	-	0	-	0	-	-	KL107	unknown (KL107)	-	High	0.9995	KL107_03_wzi,KL107_10	unknown (O1/O2v2)	unknown (O2afg)	-	None	0.9825	O1/O2v2_03_wbbM,O1/O2v2_04_glf,O1/O2v2_05_wbbN,O1/O2v2_06_wbbO,O1/O2v2_08_gmlC,O1/O2v2_10_gmlA	aac(3)-IId^;aac(6')-Ib'.v1*;aadA*;aadA2^;aadA2^;sat-2;strB.v1	-	-	qnrE1	-	mphA	catA1^	-	sul1;sul2	tet(G).v1	-	dfrA12;dfrA12
GCA_003408615.1_ASM340861v1_genomic	Klebsiella pneumoniae	strong	8	5242834	5242834	6074707	no	-	ST422	0	2	8	10	-	0	-	0	-	0	-	0	-	0	-	wzi113	KL111	unknown (KL111)	none	Perfect	1		O3b	O3b	none	Very high	0.9915		aac(6')-Il;aadA1.v1^;ant(2'')-Ia	-	-	qnrA1	-	mphA	-	-	sul1	tet(D)	-	dfrA1.v2
GCA_003428845.1_ASM342884v1_genomic	Klebsiella pneumoniae	strong	4	5374875	5374875	5884898	no	-	ST14	1	2	9	21	ybt 14; ICEKp5	140-1LV	-	0	-	0	-	0	-	0	-	wzi64	KL64	K64	none	Perfect	1		O1/O2v1	O1	none	Very high	0.9864		aac(6')-Ib'.v1;aac(6')-Ib-cr.v2;aac(6')-Ib-cr.v2;aadA2^;aph(3')-VI;armA;sat-2	-	-	-	-	mphE.v2^;msrE	CatB4.v1;CatB4.v1;catA1^	-	sul1	-	-	dfrA1.v1;dfrA12;dfrA14.v2*
GCA_003429065.3_ASM342906v3_genomic	Klebsiella pneumoniae	strong	5	5293274	5293274	5950530	no	-	ST719	0	2	6	8	-	0	-	0	-	0	-	0	-	0	-	wzi192	KL9	K9	none	Very high	0.9884		O3b	O3b	none	Very high	0.9926		aac(3)-IId^;aadA5	-	-	-	-	-	-	-	sul1	-	-	dfrA1.v2
GCA_003429545.1_ASM342954v1_genomic	Klebsiella pneumoniae	strong	7	5430212	5430212	5805104	no	-	ST11	1	2	11	28	ybt 9; ICEKp3 (truncated)	503-2LV	-	0	-	0	-	0	-	0	-	wzi209	KL47	K47	none	Very high	0.994		OL101	unknown (OL101)	-	High	0.9499	OL101_09_glycosylhydrolase	aac(3)-IId^;aac(6')-Ib4;aadA*;aadA2^;aph(3')-Ia;rmtB;strA.v1^;strB.v1	-	-	-	-	erm(42)*	catB3.v2;cmlA5	arr-2	sul1;sul1;sul2	tet(G).v1	-	dfrA12;dfrA14.v2*
GCA_003432145.1_ASM343214v1_genomic	Klebsiella pneumoniae	strong	3	5183069	5183069	5505832	no	-	ST661	1	0	0	0	ybt 4; plasmid	29	-	0	-	0	-	0	-	0	-	wzi101	KL24	K24	none	Very high	0.9889		O1/O2v1	O2a	none	Very high	0.9838		-	-	-	-	-	-	-	-	-	-	-	-
GCA_003432165.1_ASM343216v1_genomic	Klebsiella pneumoniae	strong	8	5509899	5509899	6109915	no	-	ST231	1	2	11	19	ybt 15; ICEKp11	230	-	0	-	0	-	0	-	0	-	wzi64	KL64	K64	none	Perfect	1		O1/O2v1	O1	none	Very high	0.9864		aadA*;ant(2'')-Ia;rmtB;strA.v1^;strB.v1	-	-	-	-	ermB.v1*	cmlA5;floR.v2*	arr-2	sul2	tet(A).v2;tet(G).v1	-	dfrA23
GCA_003432185.1_ASM343218v1_genomic	Klebsiella pneumoniae	strong	2	5362796	5362796	5596264	no	-	ST29	0	0	0	0	-	0	-	0	-	0	-	0	-	0	-	wzi327	KL63	K63	none	Very high	0.9892		O1/O2v2	O1	none	Very high	0.9955		-	-	-	-	-	-	-	-	-	-	-	-
GCA_003432205.1_ASM343220v1_genomic	Klebsiella pneumoniae	strong	3	5276478	5276478	5419864	no	-	ST230	0	0	0	0	-	0	-	0	-	0	-	0	-	0	-	wzi202	KL127	unknown (KL127)	none	Very high	0.9995		OL101	unknown (OL101)	*	High	0.9497		-	-	-	-	-	-	-	-	-	-	-	-
GCA_003432225.1_ASM343222v1_genomic	Klebsiella pneumoniae	strong	4	5348492	5348492	5523973	no	-	ST25	1	0	4	6	ybt 6; ICEKp5 (truncated)	63-1LV	-	0	-	0	-	0	-	0	-	wzi72	KL2	K2	none	Very high	0.9841		O1/O2v2	O1	none	Very high	0.9919		aph3-Ia.v1*?;strA.v1^;strB.v1	-	-	-	-	-	-	-	sul2	-	-	dfrA14.v2*
GCA_003432245.1_ASM343224v1_genomic	Klebsiella pneumoniae	strong	3	5270163	5270163	5465612	no	-	ST36	1	0	0	0	ybt 9; ICEKp3	214	-	0	-	0	-	0	-	0	-	wzi378	KL142	unknown (KL142)	none	Very high	0.9888		O1/O2v1	O2a	none	Very high	0.9883		-	-	-	-	-	-	-	-	-	-	-	-
GCA_003432265.1_ASM343226v1_genomic	Klebsiella pneumoniae	strong	2	5286886	5286886	5420229	no	-	ST43	0	0	0	0	-	0	-	0	-	0	-	0	-	0	-	wzi30	KL30	K30	none	Very high	0.9959		O1/O2v1	O1	none	Very high	0.9882		-	-	-	-	-	-	-	-	-	-	-	-
GCA_003432285.1_ASM343228v1_genomic	Klebsiella pneumoniae	strong	3	5282782	5282782	5456823	no	-	ST45	1	0	0	0	ybt 10; ICEKp4	78	-	0	-	0	-	0	-	0	-	wzi101	KL24	K24	none	Very high	0.9902		O1/O2v1	O2a	none	Very high	0.9876		-	-	-	-	-	-	-	-	-	-	-	-
GCA_003432405.1_ASM343240v1_genomic	Klebsiella pneumoniae	strong	4	5248387	5248387	5588848	no	-	ST1	0	0	4	6	-	0	-	0	-	0	-	0	-	0	-	wzi89	KL110	unknown (KL110)	-	High	0.9953	KL110_11_wbaZ	O1/O2v1	O2a	none	Very high	0.9851		aadA22^;aadA2^;aph3-Ia.v1^	-	-	-	-	ermB.v1*;mphA	-	-	sul1	-	-	-
GCA_003443755.1_ASM344375v1_genomic	Klebsiella pneumoniae	strong	6	5338202	5338202	5977633	no	-	ST54	0	2	8	15	-	0	-	0	-	0	-	0	-	0	-	wzi14	KL14	K14	none	Very high	0.9991		O3b	O3b	none	Very high	0.9918		aac(3)-IIa.v1;aac(6')-Ian;aac(6')-Ib4^;aadA1.v1^	-	-	qnrB19^	-	-	catA1*;catA1*;catB2.v1	-	sul1	-	-	dfrA14.v2*;dfrB1
GCA_003571525.1_ASM357152v1_genomic	Klebsiella pneumoniae	strong	6	5147572	5147572	5595201	no	-	ST2938	0	2	7	12	-	0	-	0	-	0	-	0	-	0	-	wzi393	unknown (KL107)	unknown (KL107)	?-+*	None	0.8432	KL107_05_wzb,KL107_06_wzc,KL107_07_wbaP,KL107_08,KL107_09,KL107_10,KL107_12,KL107_13,KL107_14,KL107_15	O5	O5	none	Very high	0.9955		aac(6')-Il;aadA1.v1^;aadA2^;ant(2'')-Ia	-	-	qnrA1	-	mphA	-	-	sul1;sul1	-	-	dfrA1.v2;dfrA12
GCA_003571545.1_ASM357154v1_genomic	Klebsiella pneumoniae	strong	3	5425436	5425436	5525412	no	-	ST101	1	2	9	19	ybt 9; ICEKp3	183	-	0	-	0	-	0	-	0	-	wzi137	KL17	K17	none	Very high	1		O1/O2v1	O1	none	Very high	0.9803		aac(3)-IIa.v1^;aac(6')-Ib'.v1;aac(6')-Ib4^;aadA*;aadA1.v1^;aadA1.v1^;aphA15	-	-	-	-	-	catB2.v1;catB2.v1	-	sul1;sul1	tet(D)	-	dfrA14.v2*
GCA_003571585.1_ASM357158v1_genomic	Klebsiella pneumoniae	strong	3	5330135	5330135	5547246	no	-	ST36	1	2	1	1	ybt 10; ICEKp4	71	-	0	-	0	-	0	-	0	-	-	KL27	K27	none	Very high	0.9999		O1/O2v2	O2afg	none	Very high	0.9843		-	-	-	-	-	-	-	-	-	-	-	-
GCA_003571605.1_ASM357160v1_genomic	Klebsiella pneumoniae	strong	7	5312321	5312321	5961854	no	-	ST16	1	1	9	12	ybt 9; ICEKp3	174-2LV	-	0	-	0	-	0	-	0	-	wzi50	KL51	K51	none	Very high	0.9994		O3b	O3b	none	Very high	0.9906		aac(6')-Ib;aac(6')-Ib-cr.v2^;rmtF	-	-	-	-	-	CatB4.v1	arr-2;arr-3	sul1	tet(A).v1	-	dfrA1.v1
GCA_003571645.1_ASM357164v1_genomic	Klebsiella pneumoniae	strong	6	5309987	5309987	5703725	no	-	ST3603	0	2	6	12	-	0	-	0	-	0	-	0	-	0	-	wzi420	KL10	K10	none	Very high	0.9674		O3/O3a	O3/O3a	none	Very high	0.9798		aac(6')-Ib'.v1;aadA*;aadA2^;strA.v1^;strB.v1	-	-	-	-	-	-	-	sul1;sul2^	-	-	dfrA12;dfrA14.v2*
GCA_003571705.1_ASM357170v1_genomic	Klebsiella pneumoniae	strong	7	5280811	5280811	5924827	no	-	ST340	0	1	9	17	-	0	-	0	-	0	-	0	-	0	-	wzi50	KL15	K15	none	Very high	0.998		O4	O4	none	Very high	0.9966		aac(3)-IIa.v1^;aac(3)-IId^;aac(6')-Ib-cr.v2;aadA2^;strA.v1*;strB.v1*	-	-	qnrB1.v2^	-	-	CatB4.v1;catII.2*	-	sul1;sul2	tet(D)	-	dfrA14.v2*
GCA_003571745.1_ASM357174v1_genomic	Klebsiella pneumoniae	strong	6	5250521	5250521	5768716	no	-	ST147	0	3	11	14	-	0	-	0	-	0	-	0	-	0	-	wzi64	KL64	K64	none	Very high	1		O1/O2v1	O2a	-	High	0.9862	O1/O2v1_06_wbbO	aac(3)-IIa.v1^;aac(6')-Ib-cr.v2;aac(6')-Il;aph3-Ia.v1^;strA.v1;strB.v1	-	-	-	-	mphA	CatB4.v1	-	sul1	tet(A).v1	-	dfrA1.v2
GCA_003574235.1_ASM357423v1_genomic	Klebsiella pneumoniae	strong	3	5256831	5256831	5656491	no	-	ST14	0	2	10	23	-	0	-	0	-	0	-	0	-	0	-	wzi2	KL2	K2	-	High	0.9973	KL2_06_wzc	O1/O2v1	O1	-	High	0.9995	O1/O2v1_03_wbbM,O1/O2v1_05_wbbN,O1/O2v1_06_wbbO	aac(6')-Ib'.v1;aac(6')-Ib-cr.v2;aac(6')-Ib-cr.v2;aadA2^;aph(3')-VI;armA;sat-2	-	-	qnrB1.v2^	-	mphE.v2^;msrE	CatB4.v1;CatB4.v1	-	sul1	tet(D)	-	dfrA1.v1;dfrA12;dfrA14.v2*
GCA_003574255.1_ASM357425v1_genomic	Klebsiella pneumoniae	strong	3	5587050	5587050	5721788	no	-	ST14	1	2	9	19	ybt 14; ICEKp5	140	-	0	-	0	-	0	-	0	-	wzi2	KL2	K2	-	High	0.9973	KL2_13	O1/O2v1	O1	-	High	0.9996	O1/O2v1_06_wbbO,O1/O2v1_07_kfoC	aac(6')-Ib'.v1;aac(6')-Ib-cr.v2;aadA*;aadA2^;aph(3')-VI;armA;sat-2	-	-	-	-	mphE.v2^;msrE	CatB4.v1	-	sul1	-	-	dfrA1.v1;dfrA12
GCA_003574275.1_ASM357427v1_genomic	Klebsiella pneumoniae	strong	3	5587048	5587048	5721798	no	-	ST14	1	2	9	19	ybt 14; ICEKp5	140	-	0	-	0	-	0	-	0	-	wzi2	KL2	K2	-	High	0.9973	KL2_13	O1/O2v1	O1	-	High	0.9998	O1/O2v1_06_wbbO	aac(6')-Ib'.v1;aac(6')-Ib-cr.v2;aadA*;aadA2^;aph(3')-VI;armA;sat-2	-	-	-	-	mphE.v2^;msrE	CatB4.v1	-	sul1	-	-	dfrA1.v1;dfrA12
GCA_003584585.1_ASM358458v1_genomic	Klebsiella pneumoniae	strong	5	5478620	5478620	5848881	no	-	ST11	1	3	10	16	ybt 9; ICEKp3	503	-	0	-	0	-	0	-	0	-	wzi209	KL47	K47	none	Very high	0.9939		OL101	unknown (OL101)	-	High	0.9499	OL101_09_glycosylhydrolase	aac(3)-IIa.v1^;aac(3)-IId^;aac(6')-Ib-cr.v2*;aadA2^;strA.v1^;strB.v1	-	fosA3	qnrA1^	-	-	CatB4.v1	-	sul1;sul2	tet(A).v1	-	dfrA12
GCA_003590665.1_ASM359066v1_genomic	Klebsiella pneumoniae	strong	6	5146051	5146051	5596986	no	-	ST253	0	0	0	0	-	0	-	0	-	0	-	0	-	0	-	wzi50	KL15	K15	none	Very high	0.9983		O4	O4	none	Very high	0.9967		-	-	-	-	-	-	-	-	-	-	-	-
GCA_003597695.1_ASM359769v1_genomic	Klebsiella pneumoniae	strong	3	5328896	5328896	5584541	no	-	ST307	0	2	7	8	-	0	-	0	-	0	-	0	-	0	-	wzi173	KL102	unknown (KL102)	-	High	0.9927	KL102_13	O1/O2v2	O2afg	none	Very high	0.9845		strA.v1^;strB.v1	-	-	qnrB1.v2^	-	-	-	-	sul2	tet(A).v1	-	dfrA14.v2*
GCA_003597715.1_ASM359771v1_genomic	Klebsiella pneumoniae	strong	2	5324096	5324096	5570673	no	-	ST307	0	2	7	8	-	0	-	0	-	0	-	0	-	0	-	wzi173	KL102	unknown (KL102)	-	High	0.9927	KL102_13	O1/O2v2	O2afg	none	Very high	0.9845		strA.v1^;strB.v1	-	-	qnrB1.v2^	-	-	-	-	sul2	tet(A).v1	-	dfrA14.v2*
GCA_003597735.1_ASM359773v1_genomic	Klebsiella pneumoniae	strong	3	5328892	5328892	5584763	no	-	ST307	0	2	7	8	-	0	-	0	-	0	-	0	-	0	-	wzi173	KL102	unknown (KL102)	-	High	0.9927	KL102_13	O1/O2v2	O2afg	none	Very high	0.9845		strA.v1^;strB.v1	-	-	qnrB1.v2^	-	-	-	-	sul2	tet(A).v1	-	dfrA14.v2*
GCA_003597755.1_ASM359775v1_genomic	Klebsiella pneumoniae	strong	3	5330228	5330228	5613520	no	-	ST307	0	2	9	13	-	0	-	0	-	0	-	0	-	0	-	wzi173	KL102	unknown (KL102)	-	High	0.9926	KL102_13	O1/O2v2	O2afg	none	Very high	0.9845		aac(3)-IIa.v1^;aac(6')-Ib-cr.v2;strA.v1^;strB.v1	-	-	qnrB1.v2^	-	-	CatB4.v1	-	sul2	tet(A).v1	-	dfrA14.v2*
GCA_003660185.1_ASM366018v1_genomic	Klebsiella pneumoniae	strong	2	5295441	5295441	5695354	no	-	ST105	1	0	0	0	ybt 15; ICEKp11 (truncated)	238	-	0	-	0	iro 4 (truncated)	33-1LV	-	0	-	wzi383	KL102	unknown (KL102)	none	Very high	0.9925		O1/O2v2	O2afg	-	High	0.9845	O1/O2v2_06_wbbO	-	-	-	-	-	-	-	-	-	-	-	-
GCA_003660205.1_ASM366020v1_genomic	Klebsiella pneumoniae	strong	6	5203185	5203185	5558988	no	-	ST91 (subsp. ozaenae)	4	0	0	0	ybt 10; ICEKp4? (truncated)	111	-	0	iuc 2A	7	-	0	-	0	-	wzi127	unknown (KL4)	unknown (K4)	-+	None	0.9911	KL4_03_wcuG,KL4_20_wza,KL4_23_wcaJ	O1/O2v1	O2ac	none	Very high	0.9844		-	-	-	-	-	-	-	-	-	-	-	-
GCA_003692695.1_ASM369269v1_genomic	Klebsiella pneumoniae	strong	3	5231806	5231806	5439580	no	-	ST3582	0	0	3	3	-	0	-	0	-	0	-	0	-	0	-	wzi1	KL1	K1	none	Very high	0.9972		O1/O2v2	O2afg	none	Very high	0.9896		-	-	-	qnrS1	-	-	-	-	-	-	-	dfrA14.v2*
GCA_003711065.1_ASM371106v1_genomic	Klebsiella pneumoniae	strong	4	5434589	5434589	5807923	no	-	ST11	1	3	9	10	ybt 9; ICEKp3	503	-	0	-	0	-	0	-	0	-	wzi64	KL64	K64	none	Very high	0.9991		O1/O2v1	O2a	-	Good	0.9872	O1/O2v1_06_wbbO	aadA2^;aph3-Ia.v1^;aph3-Ia.v1^;rmtB	-	-	-	-	mphA	-	-	sul1	-	-	dfrA12
GCA_003790485.1_ASM379048v1_genomic	Klebsiella pneumoniae	strong	7	5394691	5394691	5857478	no	-	ST1685	1	3	7	6	ybt 9; ICEKp3	183	-	0	-	0	-	0	-	0	-	wzi137	KL17	K17	none	Very high	0.9999		O1/O2v1	O1	none	Very high	0.9803		armA	-	-	-	-	mphE.v2;msrE	-	-	-	-	-	-
GCA_003812085.1_ASM381208v1_genomic	Klebsiella pneumoniae	strong	5	5305851	5305851	5667058	no	-	ST252	0	0	2	0	-	0	-	0	-	0	-	0	-	0	-	wzi135	KL116	unknown (KL116)	?-	Good	0.991	KL116_17_wcpG	O1/O2v1	O1	-	High	0.9752	O1/O2v1_06_wbbO	-	-	-	-	-	-	-	-	-	-	-	-
GCA_003812105.1_ASM381210v1_genomic	Klebsiella pneumoniae	strong	6	5423408	5423408	5763743	no	-	ST25	1	0	4	5	ybt 14; ICEKp5	376	-	0	-	0	-	0	-	0	-	wzi72	KL2	K2	none	Very high	0.9841		O1/O2v2	O1	none	Very high	0.992		aadA2^;aph3-Ia.v1^	-	-	-	-	mphA	-	-	sul1	tet(A).v1	-	-
GCA_003850165.1_ASM385016v1_genomic	Klebsiella pneumoniae	strong	7	5326159	5326159	5562458	no	-	ST231	4	2	10	13	ybt 14; ICEKp5	376	-	0	iuc 5	61-3LV	-	0	-	0	-	wzi104	KL51	K51	-	High	0.994	KL51_14_wcoZ	O1/O2v2	O1	none	Very high	0.9844		aac(6')-Ib;aadA2^;rmtF	-	-	qnrS1	-	ermB.v1*;mphA	catA1^	arr-2	sul1	-	-	dfrA12
GCA_003855315.1_ASM385531v1_genomic	Klebsiella pneumoniae	strong	8	5319653	5319653	5920038	no	-	ST15	4	1	7	14	ybt 0; ICEKp4 (truncated)	449-1LV	-	0	iuc 1	1	-	0	-	0	rmpA2_8*-60%	wzi24	KL24	K24	-	High	0.9998	KL24_13_wcuG	O1/O2v1	O1	none	Very high	0.9852		aac(3)-IIa.v1;aac(6')-Ib-cr.v2;aadA^;aph(3')-Ia;sat-2	-	-	-	-	-	catA1^	-	sul1	-	-	dfrA1.v1
GCA_003855335.1_ASM385533v1_genomic	Klebsiella pneumoniae	strong	5	5284191	5284191	5841099	no	-	ST15	4	1	6	9	ybt 0; ICEKp4	449	-	0	iuc 1	1	-	0	-	0	rmpA2_8*-60%	wzi24	KL24	K24	-	High	0.9999	KL24_13_wcuG	O1/O2v1	O1	-	High	0.9851	O1/O2v1_05_wbbN	aac(3)-IIa.v1;aac(6')-Ib-cr.v2	-	-	-	-	-	CatB4.v1;catA1^	-	-	tet(A).v1	-	-
GCA_003855515.1_ASM385551v1_genomic	Klebsiella pneumoniae	strong	4	5464394	5464394	5951769	no	-	ST23	5	2	9	11	ybt 1; ICEKp10	46-1LV	clb 2	29	iuc 1	1	iro 1	2	rmp 1; KpVP-1	40	rmpA2_3-47%	wzi1	KL1	K1	none	Very high	0.9999		O1/O2v2	O1	none	Very high	0.9912		aac(6')-Ib4^;aadA1.v1^;aphA15	-	-	qnrS1	-	mphA	catB2.v1	-	sul1	-	-	dfrA14.v2*
GCA_003855535.1_ASM385553v1_genomic	Klebsiella pneumoniae	strong	1	5379069	5379069	5379069	no	-	ST15	1	0	2	1	ybt 14; ICEKp12	143-3LV	-	0	-	0	-	0	-	0	-	wzi19	KL19	K19	*	High	0.949		O1/O2v2	O1	none	Perfect	1		aac(3)-IId^	-	-	-	-	-	-	-	-	-	-	-
GCA_003855555.1_ASM385555v1_genomic	Klebsiella pneumoniae	strong	1	5378952	5378952	5378952	no	-	ST15	1	0	2	1	ybt 14; ICEKp12	143-3LV	-	0	-	0	-	0	-	0	-	wzi19	KL19	K19	*	High	0.949		O1/O2v2	O1	none	Perfect	1		aac(3)-IId^	-	-	-	-	-	-	-	-	-	-	-
GCA_003856475.1_ASM385647v1_genomic	Klebsiella pneumoniae	strong	5	5471151	5471151	5871807	no	-	ST11	4	2	9	12	ybt 9; ICEKp3	503-1LV	-	0	iuc 1	1	-	0	rmp 1; KpVP-1	40	rmpA2_3-47%	wzi64	KL64	K64	none	Very high	0.999		O1/O2v1	O2a	none	Very high	0.9865		aadA2;rmtB	-	-	qnrS1	-	-	catII.2*	-	sul2	tet(A).v1	-	dfrA14.v2*
GCA_003856595.1_ASM385659v1_genomic	Klebsiella pneumoniae	strong	5	5438016	5438016	5657200	no	-	ST147	1	1	8	13	ybt 16; ICEKp12	280	-	0	-	0	-	0	-	0	-	wzi64	KL64	K64	none	Perfect	1		O1/O2v1	O2a	none	Very high	0.9864		aac(3)-IIa.v1^;aac(6')-Ib-cr.v2;strA.v1;strB.v1	-	-	qnrS1	-	-	CatB4.v1;catA1^	-	sul1	tet(A).v1	-	dfrA1.v1
GCA_003860645.2_ASM386064v2_genomic	Klebsiella pneumoniae	strong	3	5361371	5361371	5806254	no	-	ST383	3	2	10	21	-	0	-	0	iuc 1	63	-	0	rmp 1; KpVP-1	26-1LV	rmpA2_6*-47%	-	KL30	K30	-+*	Good	0.9635	KL30_03_wzi,KL30_15_wcuG	O1/O2v2	O1	-	High	0.9839	O1/O2v2_07_kfoC	aac(6')-Ib'.v1;aadA*;aph(3')-VI;aph(3')-VIb*;aph3-Ia.v1^;armA;strA.v1;strB.v1	-	-	qnrS1	-	mphE.v2;msrE	catA1*	-	sul1;sul2	tet(A).v1	-	dfrA5
GCA_003931835.1_ASM393183v1_genomic	Klebsiella pneumoniae	strong	1	5360130	5360130	5360130	no	-	ST11	0	0	3	2	-	0	-	0	-	0	-	0	-	0	-	wzi93	KL112	unknown (KL112)	none	Very high	0.9871		O1/O2v2	O2afg	none	Very high	0.9845		aadA2	-	-	-	-	-	-	-	sul1	-	-	-
GCA_003932915.1_ASM393291v1_genomic	Klebsiella pneumoniae	strong	3	5370942	5370942	5655284	no	-	ST65	5	2	4	4	ybt 17; ICEKp10 (truncated)	235-2LV	clb 3	13-1LV	iuc 1	1	iro 1	10	rmp 1; KpVP-1 (truncated)	38	rmpA2_6*-47%	wzi72	KL2	K2	none	Very high	0.984		O1/O2v2	O1	none	Very high	0.9898		aac(6')-Ib-cr.v2*	-	-	qnrS1	-	-	-	arr-3	-	-	-	-
GCA_003934185.1_ASM393418v1_genomic	Klebsiella pneumoniae	strong	4	5430436	5430436	5738726	no	-	ST307	0	2	9	15	-	0	-	0	-	0	-	0	-	0	-	wzi173	KL102	unknown (KL102)	-	High	0.9925	KL102_06_wzc	O1/O2v2	O2afg	none	Very high	0.9845		aac(3)-IIa.v1^;aac(6')-Ib-cr.v2;strA.v1^;strB.v1	-	-	qnrB1.v2^;qnrS1	-	-	CatB4.v1	-	sul2	tet(A).v1	-	dfrA14.v2*
GCA_003937135.2_ASM393713v2_genomic	Klebsiella pneumoniae	strong	5	5429598	5429598	5929010	no	-	ST14	1	2	9	29	ybt 14; ICEKp5	140-1LV	-	0	-	0	-	0	-	0	-	wzi2	KL2	K2	none	Very high	0.9973		O1/O2v1	O1	-	High	0.9998	O1/O2v1_06_wbbO	aac(6')-Ib'.v1*;aac(6')-Ib-cr.v2;aac(6')-Ib-cr.v2;aadA*;aadA2^;armA;sat-2;strA.v1*;strB.v1*	-	-	qnrB1.v2^	-	mphE.v2^;msrE	CatB4.v1;CatB4.v1	-	sul1;sul2	-	-	dfrA1.v1;dfrA12;dfrA14.v2*
GCA_003940845.1_ASM394084v1_genomic	Klebsiella pneumoniae	strong	5	5464059	5464059	6087285	no	-	ST11	1	2	12	39	ybt 9; ICEKp3	503	-	0	-	0	-	0	-	0	-	wzi209	KL47	K47	none	Very high	0.994		unknown (OL102)	unknown (OL102)	-*	None	0.8808	OL102_05_wbbL,OL102_06_rhamnan,OL102_07_wzm,OL102_08_wzt	aac(3)-IId^;aac(3)-IId^;aac(6')-Ib-cr.v2;aadA16*;aph3-Ia.v1;rmtB;strA.v1^;strA.v1^;strB.v1;strB.v1	-	fosA3	qnrS1;qnrS1	-	mphA	catII.2*;floR.v1	arr-3	sul1;sul1;sul1;sul2;sul2*	tet(A).v1;tet(A).v2;tet(D)	-	dfrA1.v1;dfrA27
GCA_003953905.1_ASM395390v1_genomic	Klebsiella pneumoniae	strong	2	5252687	5252687	5445863	no	-	ST23	5	1	1	1	ybt 1; ICEKp10	46-1LV	clb 2 (incomplete)	14-8LV	iuc 1	1	iro 1	1-1LV	rmp 1; KpVP-1	40	rmpA2_6-60%	wzi1	KL1	K1	none	Very high	0.9999		O1/O2v2	O1	none	Very high	0.9913		-	-	-	-	-	-	-	-	-	-	-	-
GCA_004006035.1_ASM400603v1_genomic	Klebsiella pneumoniae	strong	6	5261911	5261911	5360721	no	-	ST437	0	2	8	10	-	0	-	0	-	0	-	0	-	0	-	wzi45	KL183	unknown (KL183)	*	Very high	0.9501		OL101	unknown (OL101)	*	High	0.9496		aph(3')-IIa;rmtB;strA.v1^;strB.v1	-	-	-	-	-	floR.v1*	-	sul2	tet(A).v2*	-	dfrA14.v2*
GCA_004010995.1_ASM401099v1_genomic	Klebsiella pneumoniae	strong	5	5277535	5277535	5582414	no	-	ST101	1	1	6	8	ybt 6; ICEKp5	63	-	0	-	0	-	0	-	0	-	wzi29	KL106	unknown (KL106)	none	Good	0.9995		O1/O2v2	O1	none	Very high	0.9853		aac(3)-IId^;strA.v1*;strB.v1*	-	-	qnrB1.v1	-	-	-	-	sul2	-	-	dfrA14.v2*
GCA_004014965.1_ASM401496v1_genomic	Klebsiella pneumoniae	strong	2	5237123	5237123	5376334	no	-	ST3750	0	0	0	0	-	0	-	0	-	0	-	0	-	0	-	wzi84	KL28	K28	none	Very high	0.9932		O1/O2v2	O2afg	none	Very high	0.9841		-	-	-	-	-	-	-	-	-	-	-	-
GCA_004118955.1_ASM411895v1_genomic	Klebsiella pneumoniae	strong	2	5463931	5463931	5821768	no	-	ST23	5	0	0	0	ybt 1; ICEKp10	46-1LV	clb 2	29	iuc 1	1	iro 1	2	rmp 1; KpVP-1	40	rmpA2_5-54%	wzi1	KL1	K1	none	Very high	0.9998		O1/O2v2	O1	none	Very high	0.9913		-	-	-	-	-	-	-	-	-	-	-	-
GCA_004119955.1_ASM411995v1_genomic	Klebsiella pneumoniae	strong	4	5537825	5537825	5916981	no	-	ST11	1	2	8	17	ybt 9; ICEKp3	503	-	0	-	0	-	0	-	0	-	wzi209	KL47	K47	none	Very high	0.9941		OL101	unknown (OL101)	-	High	0.9499	OL101_09_glycosylhydrolase	aac(3)-IId^;aadA2;aadA2;aadA2^;ant(2'')-Ia;strA.v1;strB.v1	-	fosA3	-	-	-	catII.2*;catII.2*;cmlA4*	-	sul1;sul1*	-	-	dfrA12
GCA_004119975.1_ASM411997v1_genomic	Klebsiella pneumoniae	strong	4	5536091	5536091	5840818	no	-	ST11	1	2	8	17	ybt 9; ICEKp3	503	-	0	-	0	-	0	-	0	-	wzi209	KL47	K47	-	High	0.9941	KL47_07_wcaJ	OL101	unknown (OL101)	-	High	0.9499	OL101_09_glycosylhydrolase	aadA2;aadA2;aadA2^;ant(2'')-Ia;strA.v1;strB.v1	-	fosA3	-	-	-	catII.2*;catII.2*;cmlA4*	-	sul1;sul1*	-	-	dfrA12
GCA_004119995.1_ASM411999v1_genomic	Klebsiella pneumoniae	strong	3	5511434	5511434	5735314	no	-	ST11	1	2	7	13	ybt 9; ICEKp3 (truncated)	503-2LV	-	0	-	0	-	0	-	0	-	wzi209	KL47	K47	none	Very high	0.9941		OL101	unknown (OL101)	-	High	0.9499	OL101_09_glycosylhydrolase	aadA2;aadA2;ant(2'')-Ia;rmtB;strA.v1;strB.v1	-	-	-	-	-	catII.2*;cmlA4*	-	sul1*	-	-	-
GCA_004120015.1_ASM412001v1_genomic	Klebsiella pneumoniae	strong	2	5272577	5272577	5578129	no	-	ST37	0	1	9	22	-	0	-	0	-	0	-	0	-	0	-	wzi96	KL38	K38	none	Very high	0.997		O3b	O3b	none	Very high	0.993		aac(3)-IId^;aadA2^;aph3-Ia.v1^;armA	-	-	qnrB4	-	mphA;mphE.v2;msrE	catA1*	-	sul1;sul1	tet(D)	-	dfrA12
GCA_004120035.1_ASM412003v1_genomic	Klebsiella pneumoniae	strong	2	5191009	5191009	5356474	no	-	ST343	1	0	0	0	ybt 4; plasmid	329	-	0	-	0	-	0	-	0	-	wzi274	KL30	K30	-	High	0.9915	KL30_16_wcaJ	O1/O2v1	O1	none	Very high	0.9798		-	-	-	-	-	-	-	-	-	-	-	-
GCA_004120055.1_ASM412005v1_genomic	Klebsiella pneumoniae	strong	2	5371994	5371994	5492069	no	-	ST661	1	0	0	0	ybt 15; ICEKp11	273	-	0	-	0	-	0	-	0	-	wzi101	KL24	K24	none	Very high	0.9889		O1/O2v1	O2a	none	Very high	0.9838		-	-	-	-	-	-	-	-	-	-	-	-
GCA_004120075.1_ASM412007v1_genomic	Klebsiella pneumoniae	strong	4	5511250	5511250	5782958	no	-	ST3684	1	2	7	13	ybt 9; ICEKp3 (truncated)	503-1LV	-	0	-	0	-	0	-	0	-	wzi209	KL47	K47	none	Very high	0.9941		OL101	unknown (OL101)	-	High	0.9499	OL101_09_glycosylhydrolase	aadA2;aadA2^;ant(2'')-Ia;strA.v1;strB.v1	-	-	-	-	-	catII.2*;cmlA4*	-	sul1;sul1*	-	-	dfrA12
GCA_004120095.1_ASM412009v1_genomic	Klebsiella pneumoniae	strong	4	5539281	5539281	5881983	no	-	ST11	1	2	5	10	ybt 9; ICEKp3	503	-	0	-	0	-	0	-	0	-	wzi209	KL47	K47	none	Very high	0.9941		OL101	unknown (OL101)	-	High	0.9499	OL101_09_glycosylhydrolase	aadA2;aadA2;ant(2'')-Ia;strA.v1;strB.v1	-	-	-	-	-	catII.2*;catII.2*;cmlA4*	-	sul1*	-	-	-
GCA_004120115.1_ASM412011v1_genomic	Klebsiella pneumoniae	strong	2	5565554	5565554	5642913	no	-	ST11	1	1	7	13	ybt 9; ICEKp3	174	-	0	-	0	-	0	-	0	-	wzi50	KL15	K15	none	Very high	0.9974		O4	O4	none	Very high	0.9965		aac(3)-IId^;aac(3)-IId^;aac(3)-IId^;aac(3)-IId^;aac(6')-Ib-cr.v2^	-	-	-	-	mphA;mphE.v2	-	-	sul1	tet(D)	-	-
GCA_004120135.1_ASM412013v1_genomic	Klebsiella pneumoniae	strong	1	5272353	5272353	5272353	no	-	ST3686	0	0	0	0	-	0	-	0	-	0	-	0	-	0	-	wzi27	KL27	K27	none	Perfect	1		O1/O2v2	O2afg	none	Very high	0.9844		-	-	-	-	-	-	-	-	-	-	-	-
GCA_004120155.1_ASM412015v1_genomic	Klebsiella pneumoniae	strong	3	5164372	5164372	5487061	no	-	ST3685	3	0	0	0	-	0	-	0	iuc 1	1	iro 1	1	rmp 1; KpVP-1 (truncated)	31	rmpA2_5-54%	wzi64	KL64	K64	none	Very high	0.999		O1/O2v1	O1	none	Very high	0.9865		-	-	-	-	-	-	-	-	-	-	-	-
GCA_004120175.1_ASM412017v1_genomic	Klebsiella pneumoniae	strong	2	5107051	5107051	5202611	no	-	ST17	0	1	6	7	-	0	-	0	-	0	-	0	-	0	-	wzi50	KL15	K15	none	Very high	0.9979		O4	O4	none	Very high	0.9972		aac(3)-IIa.v1^;aadA5	-	-	qnrS1	-	mphA	-	-	sul1	-	-	dfrA17
GCA_004135795.1_ASM413579v1_genomic	Klebsiella pneumoniae	strong	3	5427547	5427547	5831084	no	-	ST14	1	2	9	22	ybt 14; ICEKp5 (truncated)	138-6LV	-	0	-	0	-	0	-	0	-	wzi2	KL2	K2	-	High	0.997	KL2_06_wzc	O1/O2v1	O1	-	High	0.9998	O1/O2v1_06_wbbO	aac(6')-Ib'.v1;aac(6')-Ib-cr.v2;aac(6')-Ib-cr.v2;aadA2^;aph(3')-VI;armA;sat-2	-	-	qnrB1.v2^	-	mphE.v2^;msrE	CatB4.v1;CatB4.v1	-	sul1	-	-	dfrA1.v1;dfrA12;dfrA14.v2*
GCA_004137665.1_ASM413766v1_genomic	Klebsiella pneumoniae	strong	1	5235159	5235159	5235159	no	-	ST20	0	0	0	0	-	0	-	0	-	0	-	0	-	0	-	wzi84	KL28	K28	none	Very high	0.9917		O1/O2v2	O2afg	-	High	0.9839	O1/O2v2_05_wbbN	-	-	-	-	-	-	-	-	-	-	-	-
GCA_004138665.1_ASM413866v1_genomic	Klebsiella pneumoniae	strong	3	5230042	5230042	5565084	no	-	ST726	0	0	9	22	-	0	-	0	-	0	-	0	-	0	-	wzi14	KL14	K14	none	Very high	0.9997		O3b	O3b	none	Very high	0.9916		aac(3)-IId^;aac(6')-Ib-cr.v2^;aadA2^;aph(3')-Ia;armA;strA.v1^;strB.v1	-	-	qnrB4	-	mphE.v2;msrE	catB3.v2;floR.v1*	arr-3	sul1;sul1;sul1;sul2	tet(A).v2*	-	dfrA12
GCA_004141975.1_ASM414197v1_genomic	Klebsiella pneumoniae	strong	5	5299449	5299449	5645963	no	-	ST11	0	2	7	9	-	0	-	0	-	0	-	0	-	0	-	wzi24	KL24	K24	none	Very high	1		O1/O2v1	O2a	none	Very high	0.9852		aac(3)-IIa.v1^;aac(6')-Ib'.v1;rmtC	-	-	qnrB9.2^	-	mphA	-	-	sul1*	tet(A).v1	-	-
GCA_004208475.1_ASM420847v1_genomic	Klebsiella pneumoniae	strong	4	5117042	5117042	5457304	no	-	ST3796	3	1	9	21	-	0	-	0	iuc 3 (truncated)	23	-	0	-	0	-	wzi14	KL14	K14	none	Very high	0.9999		O3b	O3b	none	Very high	0.9915		aac(3)-IId^;aac(6')-Ib-cr.v2^;aadA2^;aadA^;aph3-Ia.v1;strA.v1^;strB.v1	-	-	qnrB2.v2^	-	mef(B);mphA	catB3.v2;cmlA1*;floR.v1*	-	sul1;sul1;sul2*;sul3	tet(A).v1	-	dfrA12
GCA_004209795.1_ASM420979v1_genomic	Klebsiella pneumoniae	strong	8	5432984	5432984	6138784	no	-	ST23	4	1	8	11	ybt 9; ICEKp3	15-2LV	-	0	iuc 1	1	iro 1	2	rmp unknown	0	rmpA2_5-54%	wzi1	KL1	K1	-	High	0.9993	KL1_14_wcaH	O1/O2v2	O1	?-	Good	0.9905	O1/O2v2_06_wbbO,O1/O2v2_09_gmlB	aac(6')-Ib;strA.v1^;strB.v1	-	-	qnrB1.v1	-	-	catA1^	arr-2	sul2	-	-	dfrA14.v2*
GCA_004295385.1_ASM429538v1_genomic	Klebsiella pneumoniae	strong	3	5402442	5402442	5663110	no	-	ST15	1	1	9	12	ybt 10; ICEKp4	28	-	0	-	0	-	0	-	0	-	wzi24	KL24	K24	-+	Good	0.9997	KL24_17_manC	O1/O2v1	O1	none	Very high	0.9851		aac(6')-Ib-cr.v2;aadA2*;aph3-Ia.v1^	-	-	-	-	mphA	CatB4.v1	-	sul1	tet(A).v1	-	dfrA12*
GCA_004295405.1_ASM429540v1_genomic	Klebsiella pneumoniae	strong	9	5439838	5439838	6181364	no	-	ST23	4	2	9	16	ybt 9; ICEKp3 (incomplete)	15-2LV	-	0	iuc 1 (truncated)	1-1LV	iro 1	2	rmp unknown	0	rmpA2_8*-53%	wzi1	KL1	K1	-+	Good	0.9995	KL1_05_wzb,KL1_18_manC	unknown (O1/O2v2)	unknown (O1)	?-	None	0.9908	O1/O2v2_03_wbbM,O1/O2v2_06_wbbO,O1/O2v2_07_kfoC,O1/O2v2_09_gmlB	aac(6')-Ib;aac(6')-Ib-cr.v2;strA.v1^;strB.v1	-	-	qnrB1.v1	-	mphE.v2;msrE	catA1^	arr-2	sul1;sul2	-	-	-
GCA_004295605.1_ASM429560v1_genomic	Klebsiella pneumoniae	strong	1	5273146	5273146	5273146	yes (48)	ambiguous_bases	ST15	0	0	1	0	-	0	-	0	-	0	-	0	-	0	-	wzi19	KL19	K19	*	High	0.9491		O1/O2v2	O1	none	Perfect	1		-	-	-	-	-	-	-	-	-	-	-	-
GCA_004319525.1_ASM431952v1_genomic	Klebsiella pneumoniae	strong	4	5403681	5403681	5881158	no	-	ST15	1	1	9	17	ybt 10; ICEKp4	28	-	0	-	0	-	0	-	0	-	wzi24	KL24	K24	-	High	0.9997	KL24_13_wcuG	O1/O2v1	O1	none	Very high	0.9852		aac(6')-Ib-cr.v2;aadA2*;aph3-Ia.v1^;armA;strB.v1	-	-	-	-	mphA;mphE.v2^;msrE	CatB4.v1	-	sul1;sul2	tet(A).v1	-	dfrA12
GCA_004322795.1_ASM432279v1_genomic	Klebsiella pneumoniae	strong	6	5451414	5451414	5667576	no	-	ST11	1	2	10	12	ybt 9; ICEKp3	503	-	0	-	0	-	0	-	0	-	wzi64	KL64	K64	none	Very high	0.9991		O1/O2v1	O2a	-	High	0.9861	O1/O2v1_06_wbbO	aac(6')-Ib-cr.v2;aadA16*;aadA2	-	-	-	-	-	catII.2*	arr-3	sul1	tet(A).v1*	-	dfrA27
GCA_004322955.1_ASM432295v1_genomic	Klebsiella pneumoniae	strong	4	5345730	5345730	5616511	no	-	ST45	1	0	1	1	ybt 10; ICEKp4	78	-	0	-	0	-	0	-	0	-	wzi101	KL24	K24	none	Very high	0.9902		O1/O2v1	O2a	none	Very high	0.9876		-	-	-	-	-	-	-	-	-	tet(D)	-	-
GCA_004322995.1_ASM432299v1_genomic	Klebsiella pneumoniae	strong	4	5293792	5293792	5479958	no	-	ST35	0	2	2	3	-	0	-	0	-	0	-	0	-	0	-	wzi37	KL22	K22	none	Very high	0.9949		O1/O2v1	O1	none	Very high	0.9811		-	-	-	qnrS1	-	-	-	-	-	-	-	-
GCA_004332075.1_ASM433207v1_genomic	Klebsiella pneumoniae	strong	3	5288751	5288751	5616401	no	-	ST86	4	2	1	1	ybt 9; ICEKp3 (truncated)	202-1LV	-	0	iuc 1	1	iro 1	1	rmp 1; KpVP-1	26	rmpA2_2*-46%	wzi2	KL2	K2	none	Very high	0.9992		O1/O2v1	O1	none	Very high	0.9846		-	-	-	-	-	-	-	-	-	-	-	-
GCA_004801235.1_ASM480123v1_genomic	Klebsiella pneumoniae	strong	5	5180019	5180019	5628430	no	-	ST2570	0	1	7	13	-	0	-	0	-	0	-	0	-	0	-	wzi516	KL131	unknown (KL131)	none	Very high	0.9996		O4	O4	none	Very high	0.9972		aac(3)-IV^;aadA*;aadA2;aph(4)-Ia;aph3-Ia.v1^	mcr-1.1	fosA3	-	-	mphA	cmlA1*;floR.v2*	-	sul2;sul3	-	-	-
GCA_004924315.1_ASM492431v1_genomic	Klebsiella pneumoniae	strong	3	5393085	5393085	5741563	no	-	ST23	5	2	3	2	ybt 1; ICEKp10	47-1LV	clb 2	29	iuc 1	1	iro 1	2	rmp 1; KpVP-1	40	rmpA2_3-47%	wzi1	KL1	K1	none	Very high	0.9999		O1/O2v2	O1	-	High	0.9912	O1/O2v2_08_gmlC	-	-	-	-	-	-	-	-	-	-	-	-
GCA_005377825.1_ASM537782v1_genomic	Klebsiella pneumoniae	strong	4	5208029	5208029	5543672	no	-	ST4024	0	2	7	10	-	0	-	0	-	0	-	0	-	0	-	wzi149	KL62	K62	none	Very high	0.9991		O1/O2v1	O1	none	Very high	0.9886		-	-	-	qnrS1	-	mphA	-	-	sul1	tet(A).v1	-	dfrA1.v1;dfrA14.v2*
GCA_005853785.1_ASM585378v1_genomic	Klebsiella pneumoniae	strong	6	5390059	5390059	5862723	no	-	ST11	4	2	7	7	ybt 9; ICEKp3	503-2LV	-	0	iuc 1	1	-	0	-	0	rmpA2_9	-	unknown (KL47)	unknown (K47)	-	None	0.9657	KL47_03_wzi,KL47_04_wza,KL47_05_wzb,KL47_06_wzc,KL47_07_wcaJ,KL47_08_wcaA,KL47_09,KL47_10_wcqC,KL47_11_wzy,KL47_12_wcuT,KL47_13_wzx,KL47_14_gnd	OL101	unknown (OL101)	-	High	0.9498	OL101_09_glycosylhydrolase	aadA2;rmtB	-	fosA3	-	-	-	catII.2*	-	-	-	-	-
GCA_005854025.1_ASM585402v1_genomic	Klebsiella pneumoniae	strong	6	5408302	5408302	5880866	no	-	ST11	4	3	8	7	ybt 9; ICEKp3	503-2LV	-	0	iuc 1	1	-	0	-	0	rmpA2_2*-54%	-	unknown (KL47)	unknown (K47)	-*	None	0.8769	KL47_03_wzi,KL47_04_wza,KL47_05_wzb,KL47_06_wzc,KL47_07_wcaJ,KL47_08_wcaA,KL47_09,KL47_10_wcqC,KL47_11_wzy,KL47_12_wcuT,KL47_13_wzx,KL47_14_gnd	OL101	unknown (OL101)	-	High	0.9499	OL101_09_glycosylhydrolase	aadA2;rmtB	-	fosA3	-	-	-	catII.2*	-	-	-	-	-
GCA_005854245.1_ASM585424v1_genomic	Klebsiella pneumoniae	strong	6	5388721	5388721	5861748	no	-	ST11	4	2	7	7	ybt 9; ICEKp3	503-2LV	-	0	iuc 1	1	-	0	-	0	rmpA2_9	-	unknown (KL47)	unknown (K47)	-	None	0.9803	KL47_03_wzi,KL47_04_wza,KL47_05_wzb,KL47_06_wzc,KL47_07_wcaJ,KL47_08_wcaA,KL47_09,KL47_10_wcqC,KL47_11_wzy,KL47_12_wcuT,KL47_13_wzx,KL47_14_gnd	OL101	unknown (OL101)	-	High	0.9498	OL101_09_glycosylhydrolase	aadA2;rmtB	-	fosA3	-	-	-	catII.2*	-	-	-	-	-
GCA_005885775.1_ASM588577v1_genomic	Klebsiella pneumoniae	strong	7	5350091	5350091	5897213	no	-	ST15	4	2	6	7	ybt 16; ICEKp12	277	-	0	iuc 1 (truncated)	1-1LV	-	0	-	0	rmpA2_9	wzi93	KL112	unknown (KL112)	-	High	0.9863	KL112_12_wbaZ	O1/O2v1	O1	-	High	0.9851	O1/O2v1_01_wzm	aac(6')-Ib3^;rmtC	-	-	-	-	-	-	-	sul1*;sul1*	-	-	-
GCA_005944305.1_ASM594430v1_genomic	Klebsiella pneumoniae	strong	8	5433031	5433031	6109775	no	-	ST147	4	2	10	22	ybt 9; ICEKp3 (truncated)	173-2LV	-	0	iuc 1 (truncated)	63-1LV	-	0	rmp 1; KpVP-1	26-1LV	rmpA2_6*-47%	wzi64	KL64	K64	-+	Good	0.9999	KL64_24_ugd	O1/O2v1	O2a	none	Very high	0.9864		aac(6')-Ib'.v1;aac(6')-Ib'.v1;aac(6')-Ib'.v1;aac(6')-Ib-cr.v2;aadA*;aadA*;aph(3')-VI	-	-	qnrS1	-	mphA?;mphE.v2;msrE	catB3.v2	arr-3	sul1;sul1;sul2	-	-	dfrA5
GCA_006304565.1_ASM630456v1_genomic	Klebsiella pneumoniae	strong	4	5454121	5454121	5891206	no	-	ST11	4	2	9	11	ybt 9; ICEKp3	503	-	0	iuc 1	1-1LV	-	0	-	0	rmpA2_3-47%	wzi64	KL64	K64	none	Very high	0.999		O1/O2v1	O2a	none	Very high	0.9865		aadA2;aadA2^;rmtB	-	fosA3	-	-	mphA	-	-	sul1	-	-	dfrA12
GCA_006364295.1_ASM636429v1_genomic	Klebsiella pneumoniae	strong	5	5303035	5303035	5573867	no	-	ST3	2	0	0	0	ybt 12; ICEKp10 (truncated)	128	clb 1	59	-	0	-	0	rmp 2A; VP (truncated)	9-1LV	-	wzi3	KL3	K3	none	Very high	0.996		O1/O2v1	O1	none	Very high	0.9828		-	-	-	-	-	-	-	-	-	-	-	-
GCA_006459145.1_ASM645914v1_genomic	Klebsiella pneumoniae	strong	8	5462019	5462019	5937881	yes (3)	ambiguous_bases	ST101	1	2	11	26	ybt 9; ICEKp3	183	-	0	-	0	-	0	-	0	-	wzi137	KL17	K17	-	High	0.9996	KL17_07_wzy,KL17_09_wctS,KL17_12_wcaJ	O1/O2v1	O1	-	High	0.9802	O1/O2v1_06_wbbO	aac(3)-IIa.v1;aph(3')-VI*;armA*;strA.v1^;strB.v1	-	-	-	-	mphE.v2;msrE	cmlA5;floR.v2*	arr-2	sul1;sul1;sul2	tet(A).v2	-	dfrA14.v2*;dfrA14.v2*
GCA_006494895.1_ASM649489v1_genomic	Klebsiella pneumoniae	strong	6	5473945	5473945	5910465	no	-	ST11	4	2	9	12	ybt 9; ICEKp3	503-1LV	-	0	iuc 1	1	-	0	rmp 1; KpVP-1	40	rmpA2_3-47%	wzi64	KL64	K64	none	Very high	0.9991		O1/O2v1	O2a	none	Very high	0.9865		aadA2;rmtB	-	-	qnrS1	-	-	catII.2*	-	sul2	tet(A).v1	-	dfrA14.v2*
GCA_006494915.1_ASM649491v1_genomic	Klebsiella pneumoniae	strong	6	5461882	5461882	5864169	no	-	ST11	4	2	7	7	ybt 9; ICEKp3	503-2LV	-	0	iuc 1	1	-	0	-	0	rmpA2_9	wzi209	KL47	K47	-	High	0.994	KL47_08_wcaA	OL101	unknown (OL101)	-	High	0.9498	OL101_09_glycosylhydrolase	aadA2;rmtB	-	fosA3	-	-	-	catII.2*	-	-	-	-	-
GCA_006965405.3_ASM696540v3_genomic	Klebsiella pneumoniae	strong	3	5269438	5269438	5541510	no	-	ST35	1	1	6	6	ybt 2; ICEKp1	323-1LV	-	0	-	0	iro 3 (truncated)	7	rmp 3; ICEKp1 (truncated)	30-2LV	-	wzi194	KL108	unknown (KL108)	*	Very high	0.975		O1/O2v2	O1	none	Very high	0.9848		aadA2^	-	-	qnrS1	-	mphA	-	-	sul1	-	-	dfrA12
GCA_006974165.1_ASM697416v1_genomic	Klebsiella pneumoniae	strong	2	5210287	5210287	5284298	no	-	ST968	0	0	7	11	-	0	-	0	-	0	-	0	-	0	-	wzi5	KL5	K5	-	High	0.9996	KL5_06_wzc,KL5_14	O1/O2v1	O1	none	Very high	0.981		aac(6')-Ib-cr.v2;aadA16*	-	-	qnrB6^;qnrB6^	-	-	floR.v1*	arr-3	sul1;sul1;sul1	tet(D)*	-	dfrA27
GCA_007197815.1_ASM719781v1_genomic	Klebsiella pneumoniae	strong	2	5342084	5342084	5456528	no	-	ST1779	1	0	2	2	ybt 10; ICEKp4	89-2LV	-	0	-	0	-	0	-	0	-	wzi96	KL38	K38	-	High	0.9968	KL38_13_wckR	O3b	O3b	none	Very high	0.993		-	-	-	-	-	-	catA1*	-	-	-	-	-
GCA_007421865.2_ASM742186v2_genomic	Klebsiella pneumoniae	strong	3	5126008	5126008	5415245	no	-	ST1967	0	2	6	15	-	0	-	0	-	0	-	0	-	0	-	wzi85	KL125	unknown (KL125)	*	High	0.9025		O5	O5	*	High	0.9424		aac(3)-IId^;aac(3)-IId^;aac(6')-Ib-cr.v2;aadA16*;aph3-Ia.v1;strA.v1^;strB.v1	-	-	-	-	mphA	-	arr-3;arr-3	sul1;sul1;sul2	-	-	dfrA27
GCA_007421875.2_ASM742187v2_genomic	Klebsiella pneumoniae	strong	3	5126009	5126009	5415246	no	-	ST1967	0	2	6	15	-	0	-	0	-	0	-	0	-	0	-	wzi85	KL125	unknown (KL125)	*	High	0.9025		O5	O5	*	High	0.9424		aac(3)-IId^;aac(3)-IId^;aac(6')-Ib-cr.v2;aadA16*;aph3-Ia.v1;strA.v1^;strB.v1	-	-	-	-	mphA	-	arr-3;arr-3	sul1;sul1;sul2	-	-	dfrA27
GCA_007421885.2_ASM742188v2_genomic	Klebsiella pneumoniae	strong	3	5125981	5125981	5415140	no	-	ST1967	0	2	6	15	-	0	-	0	-	0	-	0	-	0	-	wzi85	KL125	unknown (KL125)	*	High	0.9025		O5	O5	*	High	0.9424		aac(3)-IId^;aac(3)-IId^;aac(6')-Ib-cr.v2;aadA16*;aph3-Ia.v1;strA.v1^;strB.v1	-	-	-	-	mphA	-	arr-3;arr-3	sul1;sul1;sul2	-	-	dfrA27
GCA_007833555.1_ASM783355v1_genomic	Klebsiella pneumoniae	strong	5	5150173	5150173	5515893	no	-	ST105	0	0	0	0	-	0	-	0	-	0	-	0	-	0	-	wzi383	KL102	unknown (KL102)	none	Very high	0.9925		O1/O2v2	O2afg	none	Very high	0.9844		-	-	-	-	-	-	-	-	-	-	-	-
GCA_007833575.1_ASM783357v1_genomic	Klebsiella pneumoniae	strong	2	5311952	5311952	5497463	no	-	ST14	0	0	0	0	-	0	-	0	-	0	-	0	-	0	-	wzi16	KL16	K16	none	Very high	0.9942		O1/O2v1	O2a	none	Very high	0.9854		-	-	-	-	-	-	-	-	-	-	-	-
GCA_007873865.1_ASM787386v1_genomic	Klebsiella pneumoniae	strong	4	5247824	5247824	5736143	no	-	ST16	0	3	11	23	-	0	-	0	-	0	-	0	-	0	-	wzi50	KL51	K51	none	Very high	0.9994		O3b	O3b	none	Very high	0.9908		aac(3)-IId^;aac(6')-Ib'.v1;aac(6')-Ib-cr.v2;aadA*;aadA2^;strA.v1^;strB.v1	mcr-1.1	-	qnrS1	-	mphA	CatB4.v1;floR.v1*	-	sul1;sul2	tet(A).v1;tet(A).v2	-	dfrA12
GCA_007954925.2_ASM795492v2_genomic	Klebsiella pneumoniae	strong	6	5478296	5478296	5910098	no	-	ST11	4	2	9	12	ybt 9; ICEKp3	503-1LV	-	0	iuc 1	1	-	0	-	0	rmpA2_3-47%	wzi64	KL64	K64	none	Very high	0.9991		O1/O2v1	O2a	none	Very high	0.9864		aadA2;rmtB	-	-	qnrS1?	-	-	catII.2*	-	sul2	tet(A).v1	-	dfrA14.v2*
GCA_007955015.2_ASM795501v2_genomic	Klebsiella pneumoniae	strong	6	5479252	5479252	5915092	no	-	ST11	4	2	9	12	ybt 9; ICEKp3	503-1LV	-	0	iuc 1	1	-	0	rmp 1; KpVP-1	40	rmpA2_3-47%	wzi64	KL64	K64	none	Very high	0.9991		O1/O2v1	O2a	none	Very high	0.9864		aadA2;rmtB	-	-	qnrS1	-	-	catII.2*	-	sul2	tet(A).v1	-	dfrA14.v2*
GCA_007955105.2_ASM795510v2_genomic	Klebsiella pneumoniae	strong	6	5479730	5479730	5917046	no	-	ST11	4	2	9	12	ybt 9; ICEKp3	503-1LV	-	0	iuc 1	1	-	0	rmp 1; KpVP-1	40	rmpA2_3-47%	wzi64	KL64	K64	none	Very high	0.999		O1/O2v1	O2a	-	High	0.9865	O1/O2v1_04_glf	aadA2;rmtB	-	-	qnrS1	-	-	catII.2*	-	sul2	tet(A).v1	-	dfrA14.v2*
GCA_007999005.1_ASM799900v1_genomic	Klebsiella pneumoniae	strong	2	5250274	5250274	5415079	no	-	ST22	0	0	4	6	-	0	-	0	-	0	-	0	-	0	-	wzi29	KL106	unknown (KL106)	?-	Good	0.9981	KL106_03_wzi,KL106_05_wzb,KL106_07_wzy	O1/O2v2	O2afg	-	High	0.985	O1/O2v2_04_glf	aac(3)-IId^;aadA2	-	-	qnrS1;qnrS1	-	-	-	-	sul1	-	-	-
GCA_008065415.1_ASM806541v1_genomic	Klebsiella pneumoniae	strong	5	5253969	5253969	5704733	no	-	ST16	0	2	7	10	-	0	-	0	-	0	-	0	-	0	-	wzi50	KL51	K51	none	Very high	0.9993		O3b	O3b	none	Very high	0.9908		aac(6')-Ib-cr.v2;rmtB	-	-	qnrS1	-	mphA	CatB4.v1	-	-	-	-	-
GCA_008121515.1_ASM812151v1_genomic	Klebsiella pneumoniae	strong	4	5580663	5580663	5908298	no	-	ST258	2	1	9	16	ybt 17; ICEKp10	251	clb 3 (truncated)	62-1LV	-	0	-	0	-	0	-	wzi154	KL107	unknown (KL107)	none	Very high	0.9999		O1/O2v2	O2afg	none	Very high	0.9838		aac(6')-Ib'.v1;aac(6')-Ib'.v1;aac(6')-Ib'.v1;aadA*;aadA2;strA.v1^;strB.v1	-	-	-	-	mphA	catA1^	-	sul1;sul2	-	-	dfrA12;dfrA14.v2*
GCA_008122285.1_ASM812228v1_genomic	Klebsiella pneumoniae	strong	1	5371084	5371084	5371084	no	-	ST268-1LV	2	0	0	0	ybt 0; ICEKp10 (truncated)	580-1LV	clb 3 (truncated)	13-5LV	-	0	-	0	-	0	-	wzi95	KL20	K20	-	High	0.9994	KL20_13_wbaZ	O1/O2v1	O2a	-	High	0.9896	O1/O2v1_05_wbbN	-	-	-	-	-	-	-	-	-	-	-	-
GCA_008122305.1_ASM812230v1_genomic	Klebsiella pneumoniae	strong	2	5370920	5370920	5573436	no	-	ST268	5	0	0	0	ybt 0; ICEKp10 (truncated)	580-2LV	clb 3 (truncated)	13-4LV	iuc 1	78	iro 1	1	rmp unknown	0	rmpA2_8*	wzi95	unknown (KL20)	unknown (K20)	-	None	0.9993	KL20_08_wzy,KL20_10_wcaN,KL20_13_wbaZ,KL20_14_wzx	O1/O2v1	O2a	none	Very high	0.9897		-	-	-	-	-	-	-	-	-	-	-	-
GCA_008369685.1_ASM836968v1_genomic	Klebsiella pneumoniae	strong	1	5058062	5058062	5058062	no	-	ST2268	0	0	1	0	-	0	-	0	-	0	-	0	-	0	-	wzi300	KL51	K51	none	Very high	0.9751		O1/O2v1	O2a	none	Very high	0.9798		-	-	-	-	-	-	-	-	-	-	-	-
GCA_008386255.1_ASM838625v1_genomic	Klebsiella pneumoniae	strong	1	5306595	5306595	5306595	no	-	0	1	0	2	0	ybt unknown	0	-	0	-	0	-	0	-	0	-	-	unknown (KL112)	unknown (KL112)	-+*	None	0.9784	KL112_01_galF,KL112_02_cpsACP,KL112_03_wzi,KL112_04_wza,KL112_06_wzc,KL112_07_wbaP,KL112_08,KL112_09_wzy,KL112_10_wcaO,KL112_11_wcaN,KL112_12_wbaZ,KL112_13_wcuV,KL112_14_wzx,KL112_16_manC,KL112_17_manB	unknown (O1/O2v1)	unknown (O2a)	-*	None	0.9791	O1/O2v1_01_wzm,O1/O2v1_03_wbbM,O1/O2v1_05_wbbN,O1/O2v1_06_wbbO	-	-	-	-	-	-	-	-	-	-	-	-
GCA_008386275.1_ASM838627v1_genomic	Klebsiella pneumoniae	strong	1	5315047	5315047	5315047	no	-	0	1	0	2	0	ybt unknown	0	-	0	-	0	-	0	-	0	-	-	unknown (KL112)	unknown (KL112)	-*	None	0.98	KL112_01_galF,KL112_02_cpsACP,KL112_03_wzi,KL112_04_wza,KL112_05_wzb,KL112_06_wzc,KL112_07_wbaP,KL112_08,KL112_10_wcaO,KL112_11_wcaN,KL112_12_wbaZ,KL112_13_wcuV,KL112_14_wzx,KL112_16_manC,KL112_17_manB,KL112_18_ugd	unknown (O1/O2v1)	unknown (O2a)	-	None	0.9794	O1/O2v1_01_wzm,O1/O2v1_03_wbbM,O1/O2v1_04_glf,O1/O2v1_05_wbbN,O1/O2v1_06_wbbO,O1/O2v1_07_kfoC	-	-	-	-	-	-	-	-	-	-	-	-
GCA_008632415.1_ASM863241v1_genomic	Klebsiella pneumoniae	strong	5	5278199	5278199	5960649	no	-	ST3410	0	1	11	29	-	0	-	0	-	0	-	0	-	0	-	wzi177	unknown (KL125)	unknown (KL125)	-*	None	0.9007	KL125_09_wzy,KL125_10,KL125_14_wzx,KL125_15,KL125_16	O5	O5	*	High	0.9439		aac(3)-IId^;aac(6')-Ib-cr.v2^;aadA2;aadA^;aph(3')-IIa;aph(3')-IIa*;aph3-Ia.v1^;rmtB;strA.v1;strA.v1*;strB.v1	mcr-8.1*	fosA3	qnrB4	-	mphA;mphE.v2^;msrE	catB3.v2;cmlA1*;floR.v1*	arr-3	sul1;sul2;sul3	tet(A).v2*	-	-
GCA_008693405.1_ASM869340v1_genomic	Klebsiella pneumoniae	strong	8	5266224	5266224	5642810	no	-	ST147	0	2	10	11	-	0	-	0	-	0	-	0	-	0	-	wzi64	KL64	K64	-	High	1	KL64_16_wcaJ	O1/O2v1	O2ac	none	Very high	0.9864		rmtC	-	-	-	-	ereA2;ereB	catA1*	arr-2	sul1;sul1*	-	-	dfrA5
GCA_008693425.1_ASM869342v1_genomic	Klebsiella pneumoniae	strong	3	5290279	5290279	5468531	no	-	ST1833-1LV	0	2	2	2	-	0	-	0	-	0	-	0	-	0	-	-	KL61	K61	none	Very high	0.9652		O5	O5	*	High	0.9421		-	-	-	-	-	-	-	-	-	-	-	-
GCA_008693445.1_ASM869344v1_genomic	Klebsiella pneumoniae	strong	6	5387964	5387964	5718665	no	-	ST231	4	1	7	9	ybt 14; ICEKp5	376	-	0	iuc 5	61-3LV	-	0	-	0	-	wzi104	KL51	K51	-	High	0.9939	KL51_14_wcoZ	O1/O2v2	O1	none	Very high	0.9844		aac(6')-Ib;aadA2^;rmtF	-	-	-	-	ermB.v1*;mphA	-	arr-2	sul1	-	-	dfrA12
GCA_008728415.1_ASM872841v1_genomic	Klebsiella pneumoniae	strong	3	5438014	5438014	5592496	no	-	ST11	1	3	7	5	ybt 9; ICEKp3	503	-	0	-	0	-	0	-	0	-	wzi209	unknown (KL47)	unknown (K47)	?-	Low	0.9882	KL47_01_galF,KL47_02_cpsACP	OL101	unknown (OL101)	-	High	0.95	OL101_05_wbbL,OL101_09_glycosylhydrolase	rmtB	-	fosA3	-	-	-	-	-	-	-	-	-
GCA_008728695.1_ASM872869v1_genomic	Klebsiella pneumoniae	strong	6	5483867	5483867	5920915	no	-	ST11	4	3	10	12	ybt 9; ICEKp3	503-2LV	-	0	iuc 1	1	-	0	rmp 1; KpVP-1	40	rmpA2_3-47%	-	KL64	K64	-	Good	0.999	KL64_03_wzi,KL64_06_wzc,KL64_16_wcaJ	O1/O2v1	O2a	*	Very high	0.9865		aadA2;rmtB	-	-	qnrS1	-	-	catII.2*	-	sul2	tet(A).v1	-	dfrA14.v2*
GCA_008931345.1_ASM893134v1_genomic	Klebsiella pneumoniae	strong	7	5222468	5222468	5686533	no	-	ST12	0	2	8	16	-	0	-	0	-	0	-	0	-	0	-	wzi162	KL122	unknown (KL122)	-	High	0.9995	KL122_15_wcaJ	O1/O2v2	O2afg	-	High	0.9849	O1/O2v2_07_kfoC	aac(3)-IId^;aac(6')-Ib-cr.v2^;aac(6')-Ib-cr.v2^;aac(6')-Ib4	-	-	-	-	mphA	catB3.v2;catB3.v2;catB3.v2	arr-3;arr-3	sul1;sul1	-	-	-
GCA_008931565.1_ASM893156v1_genomic	Klebsiella pneumoniae	strong	4	5243002	5243002	5503501	no	-	ST1109	0	2	7	9	-	0	-	0	-	0	-	0	-	0	-	wzi115	KL54	K54	none	Very high	0.9995		O1/O2v2	O1	none	Very high	0.9916		aac(3)-IId^;aac(6')-Ib4	-	-	qnrB2.v1^	-	mphA	catB3.v2	-	sul1;sul1	-	-	-
GCA_009025895.1_ASM902589v1_genomic	Klebsiella pneumoniae	strong	8	5213293	5213293	5538216	no	-	ST16	0	2	6	10	-	0	-	0	-	0	-	0	-	0	-	wzi50	KL51	K51	none	Very high	0.9993		O3b	O3b	none	Very high	0.9908		aac(6')-Ib'.v1*;aadA*;strA.v1^;strB.v1	-	-	-	-	-	-	-	sul2*;sul2*	-	-	dfrA14.v2*?
GCA_009387775.1_ASM938777v1_genomic	Klebsiella pneumoniae	strong	5	5300315	5300315	5709714	no	-	ST39	0	0	7	11	-	0	-	0	-	0	-	0	-	0	-	wzi452	KL149	unknown (KL149)	none	Very high	0.9769		O1/O2v1	O1	-+	Good	0.9408	O1/O2v1_07_kfoC	aadA2;aadA^	mcr-3.1*;mcr-8.1*	-	qnrS1*	-	-	cmlA1*;floR.v1*	-	sul2;sul3	-	-	dfrA12
GCA_009387815.1_ASM938781v1_genomic	Klebsiella pneumoniae	strong	4	5381065	5381065	5656506	no	-	ST873	0	0	8	12	-	0	-	0	-	0	-	0	-	0	-	wzi50	KL52	K52	none	Very high	0.9991		OL101	unknown (OL101)	*	High	0.9492		aac(3)-IId^;aadA2^;aadA^	mcr-3.1*	-	qnrS1	-	-	cmlA1*;floR.v2*	-	sul2;sul3	tet(A).v1*	-	dfrA12
GCA_009387915.1_ASM938791v1_genomic	Klebsiella pneumoniae	strong	6	5175568	5175568	5372573	no	-	ST1315	0	0	7	7	-	0	-	0	-	0	-	0	-	0	-	wzi432	KL64	K64	*	Very high	0.9822		O1/O2v2	O2ac	none	Very high	0.9838		aadA2	mcr-3.1*	-	qnrS1	-	lnuF.v1	floR.v1*	-	-	tet(A).v1*	-	-
GCA_009387945.1_ASM938794v1_genomic	Klebsiella pneumoniae	strong	2	5153352	5153352	5213480	no	-	ST87	0	0	2	2	-	0	-	0	-	0	-	0	-	0	-	wzi538	KL106	unknown (KL106)	*	Good	0.9624		O3b	O3b	none	Very high	0.9915		-	mcr-3.5*	-	-	-	-	-	-	-	-	-	-
GCA_009497695.1_ASM949769v1_genomic	Klebsiella pneumoniae	strong	2	5248519	5248519	5472671	no	-	ST23	4	0	0	0	ybt 2; ICEKp1	326	-	0	iuc 1	1	iro 1,iro 3	19,18	rmp 3; ICEKp1 (truncated),rmp 1; KpVP-1	30-1LV,26	rmpA2_3-47%	wzi1	KL1	K1	none	Perfect	1		O1/O2v2	O1	none	Very high	0.9913		-	-	-	-	-	-	-	-	-	-	-	-
GCA_009497735.1_ASM949773v1_genomic	Klebsiella pneumoniae	strong	4	5261481	5261481	5685075	no	-	ST392	0	2	11	32	-	0	-	0	-	0	-	0	-	0	-	wzi187	KL27	K27	-	High	0.9926	KL27_11_wzy	O4	O4	none	Very high	0.9971		aac(3)-IId^;aac(6')-Ib-cr.v2;aac(6')-Ib-cr.v2;aac(6')-Ib4^;aadA1.v1^;aadA16*;aadA2^;aphA15	-	-	qnrA1^;qnrB6^	-	mphA	catB2.v1;catB3.v2;catII.2*;catII.2*;floR.v1	arr-3;arr-3	sul1;sul1;sul1;sul1;sul1;sul2	tet(D)	-	dfrA12;dfrA27
GCA_009497755.1_ASM949775v1_genomic	Klebsiella pneumoniae	strong	3	5438591	5438591	5749567	no	-	ST1265	5	2	1	1	ybt 1; ICEKp10	46-1LV	clb 2	29	iuc 1	1	iro 1	2	rmp 1; KpVP-1	40	rmpA2_8-60%	wzi1	KL1	K1	none	Very high	0.9995		O1/O2v2	O1	none	Very high	0.9912		-	-	-	-	-	-	-	-	-	-	-	-
GCA_009556655.1_ASM955665v1_genomic	Klebsiella pneumoniae	strong	3	5365096	5365096	5514092	no	-	ST25	1	0	0	0	ybt 14; ICEKp5	135-5LV	-	0	-	0	-	0	-	0	-	wzi72	KL2	K2	none	Very high	0.9839		O1/O2v2	O1	none	Very high	0.9919		-	-	-	-	-	-	-	-	-	-	-	-
GCA_009601745.1_ASM960174v1_genomic	Klebsiella pneumoniae	strong	4	5277246	5277246	5565050	no	-	ST5473-1LV	4	0	1	1	ybt 9; ICEKp3	209-4LV	-	0	iuc 2A	29-2LV	iro unknown	0	rmp unknown	0	-	wzi472	unknown (KL20)	unknown (K20)	-	None	0.9848	KL20_08_wzy,KL20_09,KL20_12,KL20_14_wzx	O3/O3a	O3/O3a	*	Very high	0.9622		-	-	fosA7*	-	-	-	-	-	-	-	-	-
GCA_009648995.1_ASM964899v1_genomic	Klebsiella pneumoniae	strong	1	5220569	5220569	5220569	yes (1)	ambiguous_bases	ST629	0	0	0	0	-	0	-	0	-	0	-	0	-	0	-	wzi100	KL10	K10	none	Very high	0.9675		O3/O3a	O3/O3a	none	Very high	0.9795		-	-	-	-	-	-	-	-	-	-	-	-
GCA_009660375.2_ASM966037v2_genomic	Klebsiella pneumoniae	strong	2	5411288	5411288	5575566	no	-	ST11	1	1	8	12	ybt 14; ICEKp5	145-2LV	-	0	-	0	-	0	-	0	-	wzi27	KL27	K27	none	Very high	1		O1/O2v2	O2afg	none	Very high	0.9844		aac(6')-Ib-cr.v2;aadA16*;strA.v1*;strB.v1*	-	-	-	-	-	-	arr-3	sul1;sul2*	tet(D)	-	dfrA27
GCA_009661105.2_ASM966110v2_genomic	Klebsiella pneumoniae	strong	4	5334770	5334770	5869350	no	-	ST336	4	2	8	13	ybt 15; ICEKp11	230-1LV	-	0	iuc 1	1-1LV	-	0	-	0	rmpA2_8*-47%	wzi141	KL25	K25	-	High	0.9917	KL25_09_wfeD	O5	O5	*	High	0.9421		aac(6')-Ib-cr.v2;aadA*;ant(2'')-Ia;aph3-Ia.v1^	-	-	qnrB1.v2^	-	-	CatB4.v1;catA1^	-	sul1	-	-	dfrA14.v2*
GCA_009661415.2_ASM966141v2_genomic	Klebsiella pneumoniae	strong	6	5269282	5269282	5463973	no	-	ST26	0	0	0	0	-	0	-	0	-	0	-	0	-	0	-	wzi236	KL10	K10	none	Very high	0.9956		O1/O2v2	O1	none	Very high	0.9941		-	-	-	-	-	-	-	-	-	-	-	-
GCA_009661455.2_ASM966145v2_genomic	Klebsiella pneumoniae	strong	5	5301005	5301005	5341935	no	-	ST11	1	1	5	6	ybt 13; ICEKp2	299-1LV	-	0	-	0	-	0	-	0	-	wzi24	KL24	K24	none	Very high	0.9999		O1/O2v1	O2a	none	Very high	0.9852		aac(3)-IIa.v1^;strA.v1^;strB.v1	-	-	-	-	-	-	-	sul2	-	-	-
GCA_009661485.2_ASM966148v2_genomic	Klebsiella pneumoniae	strong	7	5328434	5328434	5729999	no	-	ST377	0	2	8	14	-	0	-	0	-	0	-	0	-	0	-	wzi173	KL102	unknown (KL102)	none	Very high	0.9945		O1/O2v2	O2afg	none	Very high	0.9854		aac(3)-IIa.v1^;aac(6')-Ib-cr.v2;aadA^;aph(3')-VIa*;strA.v1;strB.v1	-	-	-	-	-	CatB4.v1;catA1*	-	sul1*?;sul2	-	-	dfrA15.v2
GCA_009661535.2_ASM966153v2_genomic	Klebsiella pneumoniae	strong	4	5496948	5496948	5585031	no	-	ST395	1	1	8	11	ybt 14; ICEKp5	135-4LV	-	0	-	0	-	0	-	0	-	wzi105	KL108	unknown (KL108)	none	Perfect	1		O1/O2v2	O1	none	Very high	0.9897		aac(3)-IIa.v1^;aac(6')-Ib-cr.v2	-	-	qnrS1	-	-	CatB4.v1;catA1^	-	sul1	tet(A).v1	-	dfrA1.v1
GCA_009661615.2_ASM966161v2_genomic	Klebsiella pneumoniae	strong	3	5450839	5450839	5638432	no	-	ST11	1	1	10	20	ybt 14; ICEKp5	145-2LV	-	0	-	0	-	0	-	0	-	wzi27	KL27	K27	none	Very high	1		O1/O2v2	O2afg	none	Very high	0.9844		aac(6')-Ib-cr.v2;aadA16*;aadA5;armA;strA.v1*;strB.v1*	-	-	-	-	mphE.v2?;msrE	catII.2*	arr-3	sul1;sul1;sul2*	tet(D)	-	dfrA17;dfrA27
GCA_009661665.2_ASM966166v2_genomic	Klebsiella pneumoniae	strong	6	5309888	5309888	5645610	no	-	ST147	0	2	9	16	-	0	-	0	-	0	-	0	-	0	-	wzi64	KL64	K64	none	Perfect	1		O1/O2v1	O2ac	none	Very high	0.9864		aac(6')-Ib-cr.v2;aac(6')-Ib-cr.v2*;aadA*;aadA2^;aph(3')-VI;armA	-	-	-	-	mphE.v2^;msrE	CatB4.v1	-	sul1	-	-	dfrA12
GCA_009661725.2_ASM966172v2_genomic	Klebsiella pneumoniae	strong	2	5250977	5250977	5253653	no	-	ST4060	0	0	0	0	-	0	-	0	-	0	-	0	-	0	-	wzi22	KL30	K30	*	Very high	0.9647		O1/O2v1	O1	none	Very high	0.9821		-	-	-	-	-	-	-	-	-	-	-	-
GCA_009684575.1_ASM968457v1_genomic	Klebsiella pneumoniae	strong	5	5474803	5474803	5834709	no	-	ST11	4	2	6	7	ybt 9; ICEKp3	503	-	0	iuc 1	1	-	0	rmp 1; KpVP-1	40	rmpA2_3-47%	wzi64	KL64	K64	none	Very high	0.9991		O1/O2v1	O2a	none	Very high	0.9865		aadA2;rmtB	-	fosA3	-	-	-	-	-	-	-	-	-
GCA_009720445.1_ASM972044v1_genomic	Klebsiella pneumoniae	strong	9	5349282	5349282	5738478	no	-	ST16	0	2	7	7	-	0	-	0	-	0	-	0	-	0	-	wzi50	KL51	K51	none	Very high	0.9994		O3b	O3b	none	Very high	0.9908		aadA2^	-	-	-	-	-	-	-	sul1	-	-	dfrA12;dfrA12
GCA_009731405.1_ASM973140v1_genomic	Klebsiella pneumoniae	strong	1	5422388	5422388	5422388	no	-	ST147	1	2	5	6	ybt 14; ICEKp5	376-1LV	-	0	-	0	-	0	-	0	-	wzi104	KL51	K51	-	High	0.9939	KL51_14_wcoZ	O1/O2v2	O2afg	none	Very high	0.9844		aac(6')-Ib;rmtF	-	-	-	-	-	-	arr-2	-	-	-	-
GCA_009734105.1_ASM973410v1_genomic	Klebsiella pneumoniae	strong	5	5359736	5359736	5829906	no	-	ST15	0	1	10	18	-	0	-	0	-	0	-	0	-	0	-	-	KL8	K8	-*	High	0.9895	KL8_10_wcsI	O1/O2v2	O1	none	Very high	0.9851		aac(3)-IIa.v1^;aac(6')-Ib-cr.v2;aadA2;aph3-Ia.v1^;strA.v1^;strB.v1	mcr-8.1	-	qnrB1.v2^	-	mef(B)	CatB4.v1;cmlA1*	-	sul2;sul3	tet(A).v1	-	dfrA14.v2*
GCA_009738595.2_ASM973859v2_genomic	Klebsiella pneumoniae	strong	6	5341124	5341124	5843207	no	-	ST512	0	3	9	11	-	0	-	0	-	0	-	0	-	0	-	wzi154	KL107	unknown (KL107)	-	High	0.9999	KL107_06_wzc	O1/O2v2	O2afg	-	High	0.9836	O1/O2v2_10_gmlA	aac(6')-Ib'.v1*;aac(6')-Ib'.v1*;aadA2^;aph3-Ia.v1^	-	-	-	-	mphA	catA1^	-	sul1	-	-	dfrA12
GCA_009740025.1_ASM974002v1_genomic	Klebsiella pneumoniae	strong	8	5270880	5270880	5596311	no	-	0	0	0	8	14	-	0	-	0	-	0	-	0	-	0	-	-	unknown (KL102)	unknown (KL102)	-	None	0.991	KL102_01_galF,KL102_03_wzi,KL102_04_wza,KL102_09,KL102_12	unknown (O1/O2v2)	unknown (O2afg)	-	None	0.9827	O1/O2v2_01_wzm,O1/O2v2_03_wbbM,O1/O2v2_05_wbbN,O1/O2v2_07_kfoC,O1/O2v2_08_gmlC	aac(3)-IV*;aadA2^;aph(4)-Ia;aph3-Ia.v1*	mcr-8.1*	-	-	-	mphA;mphA	catA1*	-	sul1*;sul1*;sul2;sul3	tet(A).v1*	-	-
GCA_009740045.1_ASM974004v1_genomic	Klebsiella pneumoniae	strong	4	5292691	5292691	5555061	no	-	0	0	0	7	9	-	0	-	0	-	0	-	0	-	0	-	-	unknown (KL148)	unknown (KL148)	-+*	None	0.9986	KL148_01_galF,KL148_04_wza,KL148_06_wzc,KL148_11,KL148_12_wbaZ,KL148_18_rmlC	unknown (O1/O2v2)	unknown (O1)	-	None	0.9852	O1/O2v2_01_wzm,O1/O2v2_03_wbbM,O1/O2v2_04_glf,O1/O2v2_05_wbbN,O1/O2v2_09_gmlB	strB.v1	-	-	qnrB4*?	-	mphA	floR.v1	-	sul1*;sul2	-	-	dfrA12*
GCA_009740065.1_ASM974006v1_genomic	Klebsiella pneumoniae	strong	4	5308286	5308286	5772996	no	-	0	0	1	9	16	-	0	-	0	-	0	-	0	-	0	-	-	unknown (KL149)	unknown (KL149)	-+*	None	0.9745	KL149_02_cpsACP,KL149_03_wzi,KL149_08,KL149_09,KL149_14,KL149_16_rmlB,KL149_17_rmlA,KL149_20_ugd	O1/O2v2	O1	-	High	0.9894	O1/O2v2_01_wzm,O1/O2v2_08_gmlC	aadA*;aadA2;aadA2^;aph(3')-Ia*;strA.v1;strB.v1*	mcr-1.1	-	qnrS1	-	mphA	cmlA1*	-	sul1^;sul2;sul3	-	-	dfrA12*
GCA_009740085.1_ASM974008v1_genomic	Klebsiella pneumoniae	strong	5	5157275	5157275	5407037	no	-	0	0	0	6	12	-	0	-	0	-	0	-	0	-	0	-	-	unknown (KL123)	unknown (KL123)	-+*	None	0.9513	KL123_01_galF,KL123_02_cpsACP,KL123_03_wzi,KL123_09_wzy,KL123_11_wckY,KL123_13,KL123_16_ugd	O5	O5	-*	High	0.9414	O5_01_manC,O5_06_wbdA,O5_07_wbdB	aac(3)-IId*;aac(3)-IId*;aph3-Ia.v1*;aph3-Ia.v1*;strB.v1	-	-	qnrB4*	-	mphA;mphA	-	-	sul1^;sul2;sul2	-	-	-
GCA_009740225.1_ASM974022v1_genomic	Klebsiella pneumoniae	strong	5	5142695	5142695	5633327	no	-	0	0	0	6	13	-	0	-	0	-	0	-	0	-	0	-	-	unknown (KL111)	unknown (KL111)	-*	None	0.9977	KL111_03_wzi,KL111_07_wzy,KL111_11_wzy,KL111_14	unknown (O3/O3a)	unknown (O3/O3a)	-*	None	0.9533	O3/O3a_01_manC,O3/O3a_04_wzt,O3/O3a_07_wbdB,O3/O3a_08_wbdC	aadA2*;strA.v1;strB.v1	mcr-3.5^	-	qnrB4*;qnrS1	-	-	cmlA1*;floR.v1*	-	sul1;sul1^;sul3	-	-	-
GCA_009740245.1_ASM974024v1_genomic	Klebsiella pneumoniae	strong	4	5164595	5164595	5630233	no	-	0	0	0	8	14	-	0	-	0	-	0	-	0	-	0	-	-	unknown (KL15)	unknown (K15)	-+*	None	0.9959	KL15_02_cpsACP,KL15_07_wcaJ,KL15_11_wcaN,KL15_12_wzy,KL15_15_gnd,KL15_16_ugd	unknown (O4)	unknown (O4)	-	None	0.9956	O4_01_hydrolase,O4_03_hypothetical,O4_04_wzt,O4_06_glycosyltransferase	aadA2^;aadA2^;aph3-Ia.v1*;strB.v1;strB.v1	mcr-1.1	-	qnrB4*	-	mphA	cmlA1*	-	sul1*;sul2;sul3*	-	-	dfrA12
GCA_009755705.1_ASM975570v1_genomic	Klebsiella pneumoniae	strong	3	5540574	5540574	6008574	no	-	ST307	0	2	4	7	-	0	-	0	-	0	-	0	-	0	-	wzi173	KL102	unknown (KL102)	none	Very high	0.9927		O1/O2v2	O2afg	none	Very high	0.9845		aac(6')-Ib4	-	-	-	-	-	-	-	-	-	-	-
GCA_009791475.1_ASM979147v1_genomic	Klebsiella pneumoniae	strong	5	5404484	5404484	5874653	no	-	ST15	0	1	10	20	-	0	-	0	-	0	-	0	-	0	-	-	KL8	K8	-*	High	0.9895	KL8_10_wcsI	O1/O2v2	O1	none	Very high	0.9851		aac(3)-IIa.v1^;aac(6')-Ib-cr.v2;aadA2;aph3-Ia.v1^;strA.v1^;strB.v1	mcr-8.1	-	qnrB1.v2^	-	mef(B)	CatB4.v1;cmlA1*	-	sul2;sul3	tet(A).v1^;tet(A).v1^	-	dfrA14.v2*
GCA_009791495.1_ASM979149v1_genomic	Klebsiella pneumoniae	strong	9	5359090	5359090	5834780	no	-	ST15	0	1	9	17	-	0	-	0	-	0	-	0	-	0	-	-	KL8	K8	-*	High	0.9895	KL8_10_wcsI	O1/O2v2	O1	none	Very high	0.9851		aac(3)-IIa.v1^;aac(6')-Ib-cr.v2;aadA2*;aph3-Ia.v1^;strA.v1^;strB.v1*?	mcr-8.1	-	qnrB1.v2^	-	-	CatB4.v1;cmlA1*	-	sul2;sul3	tet(A).v1	-	dfrA14.v2*
GCA_009833945.1_ASM983394v1_genomic	Klebsiella pneumoniae	strong	3	5521444	5521444	5658744	no	-	ST11	4	2	7	8	ybt 9; ICEKp3	503-1LV	-	0	iuc 1	1	-	0	-	0	rmpA2_8-60%	wzi209	unknown (KL47)	unknown (K47)	-*	None	0.9934	KL47_07_wcaJ,KL47_08_wcaA,KL47_09,KL47_11_wzy,KL47_13_wzx	OL101	unknown (OL101)	-	High	0.9497	OL101_09_glycosylhydrolase	aadA2;rmtB	-	fosA3	-	-	mphE.v2	-	-	-	-	-	-
GCA_009834285.1_ASM983428v1_genomic	Klebsiella pneumoniae	strong	4	5503278	5503278	5903938	no	-	ST11	4	2	9	10	ybt 9; ICEKp3	503	-	0	iuc 1	1	-	0	rmp 1; KpVP-1 (truncated)	44	rmpA2_3-47%	wzi64	KL64	K64	-	High	0.9991	KL64_16_wcaJ	O1/O2v1	O2a	none	Very high	0.9865		rmtB	-	fosA3	qnrS1	-	-	-	-	sul2	tet(A).v1	-	dfrA14.v2*
GCA_009856585.1_ASM985658v1_genomic	Klebsiella pneumoniae	strong	5	5517016	5517016	5978162	no	-	ST11	4	2	10	12	ybt 9; ICEKp3	503	-	0	iuc 1	1	-	0	rmp 1; KpVP-1	40	rmpA2_3-47%	wzi64	KL64	K64	none	Very high	0.9991		O1/O2v1	O2a	none	Very high	0.9865		rmtB	-	fosA3	qnrS1	-	-	catII.2*	-	sul2	tet(A).v1	-	dfrA14.v2*
GCA_009867115.1_ASM986711v1_genomic	Klebsiella pneumoniae	strong	3	5389402	5389402	5764034	no	-	ST258	0	2	8	17	-	0	-	0	-	0	-	0	-	0	-	wzi154	KL107	unknown (KL107)	none	Very high	1		O1/O2v2	O2afg	none	Very high	0.9838		aac(3)-IIa.v1^;aac(6')-Ib'.v1;aadA2;aadA2^;aph3-Ia.v1^	-	-	qnrB1.v2^	-	mphA	CatB4.v1;catA1^	-	sul1;sul1	-	-	dfrA12;dfrA14.v2*
GCA_009884395.1_ASM988439v1_genomic	Klebsiella pneumoniae	strong	3	5352780	5352780	5635442	no	-	ST17	1	2	2	2	ybt 15; ICEKp11	230	-	0	-	0	-	0	-	0	-	wzi141	KL25	K25	-	High	0.9917	KL25_09_wfeD	O5	O5	-*	High	0.942	O5_01_manC	-	-	-	qnrS1	-	-	-	-	-	-	-	-
GCA_009884415.1_ASM988441v1_genomic	Klebsiella pneumoniae	strong	13	5345246	5345246	5930400	no	-	ST15	4	2	8	12	ybt 16; ICEKp12	277	-	0	iuc 1	1	-	0	-	0	rmpA2_9	wzi93	KL112	unknown (KL112)	none	Very high	0.9865		O1/O2v1	O1	none	Very high	0.9852		aac(6')-Ib;rmtF;strA.v1^;strB.v1	-	-	qnrB1.v2^	-	-	-	arr-2	sul2	-	-	dfrA14.v2*
GCA_009906875.1_ASM990687v1_genomic	Klebsiella pneumoniae	strong	1	5439711	5439711	5439711	no	-	ST11	1	0	1	0	ybt 9; ICEKp3	503-1LV	-	0	-	0	-	0	-	0	-	wzi209	KL47	K47	none	Very high	0.994		OL101	unknown (OL101)	-	High	0.9498	OL101_09_glycosylhydrolase	-	-	-	-	-	-	-	-	-	-	-	-
GCA_009906895.1_ASM990689v1_genomic	Klebsiella pneumoniae	strong	1	5415677	5415677	5415677	no	-	ST11	1	0	1	0	ybt 9; ICEKp3	503-1LV	-	0	-	0	-	0	-	0	-	wzi209	KL47	K47	none	Very high	0.994		OL101	unknown (OL101)	-	High	0.9498	OL101_05_wbbL,OL101_09_glycosylhydrolase	-	-	-	-	-	-	-	-	-	-	-	-
GCA_009909305.1_ASM990930v1_genomic	Klebsiella pneumoniae	strong	2	5382236	5382236	5611260	no	-	ST23	5	0	0	0	ybt 1; ICEKp10	47	clb 2	29	iuc 1	1	iro 1	2	rmp 1; KpVP-1	34	rmpA2_6-60%	wzi1	KL1	K1	none	Very high	0.9999		O1/O2v2	O1	none	Very high	0.9913		-	-	-	-	-	-	-	-	-	-	-	-
GCA_009909325.1_ASM990932v1_genomic	Klebsiella pneumoniae	strong	2	5377974	5377974	5606998	no	-	ST23	5	0	0	0	ybt 1; ICEKp10	47	clb 2	29	iuc 1	1	iro 1	2	rmp 1; KpVP-1	34	rmpA2_6-60%	wzi1	KL1	K1	none	Very high	0.9999		O1/O2v2	O1	none	Very high	0.9913		-	-	-	-	-	-	-	-	-	-	-	-
GCA_009914235.1_ASM991423v1_genomic	Klebsiella pneumoniae	strong	4	5444919	5444919	5754454	no	-	ST11	1	2	6	7	ybt 9; ICEKp3	503-1LV	-	0	-	0	-	0	-	0	-	wzi209	KL47	K47	+	Good	0.9938		OL101	unknown (OL101)	-	High	0.9495	OL101_09_glycosylhydrolase	aadA2;rmtB	-	-	-	-	-	-	-	sul2	-	-	-
GCA_009914255.1_ASM991425v1_genomic	Klebsiella pneumoniae	strong	1	5441138	5441138	5441138	no	-	ST11	1	0	5	7	ybt 10; ICEKp4	26	-	0	-	0	-	0	-	0	-	wzi75	KL105	unknown (KL105)	none	Very high	0.9999		O1/O2v2	O2afg	none	Very high	0.9845		aac(3)-IV^;aadA2^;aph(4)-Ia	-	-	-	-	-	floR.v1*	-	sul1;sul2	-	-	dfrA12
GCA_009930975.1_ASM993097v1_genomic	Klebsiella pneumoniae	strong	4	5475860	5475860	5967847	no	-	ST11	4	2	9	11	ybt 9; ICEKp3	503	-	0	iuc 1	1	-	0	-	0	rmpA2_8-60%	wzi209	KL47	K47	-	High	0.993	KL47_11_wzy	OL101	unknown (OL101)	-	High	0.9498	OL101_09_glycosylhydrolase	aadA2;armA	-	-	-	-	mphE.v2;msrE	catII.2*	-	sul1;sul1	-	-	dfrA25
GCA_009930995.1_ASM993099v1_genomic	Klebsiella pneumoniae	strong	4	5312283	5312283	5622482	no	-	ST1	1	2	9	11	ybt 14; ICEKp5	354-3LV	-	0	-	0	-	0	-	0	-	wzi24	KL24	K24	-	High	0.9999	KL24_11_wcaJ,KL24_13_wcuG	O1/O2v1	O1	none	Very high	0.9852		aadA2^;rmtB	-	-	qnrA1^	-	mphA	-	-	sul1	tet(A).v1;tet(G).v1	-	dfrA12
GCA_009931015.1_ASM993101v1_genomic	Klebsiella pneumoniae	strong	2	5500401	5500401	5648422	no	-	ST11	1	2	6	7	ybt 9; ICEKp3	503	-	0	-	0	-	0	-	0	-	wzi209	KL47	K47	-	High	0.9941	KL47_07_wcaJ	OL101	unknown (OL101)	-	High	0.9499	OL101_09_glycosylhydrolase	aadA2;rmtB	-	fosA3	-	-	-	-	-	-	-	-	-
GCA_009931035.1_ASM993103v1_genomic	Klebsiella pneumoniae	strong	9	5212950	5212950	6097855	no	-	ST290	4	2	9	23	ybt 9; ICEKp3	209-5LV	-	0	iuc 3 (truncated)	23-1LV	-	0	-	0	-	wzi21	KL21	K21	*	Very high	0.9857		O1/O2v1	O1	none	Very high	0.9811		aac(3)-IId^;aac(6')-Il;aadA2^;rmtC;strA.v1^;strA.v1^;strB.v1;strB.v1	-	-	qnrS1;qnrS1	-	mphA	floR.v1*	-	sul1;sul1;sul1*;sul2;sul2*	tet(A).v1;tet(A).v2*	-	dfrA12;dfrA14.v2*
GCA_009931055.1_ASM993105v1_genomic	Klebsiella pneumoniae	strong	2	5270063	5270063	5473107	no	-	ST412	3	0	0	0	-	0	-	0	iuc 1	78	iro 1	1	rmp 1; KpVP-1 (truncated)	31-1LV	rmpA2_8*	wzi206	KL57	K57	none	Very high	0.9999		O3b	O3b	none	Very high	0.9934		-	-	-	-	-	-	-	-	-	-	-	-
GCA_009931075.1_ASM993107v1_genomic	Klebsiella pneumoniae	strong	2	5199363	5199363	5410532	no	-	ST86	4	0	0	0	ybt 10; ICEKp4?	72-3LV	-	0	iuc 1	1	iro 1	1	rmp 1; KpVP-1	26	rmpA2_6-60%	wzi2	KL2	K2	none	Very high	0.9994		O1/O2v1	O1	none	Very high	0.9846		-	-	-	-	-	-	-	-	-	-	-	-
GCA_009931095.1_ASM993109v1_genomic	Klebsiella pneumoniae	strong	2	5319599	5319599	5383617	no	-	ST147	0	2	4	5	-	0	-	0	-	0	-	0	-	0	-	wzi64	KL64	K64	none	Perfect	1		O1/O2v1	O2a	none	Very high	0.9864		aac(3)-IId^;aac(3)-IId^	-	-	qnrS1	-	-	-	-	-	-	-	-
GCA_009931155.1_ASM993115v1_genomic	Klebsiella pneumoniae	strong	3	5447656	5447656	5856161	no	-	ST11	1	2	11	16	ybt 9; ICEKp3	503-1LV	-	0	-	0	-	0	-	0	-	wzi209	KL47	K47	none	Very high	0.9932		OL101	unknown (OL101)	-	High	0.9497	OL101_09_glycosylhydrolase	aac(3)-IId^;aadA2;aph3-Ia.v1^;rmtB	-	fosA3	qnrS1	-	mphA	catII.2*	-	sul1	tet(A).v1	-	dfrA1.v1
GCA_009931175.1_ASM993117v1_genomic	Klebsiella pneumoniae	strong	3	5287221	5287221	5598689	no	-	ST412	3	0	0	0	-	0	-	0	iuc 1	78	iro 1	1	rmp 1; KpVP-1 (truncated)	31-1LV	rmpA2_8*	-	KL57	K57	none	Very high	0.9998		O3b	O3b	none	Very high	0.9932		-	-	-	-	-	-	-	-	-	-	-	-
GCA_010183645.1_ASM1018364v1_genomic	Klebsiella pneumoniae	strong	5	5494793	5494793	5919068	no	-	ST11	1	2	8	12	ybt 9; ICEKp3	503	-	0	-	0	-	0	-	0	-	wzi64	KL64	K64	none	Very high	0.9991		O1/O2v1	O2a	none	Very high	0.9865		aadA2;aadA2^;aph3-Ia.v1^;rmtB	-	-	-	-	mphA	-	-	sul1	-	-	dfrA12
GCA_010183685.1_ASM1018368v1_genomic	Klebsiella pneumoniae	strong	4	5588118	5588118	5835135	no	-	ST11	1	2	11	21	ybt 9; ICEKp3	503-1LV	-	0	-	0	-	0	-	0	-	wzi209	KL47	K47	-	High	0.9941	KL47_07_wcaJ	OL101	unknown (OL101)	-	High	0.9497	OL101_09_glycosylhydrolase	aac(3)-IId^;aadA2;aph3-Ia.v1^;rmtB	-	fosA3	qnrS1;qnrS1;qnrS1	-	mphA	catII.2*	-	sul1	tet(A).v1	-	dfrA1.v1;dfrA14.v2*
GCA_010367305.1_ASM1036730v1_genomic	Klebsiella pneumoniae	strong	4	5318671	5318671	5655563	no	-	ST268	2	2	7	13	ybt 0; ICEKp10	580	clb 3	13-1LV	-	0	iro 1	1	rmp 1; KpVP-1	26-1LV	-	wzi95	KL20	K20	none	Very high	0.9995		O1/O2v1	O2a	none	Very high	0.9897		aac(3)-IId^;aac(6')-Ia^;strA.v1*;strB.v1*	-	-	qnrS1	-	-	catII.2*	-	sul1;sul2	-	-	dfrA14.v2*
GCA_010450855.1_ASM1045085v1_genomic	Klebsiella pneumoniae	strong	1	5547989	5547989	5547989	no	-	ST11	1	0	2	1	ybt 9; ICEKp3	503-1LV	-	0	-	0	-	0	-	0	-	wzi64	KL64	K64	none	Very high	0.999		O1/O2v1	O2a	none	Very high	0.9865		aadA2	-	-	-	-	-	-	-	-	-	-	-
GCA_010586985.1_ASM1058698v1_genomic	Klebsiella pneumoniae	strong	4	5441077	5441077	5771740	no	-	ST10	0	0	5	7	-	0	-	0	-	0	-	0	-	0	-	wzi236	KL10	K10	none	Very high	0.9956		O1/O2v2	O1	none	Very high	0.9941		aph3-Ia.v1^;strA.v1^;strB.v1	-	-	-	-	-	-	-	sul2	tet(D)	-	dfrA14.v2*
GCA_011006575.1_ASM1100657v1_genomic	Klebsiella pneumoniae	strong	6	5313003	5313003	5815774	no	-	ST1027	4	1	8	10	ybt 18; ICEKp15	400-5LV	-	0	iuc 3 (truncated)	23	-	0	-	0	-	wzi472	KL20	K20	none	Very high	0.9854		O3/O3a	O3/O3a	*	Very high	0.954		aac(6')-Ib-cr.v2;aadA16*	-	-	qnrB2.v2^	-	mphA	-	arr-3	sul1;sul1	tet(A).v1	-	dfrA27
GCA_011022255.1_ASM1102225v1_genomic	Klebsiella pneumoniae	strong	1	5518817	5518817	5518817	no	-	ST11	1	0	2	1	ybt 9; ICEKp3	503	-	0	-	0	-	0	-	0	-	wzi64	KL64	K64	none	Very high	0.9991		O1/O2v1	O2a	none	Very high	0.9865		aadA2	-	-	-	-	-	-	-	-	-	-	-
GCA_011045595.1_ASM1104559v1_genomic	Klebsiella pneumoniae	strong	1	5803733	5803733	5803733	no	-	ST1	0	2	12	56	-	0	-	0	-	0	-	0	-	0	-	wzi45	KL45	K45	none	Very high	0.9841		O1/O2v2	O1	none	Very high	0.995		aac(3)-IId^;aac(3)-IId^;aac(3)-IId^;aac(3)-IId^;aac(3)-IV^;aac(6')-Ib-cr.v2;aac(6')-Ib-cr.v2;aac(6')-Ib-cr.v2;aadA16*;aadA16*;aadA2;aadA2^;aph(4)-Ia;aph3-Ia.v1;aph3-Ia.v1;aph3-Ia.v1^;strA.v1^;strA.v1^;strB.v1;strB.v1	-	fosA3	-	-	ereA*;mphA;mphA;mphA	catB3.v2;catB3.v2;floR.v1*;floR.v2*	arr-3;arr-3;arr-3;arr-3;arr-3;arr-3*	sul1;sul1;sul1;sul1;sul1;sul1*;sul1*;sul2;sul2;sul2	tet(C)*	-	dfrA12;dfrA27;dfrA27;dfrA32
GCA_011045775.1_ASM1104577v1_genomic	Klebsiella pneumoniae	strong	4	5369757	5369757	5802212	no	-	ST395	0	1	11	36	-	0	-	0	-	0	-	0	-	0	-	wzi384	KL102	unknown (KL102)	none	Very high	0.9943		O1/O2v2	O2afg	none	Very high	0.9852		aac(3)-IV;aac(6')-Ib-cr.v2;aac(6')-Ib-cr.v2;aadA16*;aadA2;aadA2;aadA^;aph(3')-IIa;aph(4)-Ia;aph3-Ia.v1^;aph3-Ia.v1^;aph3-Ia.v1^;armA	mcr-8.1*	-	qnrB4	-	mphA;mphA;mphE.v2;msrE	catB3.v2;cmlA1*;floR.v1*	arr-3;arr-3	sul1;sul1;sul1;sul1*;sul3	tet(D)	-	dfrA12;dfrA27
GCA_011065365.1_ASM1106536v1_genomic	Klebsiella pneumoniae	strong	2	5331542	5331542	5481636	no	-	ST76	0	1	5	5	-	0	-	0	-	0	-	0	-	0	-	wzi100	KL10	K10	none	Very high	0.9675		O3/O3a	O3/O3a	none	Very high	0.9798		aac(3)-IId^	-	-	-	-	-	-	-	sul2	-	-	dfrA30*
GCA_011066505.1_ASM1106650v1_genomic	Klebsiella pneumoniae	strong	4	5598884	5598884	5743792	no	-	ST11	4	2	8	9	ybt 9; ICEKp3	503	-	0	iuc 1	1	-	0	-	0	rmpA2_8-60%	wzi209	KL47	K47	*	Very high	0.9941		OL101	unknown (OL101)	-	High	0.9497	OL101_09_glycosylhydrolase	aadA2;rmtB	-	fosA3	-	-	mphE.v2	catII.2*	-	-	-	-	-
GCA_011068365.1_ASM1106836v1_genomic	Klebsiella pneumoniae	strong	2	5337408	5337408	5561850	no	-	ST784	0	0	0	0	-	0	-	0	-	0	-	0	-	0	-	wzi118	KL146	unknown (KL146)	*	Very high	0.9516		O1/O2v2	O1	none	Very high	0.9836		-	-	-	-	-	-	-	-	-	-	-	-
GCA_011106605.1_ASM1110660v1_genomic	Klebsiella pneumoniae	strong	5	5382657	5382657	5778064	no	-	ST11	1	2	9	14	ybt 15; ICEKp11	231	-	0	-	0	-	0	-	0	-	wzi64	KL64	K64	none	Very high	1		O1/O2v1	O2a	-	High	0.9863	O1/O2v1_06_wbbO	aac(3)-IId^;aadA2^;rmtB;strA.v1^;strB.v1	-	-	qnrB4	-	-	-	-	sul2	tet(G).v1	-	dfrA12
GCA_011106775.1_ASM1110677v1_genomic	Klebsiella pneumoniae	strong	5	5381963	5381963	5777370	no	-	ST11	1	2	9	14	ybt 15; ICEKp11	231	-	0	-	0	-	0	-	0	-	wzi64	KL64	K64	none	Perfect	1		O1/O2v1	O2a	-	High	0.9863	O1/O2v1_06_wbbO	aac(3)-IId^;aadA2^;rmtB;strA.v1^;strB.v1	-	-	qnrB4	-	-	-	-	sul2	tet(G).v1	-	dfrA12
GCA_011106795.1_ASM1110679v1_genomic	Klebsiella pneumoniae	strong	2	5405706	5405706	5556926	no	-	ST11	1	2	5	5	ybt 15; ICEKp11	231	-	0	-	0	-	0	-	0	-	wzi64	KL64	K64	none	Perfect	1		O1/O2v1	O2a	none	Very high	0.9864		strA.v1^;strB.v1	-	-	-	-	-	-	-	sul2	-	-	-
GCA_011129215.1_ASM1112921v1_genomic	Klebsiella pneumoniae	strong	5	5405359	5405359	5826480	no	-	ST11	1	3	8	9	ybt 15; ICEKp11	231	-	0	-	0	-	0	-	0	-	wzi64	KL64	K64	none	Perfect	1		O1/O2v1	O2a	none	Very high	0.9864		strA.v1^;strB.v1	-	-	qnrB4	-	-	catA1*	-	sul2	-	-	-
GCA_011682835.2_ASM1168283v2_genomic	Klebsiella pneumoniae	strong	2	5279756	5279756	5509346	no	-	ST985	1	1	8	12	ybt 16; ICEKp12	277	-	0	-	0	-	0	-	0	-	wzi39	KL39	K39	none	Very high	0.9955		O1/O2v2	O1	none	Very high	0.9935		aac(3)-IIa.v1^;aac(6')-Ib-cr.v2;strA.v1^;strB.v1	-	-	qnrB1.v2^	-	-	CatB4.v1	-	sul2	tet(A).v1	-	dfrA14.v2*
GCA_011742055.2_ASM1174205v2_genomic	Klebsiella pneumoniae	strong	3	5424888	5424888	5926120	no	-	ST14	1	1	9	23	ybt 14; ICEKp5	376	-	0	-	0	-	0	-	0	-	wzi2	KL2	K2	none	Very high	0.9974		unknown (O1/O2v1)	unknown (O1)	-	None	0.9992	O1/O2v1_02_wzt,O1/O2v1_03_wbbM,O1/O2v1_04_glf,O1/O2v1_05_wbbN,O1/O2v1_06_wbbO	aac(6')-Ib'.v1*;aac(6')-Ib-cr.v2;aac(6')-Ib-cr.v2;aadA2^;armA;sat-2	-	-	qnrB1.v2^	-	mphE.v2^;msrE*	CatB4.v1;CatB4.v1;catA1^	-	sul1;sul1	tet(D)	-	dfrA1.v1;dfrA12;dfrA14.v2*
GCA_011742285.2_ASM1174228v2_genomic	Klebsiella pneumoniae	strong	8	5369690	5369690	5862293	no	-	ST16	0	3	11	17	-	0	-	0	-	0	-	0	-	0	-	wzi230	KL81	K81	none	Very high	0.9961		OL101	unknown (OL101)	*	High	0.9489		aac(3)-IId^;aadA*;aadA2^;rmtB	-	-	-	-	ereA2*;ermB.v1*;mphA?	catA1^;cmlA5	arr-2	sul1;sul1*	-	-	dfrA12
GCA_011742415.2_ASM1174241v2_genomic	Klebsiella pneumoniae	strong	10	5352701	5352701	5829629	no	-	ST2096	4	2	10	19	ybt 14; ICEKp5	140-3LV	-	0	iuc 1	1-1LV	-	0	-	0	rmpA2_8-60%	wzi64	KL64	K64	none	Very high	1		O1/O2v1	O1	none	Very high	0.9864		aac(6')-Ib-cr.v2;aadA2^;armA;sat-2	-	-	-	-	mphE.v2^;msrE	CatB4.v1;CatB4.v1*	-	sul1	tet(D)	-	dfrA1.v1;dfrA12;dfrA14.v2*
GCA_011742505.2_ASM1174250v2_genomic	Klebsiella pneumoniae	strong	8	5420464	5420464	5791323	no	-	ST42	0	3	11	17	-	0	-	0	-	0	-	0	-	0	-	-	unknown (KL122)	unknown (KL122)	-	None	0.9996	KL122_03_wzi,KL122_04_wza,KL122_05_wzb,KL122_06_wzc,KL122_07_wzy,KL122_08_wcuC,KL122_09_wckM	O1/O2v2	O1	none	Very high	0.9858		aac(6')-Ib;aadA*;aph3-Ia.v1^;armA*;rmtF	-	-	-	-	ereA2*;mphE.v2;msrE	catA1^;cmlA5	arr-2;arr-2?	sul2	tet(A).v1*	-	dfrA14.v2*
GCA_011742515.2_ASM1174251v2_genomic	Klebsiella pneumoniae	strong	3	5304516	5304516	5430464	no	-	ST437	1	2	8	8	ybt 9; ICEKp3	179-2LV	-	0	-	0	-	0	-	0	-	wzi109	KL36	K36	none	Very high	0.9989		O4	O4	none	Very high	0.9973		rmtB	-	-	-	-	ermB.v1*;mphA?	-	-	sul1	-	-	dfrA30*
GCA_011742585.2_ASM1174258v2_genomic	Klebsiella pneumoniae	strong	6	5355460	5355460	5984266	no	-	ST2096	4	2	10	22	ybt 14; ICEKp5	376-1LV	-	0	iuc 1	1	-	0	-	0	rmpA2_8-60%	wzi64	KL64	K64	none	Perfect	1		O1/O2v1	O1	none	Very high	0.9862		aac(6')-Ib-cr.v2;aadA2^;aadA2^;armA;rmtB;sat-2	-	-	-	-	ermB.v1*;mphA?;mphE.v2^;msrE	CatB4.v1;catA1^	-	sul1;sul1	tet(D)	-	dfrA1.v1;dfrA12;dfrA12
GCA_011742775.2_ASM1174277v2_genomic	Klebsiella pneumoniae	strong	9	5356693	5356693	5881827	no	-	ST2096	4	2	10	22	ybt 14; ICEKp5	376-1LV	-	0	iuc 1	1	-	0	-	0	rmpA2_8-60%	wzi64	KL64	K64	none	Perfect	1		O1/O2v1	O1	none	Very high	0.9862		aac(6')-Ib-cr.v2;aadA2^;aadA2^;armA;rmtB;sat-2	-	-	-	-	ermB.v1*;mphA?;mphE.v2^;msrE	CatB4.v1	-	sul1;sul1	tet(D)	-	dfrA1.v1;dfrA12;dfrA12
GCA_011752495.1_ASM1175249v1_genomic	Klebsiella pneumoniae	strong	3	5439115	5439115	5924069	no	-	ST11	4	1	8	13	ybt 9; ICEKp3	178-1LV	-	0	iuc 1	78	-	0	-	0	rmpA2_8*	wzi64	KL64	K64	none	Very high	1		O1/O2v1	O2a	none	Very high	0.9864		aac(3)-IId^;aadA2^;armA	-	-	qnrB4	-	mphE.v2;msrE	catA1^	-	sul1;sul1	-	-	dfrA12
GCA_011764365.2_ASM1176436v2_genomic	Klebsiella pneumoniae	strong	6	5260213	5260213	5957893	no	-	ST273	0	1	9	28	-	0	-	0	-	0	-	0	-	0	-	wzi174	KL74	K74	none	Very high	0.9895		O3b	O3b	*	High	0.9171		aac(3)-IV;aadA2;aadA^;aph(4)-Ia;armA;strA.v1*;strA.v1^;strA.v1^;strB.v1;strB.v1;strB.v1	-	fosA3	qnrB4;qnrB4	-	mphA;mphE.v2;msrE	cmlA1*	-	sul1;sul1;sul1;sul3	-	tmexC1^;tmexD1;toprJ1	-
GCA_011765385.1_ASM1176538v1_genomic	Klebsiella pneumoniae	strong	5	5464574	5464574	6099601	no	-	ST11-1LV	4	2	4	6	ybt unknown	0	-	0	iuc unknown	0	-	0	rmp unknown	0	rmpA2_8-60%	-	unknown (KL64)	unknown (K64)	-+	None	0.9988	KL64_03_wzi,KL64_04_wza,KL64_10_wzy,KL64_15_wbaZ,KL64_19_manB,KL64_21_rmlA	O1/O2v1	O2a	-	High	0.9862	O1/O2v1_03_wbbM,O1/O2v1_04_glf,O1/O2v1_05_wbbN	-	-	-	qnrS1	-	-	-	-	-	-	-	-
GCA_011765405.1_ASM1176540v1_genomic	Klebsiella pneumoniae	strong	5	5494670	5494670	6048138	no	-	ST11	4	2	8	11	ybt 9; ICEKp3 (truncated)	503-4LV	-	0	iuc 1	1	-	0	rmp 1; KpVP-1 (truncated)	44-1LV	rmpA2_3-47%	wzi64	KL64	K64	-	High	0.9989	KL64_03_wzi,KL64_06_wzc	O1/O2v1	O2a	-	High	0.9864	O1/O2v1_05_wbbN	-	-	-	qnrS1;qnrS1	-	-	catII.2*	-	sul2	tet(A).v1	-	dfrA14.v2*
GCA_011765425.1_ASM1176542v1_genomic	Klebsiella pneumoniae	strong	4	5462775	5462775	5787752	no	-	ST11-1LV	1	3	4	3	ybt unknown	0	-	0	-	0	-	0	-	0	-	wzi64	unknown (KL64)	unknown (K64)	-+	None	0.9986	KL64_04_wza,KL64_09,KL64_13_wcsF,KL64_15_wbaZ,KL64_18_manC,KL64_19_manB,KL64_22_rmlD,KL64_24_ugd	unknown (O1/O2v1)	unknown (O2a)	-	None	0.986	O1/O2v1_02_wzt,O1/O2v1_03_wbbM,O1/O2v1_04_glf,O1/O2v1_05_wbbN	-	-	-	qnrS1	-	-	-	-	-	-	-	-
GCA_011769725.1_ASM1176972v1_genomic	Klebsiella pneumoniae	strong	11	5401559	5401559	5919785	no	-	ST147	1	2	10	25	ybt 10; ICEKp4	384	-	0	-	0	-	0	-	0	-	wzi64	KL64	K64	none	Perfect	1		O1/O2v1	O2a	none	Very high	0.9864		aac(6')-Ib;aac(6')-Ib;aadA2^;aadA2^;rmtB;rmtF;rmtF	-	-	qnrB1.v2^;qnrB1.v2^	-	ermB.v1*;mphA;mphA?	catII.2*	arr-2	sul1	-	-	dfrA12;dfrA12;dfrA14.v2*;dfrA14.v2*
GCA_011769805.1_ASM1176980v1_genomic	Klebsiella pneumoniae	strong	5	5339674	5339674	5788588	no	-	ST11	0	2	6	14	-	0	-	0	-	0	-	0	-	0	-	wzi24	KL24	K24	-	High	0.9999	KL24_13_wcuG	O1/O2v1	O2a	none	Very high	0.9852		aac(3)-IIa.v1^;aac(6')-Ib;aac(6')-Ib;rmtF;rmtF	-	-	qnrS1	-	ermB.v1*;mphA*?	-	arr-2;arr-2	-	-	-	-
GCA_011769825.1_ASM1176982v1_genomic	Klebsiella pneumoniae	strong	6	5306856	5306856	5977824	no	-	ST15	4	2	9	23	ybt 10; ICEKp4	28-1LV	-	0	iuc 1	63	-	0	rmp 1; KpVP-1	26-1LV	rmpA2_6*-55%	wzi24	KL24	K24	-	High	1	KL24_13_wcuG	O1/O2v1	O1	none	Very high	0.9852		aac(3)-IId^;aac(6')-Ib-cr.v2;aph(3')-VI;aph3-Ia.v1^;aph3-Ia.v1^;armA;strA.v1^;strB.v1	-	-	qnrS1	-	mphA?;mphA?;mphE.v2;msrE	CatB4.v1	-	sul1;sul2;sul2	-	-	dfrA5
GCA_012029695.2_ASM1202969v2_genomic	Klebsiella pneumoniae	strong	7	5447040	5447040	5940839	no	-	ST14	1	2	4	4	ybt 10; ICEKp4	106-1LV	-	0	-	0	-	0	-	0	-	wzi2	KL2	K2	-*	High	0.997	KL2_10,KL2_13	O1/O2v1	O1	none	Very high	0.9997		strA.v1;strB.v1	-	-	-	-	-	-	-	-	-	-	-
GCA_012029895.2_ASM1202989v2_genomic	Klebsiella pneumoniae	strong	5	5210190	5210190	5515773	no	-	ST37	0	2	3	4	-	0	-	0	-	0	-	0	-	0	-	wzi96	KL38	K38	none	Very high	0.9969		O3b	O3b	none	Very high	0.993		-	-	-	-	-	-	-	-	-	tet(A).v1	-	dfrA14.v2*
GCA_012029935.2_ASM1202993v2_genomic	Klebsiella pneumoniae	strong	4	5435729	5435729	5752437	no	-	ST13	2	2	4	3	ybt 17; ICEKp10	267	clb 3 (incomplete) (truncated)	19-4LV	-	0	-	0	-	0	-	wzi40	unknown (KL3)	unknown (K3)	-	None	0.9992	KL3_08,KL3_10_pglJ,KL3_11,KL3_12,KL3_13_wzx,KL3_14	O1/O2v2	O2afg	-	High	0.987	O1/O2v2_06_wbbO,O1/O2v2_08_gmlC	aac(6')-Ib'.v1	-	-	-	-	-	-	-	sul2	-	-	-
GCA_012029945.2_ASM1202994v2_genomic	Klebsiella pneumoniae	strong	3	5534666	5534666	5833431	no	-	ST258	2	2	8	8	ybt 17; ICEKp10 (incomplete)	240-5LV	clb 3 (truncated)	62-1LV	-	0	-	0	-	0	-	wzi154	KL107	unknown (KL107)	none	Very high	0.9999		O1/O2v2	O2afg	none	Very high	0.9838		aadA2^;aph3-Ia.v1^	-	-	-	-	mphA	catA1^	-	sul1	-	-	dfrA12
GCA_012029975.2_ASM1202997v2_genomic	Klebsiella pneumoniae	strong	5	5488905	5488905	5707207	no	-	ST258	2	3	7	9	ybt 17; ICEKp10	289	clb 3	52	-	0	-	0	-	0	-	wzi154	KL107	unknown (KL107)	none	Very high	0.9999		unknown (OL102)	unknown (OL102)	-*	None	0.8802	OL102_05_wbbL,OL102_06_rhamnan,OL102_07_wzm,OL102_08_wzt	aac(6')-Ib'.v1;aadA*;strA.v1^;strB.v1	-	-	-	-	-	-	-	sul2	-	-	dfrA14.v2*
GCA_012030545.2_ASM1203054v2_genomic	Klebsiella pneumoniae	strong	4	5425828	5425828	5740746	no	-	ST512	0	2	8	9	-	0	-	0	-	0	-	0	-	0	-	wzi154	KL107	unknown (KL107)	none	Very high	1		O1/O2v2	O2afg	none	Very high	0.9837		aac(6')-Ib'.v1;aadA2^;aph3-Ia.v1^	-	-	-	-	mphA	catA1^	-	sul1	-	-	dfrA12
GCA_012113615.1_ASM1211361v1_genomic	Klebsiella pneumoniae	strong	4	5187296	5187296	5351855	no	-	ST18-1LV	0	0	0	0	-	0	-	0	-	0	-	0	-	0	-	wzi128	KL1	K1	none	Very high	0.9973		O1/O2v2	O1	none	Very high	0.9898		-	-	-	-	-	-	-	-	-	-	-	-
GCA_012113635.1_ASM1211363v1_genomic	Klebsiella pneumoniae	strong	3	5204371	5204371	5401911	no	-	ST107	0	0	1	2	-	0	-	0	-	0	-	0	-	0	-	wzi325	KL148	unknown (KL148)	none	Very high	0.9997		O1/O2v2	O1	none	Very high	0.9859		strA.v1;strB.v1	-	-	-	-	-	-	-	-	-	-	-
GCA_012113655.1_ASM1211365v1_genomic	Klebsiella pneumoniae	strong	2	5318431	5318431	5541214	no	-	ST629	0	0	0	0	-	0	-	0	-	0	-	0	-	0	-	wzi368	KL134	unknown (KL134)	none	Very high	0.9999		O3/O3a	O3/O3a	none	Very high	0.9866		-	-	-	-	-	-	-	-	-	-	-	-
GCA_012166915.1_ASM1216691v1_genomic	Klebsiella pneumoniae	strong	6	5219537	5219537	5948279	no	-	ST25	0	1	7	9	-	0	-	0	-	0	-	0	-	0	-	wzi72	KL2	K2	none	Very high	0.9841		O1/O2v2	O1	none	Very high	0.9919		aac(6')-Ib-cr.v2;aadA16*	-	-	qnrB6^	-	-	-	arr-3	sul1;sul1	-	-	dfrA27
GCA_012167075.1_ASM1216707v1_genomic	Klebsiella pneumoniae	strong	3	5327744	5327744	5431619	no	-	ST889	0	0	0	0	-	0	-	0	-	0	-	0	-	0	-	wzi117	KL54	K54	none	Very high	0.995		O1/O2v1	O1	none	Very high	0.9818		-	-	-	-	-	-	-	-	-	-	-	-
GCA_012167215.1_ASM1216721v1_genomic	Klebsiella pneumoniae	strong	2	5330280	5330280	5553302	no	-	ST4327	0	0	0	0	-	0	-	0	-	0	-	0	-	0	-	wzi59	KL3	K3	-	High	0.9958	KL3_14	O1/O2v2	O2afg	none	Very high	0.9837		-	-	-	-	-	-	-	-	-	-	-	-
GCA_012167385.1_ASM1216738v1_genomic	Klebsiella pneumoniae	strong	3	5126042	5126042	5291241	no	-	ST228	0	0	0	0	-	0	-	0	-	0	-	0	-	0	-	wzi308	KL57	K57	-*	High	0.9736	KL57_13_vanT	O1/O2v2	O1	none	Very high	0.9843		-	-	-	-	-	-	-	-	-	-	-	-
GCA_012168575.2_ASM1216857v2_genomic	Klebsiella pneumoniae	strong	3	5416692	5416692	5719084	no	-	ST37	4	2	9	12	ybt 15; ICEKp11	273-6LV	-	0	iuc 3 (truncated)	23	-	0	-	0	-	wzi14	KL14	K14	none	Very high	0.9996		O3b	O3b	none	Very high	0.9915		aadA*;strA.v1^;strB.v1	-	-	qnrS1*	-	-	floR.v1	arr-2	sul2	tet(A).v2	-	dfrA14.v2*;dfrA14.v2*
GCA_012169405.1_ASM1216940v1_genomic	Klebsiella pneumoniae	strong	3	5127934	5127934	5442006	no	-	ST86	0	2	1	1	-	0	-	0	-	0	iro 1	1	rmp 1; KpVP-1 (truncated)	31	-	wzi2	KL2	K2	none	Very high	0.9993		O1/O2v1	O1	none	Very high	0.9846		-	-	-	-	-	-	-	-	-	-	-	-
GCA_012944055.1_ASM1294405v1_genomic	Klebsiella pneumoniae	strong	2	5377071	5377071	5584631	no	-	ST660	4	0	0	0	ybt 5; ICEKp6	9-2LV	-	0	iuc 1	1	iro 1	10	rmp 1; KpVP-1 (truncated)	31-1LV	rmpA2_5-54%	wzi16	KL16	K16	none	Very high	0.9941		O1/O2v1	O1	-	High	0.9852	O1/O2v1_05_wbbN	-	-	-	-	-	-	-	-	-	-	-	-
GCA_013168295.1_ASM1316829v1_genomic	Klebsiella pneumoniae	strong	4	5155320	5155320	5408087	no	-	ST967	0	1	10	17	-	0	-	0	-	0	-	0	-	0	-	wzi19	KL19	K19	-*	High	0.9489	KL19_14	O1/O2v2	O1	none	Very high	0.9998		aac(3)-IId^;aac(6')-Ib-cr.v2*;aadA16*;aph3-Ia.v1;strA.v1^;strB.v1	-	-	qnrS1	-	mphA	floR.v1	arr-3	sul1;sul1;sul2*	tet(A).v2	-	dfrA27
GCA_013282295.1_ASM1328229v1_genomic	Klebsiella pneumoniae	strong	3	5314939	5314939	5511347	no	-	ST659	0	1	3	2	-	0	-	0	-	0	-	0	-	0	-	wzi154	KL107	unknown (KL107)	none	Very high	0.9994		O1/O2v2	O2afg	none	Very high	0.9835		-	-	-	-	-	-	-	-	-	-	-	-
GCA_013283935.1_ASM1328393v1_genomic	Klebsiella pneumoniae	strong	2	5117375	5117375	5328963	no	-	ST1764	3	0	0	0	-	0	-	0	iuc 1 (truncated)	1-1LV	iro 1	1	rmp 1; KpVP-1	26	rmpA2_6*-55%	wzi64	KL64	K64	none	Very high	0.9991		O1/O2v1	O1	none	Very high	0.9865		-	-	-	-	-	-	-	-	-	-	-	-
GCA_013305305.1_ASM1330530v1_genomic	Klebsiella pneumoniae	strong	4	5414156	5414156	5729918	no	-	ST258	0	2	7	10	-	0	-	0	-	0	-	0	-	0	-	wzi154	KL107	unknown (KL107)	none	Very high	1		O1/O2v2	O2afg	none	Very high	0.9838		aac(6')-Ib'.v1;aadA2;aadA2^;aph3-Ia.v1^	-	-	-	-	mphA	catA1^	-	sul1;sul1	-	-	dfrA12
GCA_013305325.1_ASM1330532v1_genomic	Klebsiella pneumoniae	strong	3	5492431	5492431	5834466	no	-	ST515	1	1	7	12	ybt 10; ICEKp4	91-4LV	-	0	-	0	-	0	-	0	-	wzi173	KL102	unknown (KL102)	none	Very high	0.992		O1/O2v2	O2afg	none	Very high	0.9856		aac(3)-IIa.v1^;aac(6')-Ib-cr.v2;aph(3')-Ia	-	-	qnrS1	-	mphA*	CatB4.v1;catII.2*;floR.v2*	-	sul2	-	-	-
GCA_013348885.1_ASM1334888v1_genomic	Klebsiella pneumoniae	strong	6	5449609	5449609	5883119	no	-	ST11	4	2	9	11	ybt 9; ICEKp3	503-1LV	-	0	iuc 1	1	-	0	rmp 1; KpVP-1	40	rmpA2_3-47%	wzi64	KL64	K64	none	Very high	0.9991		O1/O2v1	O2a	none	Very high	0.9865		rmtB	-	-	qnrS1	-	-	catII.2*	-	sul2	tet(A).v1	-	dfrA14.v2*
GCA_013348905.1_ASM1334890v1_genomic	Klebsiella pneumoniae	strong	6	5449011	5449011	5882345	no	-	ST11	4	2	9	11	ybt 9; ICEKp3	503-1LV	-	0	iuc 1	1	-	0	rmp 1; KpVP-1	40	rmpA2_3-47%	wzi64	KL64	K64	none	Very high	0.9991		O1/O2v1	O2a	none	Very high	0.9865		rmtB	-	-	qnrS1	-	-	catII.2*	-	sul2	tet(A).v1	-	dfrA14.v2*
GCA_013348925.1_ASM1334892v1_genomic	Klebsiella pneumoniae	strong	6	5449012	5449012	5871874	no	-	ST11	4	2	8	9	ybt 9; ICEKp3	503-1LV	-	0	iuc 1	1	-	0	rmp 1; KpVP-1	40	rmpA2_3-47%	wzi64	KL64	K64	none	Very high	0.9991		O1/O2v1	O2a	none	Very high	0.9865		-	-	-	qnrS1	-	-	catII.2*	-	sul2	tet(A).v1	-	dfrA14.v2*
GCA_013348945.1_ASM1334894v1_genomic	Klebsiella pneumoniae	strong	6	5448829	5448829	5871563	no	-	ST11	4	2	8	9	ybt 9; ICEKp3	503-1LV	-	0	iuc 1	1	-	0	rmp 1; KpVP-1	40	rmpA2_3-47%	wzi64	KL64	K64	none	Very high	0.9991		O1/O2v1	O2a	none	Very high	0.9865		-	-	-	qnrS1	-	-	catII.2*	-	sul2	tet(A).v1	-	dfrA14.v2*
GCA_013348965.1_ASM1334896v1_genomic	Klebsiella pneumoniae	strong	6	5448829	5448829	5882289	no	-	ST11	4	2	9	11	ybt 9; ICEKp3	503-1LV	-	0	iuc 1	1	-	0	rmp 1; KpVP-1	40	rmpA2_3-47%	wzi64	KL64	K64	none	Very high	0.9991		O1/O2v1	O2a	none	Very high	0.9865		rmtB	-	-	qnrS1	-	-	catII.2*	-	sul2	tet(A).v1	-	dfrA14.v2*
GCA_013348985.1_ASM1334898v1_genomic	Klebsiella pneumoniae	strong	6	5449193	5449193	5872065	no	-	ST11	4	2	8	9	ybt 9; ICEKp3	503-1LV	-	0	iuc 1	1	-	0	rmp 1; KpVP-1	40	rmpA2_3-47%	wzi64	KL64	K64	none	Very high	0.9991		O1/O2v1	O2a	none	Very high	0.9865		-	-	-	qnrS1	-	-	catII.2*	-	sul2	tet(A).v1	-	dfrA14.v2*
GCA_013349005.1_ASM1334900v1_genomic	Klebsiella pneumoniae	strong	6	5450029	5450029	5883488	no	-	ST11	4	2	9	11	ybt 9; ICEKp3	503-1LV	-	0	iuc 1	1	-	0	rmp 1; KpVP-1	40	rmpA2_3-47%	wzi64	KL64	K64	none	Very high	0.9991		O1/O2v1	O2a	none	Very high	0.9865		rmtB	-	-	qnrS1	-	-	catII.2*	-	sul2	tet(A).v1	-	dfrA14.v2*
GCA_013349025.1_ASM1334902v1_genomic	Klebsiella pneumoniae	strong	6	5450212	5450212	5883673	no	-	ST11	4	2	9	11	ybt 9; ICEKp3	503-1LV	-	0	iuc 1	1	-	0	rmp 1; KpVP-1	40	rmpA2_3-47%	wzi64	KL64	K64	none	Very high	0.9991		O1/O2v1	O2a	none	Very high	0.9865		rmtB	-	-	qnrS1	-	-	catII.2*	-	sul2	tet(A).v1	-	dfrA14.v2*
GCA_013349045.1_ASM1334904v1_genomic	Klebsiella pneumoniae	strong	6	5447537	5447537	5881004	no	-	ST11	4	2	9	11	ybt 9; ICEKp3	503-1LV	-	0	iuc 1	1	-	0	rmp 1; KpVP-1	40	rmpA2_3-47%	wzi64	KL64	K64	none	Very high	0.9991		O1/O2v1	O2a	none	Very high	0.9865		rmtB	-	-	qnrS1	-	-	catII.2*	-	sul2	tet(A).v1	-	dfrA14.v2*
GCA_013349065.1_ASM1334906v1_genomic	Klebsiella pneumoniae	strong	6	5447900	5447900	5885324	no	-	ST11	4	2	9	11	ybt 9; ICEKp3	503-1LV	-	0	iuc 1	1	-	0	rmp 1; KpVP-1	40	rmpA2_3-47%	wzi64	KL64	K64	none	Very high	0.9991		O1/O2v1	O2a	none	Very high	0.9865		rmtB	-	-	qnrS1	-	-	catII.2*	-	sul2	tet(A).v1	-	dfrA14.v2*
GCA_013349085.1_ASM1334908v1_genomic	Klebsiella pneumoniae	strong	6	5448829	5448829	5882292	no	-	ST11	4	2	9	11	ybt 9; ICEKp3	503-1LV	-	0	iuc 1	1	-	0	rmp 1; KpVP-1	40	rmpA2_3-47%	wzi64	KL64	K64	none	Very high	0.9991		O1/O2v1	O2a	none	Very high	0.9865		rmtB	-	-	qnrS1	-	-	catII.2*	-	sul2	tet(A).v1	-	dfrA14.v2*
GCA_013374975.1_ASM1337497v1_genomic	Klebsiella pneumoniae	strong	5	5335724	5335724	5719968	no	-	ST258	0	2	8	10	-	0	-	0	-	0	-	0	-	0	-	wzi29	KL106	unknown (KL106)	?-	Good	0.9997	KL106_15_rfbp	O1/O2v2	O2afg	none	Very high	0.9848		aac(6')-Ib'.v1;aac(6')-Ib'.v1;aadA2^	-	-	-	-	mphA	catA1^	-	sul1	-	-	dfrA12
GCA_013376535.2_ASM1337653v2_genomic	Klebsiella pneumoniae	strong	8	5396045	5396045	5989078	no	-	ST11	4	2	8	19	ybt 9; ICEKp3	503	-	0	iuc 1	1	-	0	-	0	rmpA2_8-60%	wzi209	KL47	K47	-	High	0.994	KL47_07_wcaJ,KL47_11_wzy	OL101	unknown (OL101)	-	High	0.9499	OL101_09_glycosylhydrolase	aac(3)-IId^;aadA2;aadA5;armA;rmtB;strA.v1^;strB.v1	-	-	-	-	mphA;mphE.v2;msrE	-	-	sul1;sul2	-	-	dfrA17
GCA_013376555.1_ASM1337655v1_genomic	Klebsiella pneumoniae	strong	1	5409809	5409809	5409809	no	-	ST340	0	0	2	1	-	0	-	0	-	0	-	0	-	0	-	-	KL15	K15	none	Very high	0.9999		O4	O4	none	Very high	0.9966		aph3-Ia.v1^	-	-	-	-	-	-	-	-	-	-	-
GCA_013376595.1_ASM1337659v1_genomic	Klebsiella pneumoniae	strong	1	5269011	5269011	5269011	no	-	ST37	0	0	0	0	-	0	-	0	-	0	-	0	-	0	-	wzi141	KL25	K25	-	High	0.9916	KL25_09_wfeD	O5	O5	*	High	0.9421		-	-	-	-	-	-	-	-	-	-	-	-
GCA_013378155.1_ASM1337815v1_genomic	Klebsiella pneumoniae	strong	3	5452021	5452021	5570083	no	-	ST11	1	2	8	15	ybt 10; ICEKp4	20-2LV	-	0	-	0	-	0	-	0	-	wzi75	KL105	unknown (KL105)	none	Very high	0.9999		O1/O2v2	O2afg	none	Very high	0.9845		aac(3)-IV^;aac(6')-Ib-cr.v2^;aadA2;aph(4)-Ia	-	-	qnrB4	-	mphA	catB3.v2	arr-3	sul1;sul1;sul1;sul2	-	-	-
GCA_013378175.1_ASM1337817v1_genomic	Klebsiella pneumoniae	strong	3	5452268	5452268	5570301	no	-	ST11	1	2	8	15	ybt 10; ICEKp4	20-2LV	-	0	-	0	-	0	-	0	-	wzi75	KL105	unknown (KL105)	none	Very high	0.9999		O1/O2v2	O2afg	none	Very high	0.9845		aac(3)-IV^;aac(6')-Ib-cr.v2^;aadA2;aph(4)-Ia	-	-	qnrB4	-	mphA	catB3.v2	arr-3	sul1;sul1;sul1;sul2	-	-	-
GCA_013378195.1_ASM1337819v1_genomic	Klebsiella pneumoniae	strong	3	5452451	5452451	5570513	no	-	ST11	1	2	8	15	ybt 10; ICEKp4	20-2LV	-	0	-	0	-	0	-	0	-	wzi75	KL105	unknown (KL105)	none	Very high	0.9999		O1/O2v2	O2afg	none	Very high	0.9845		aac(3)-IV^;aac(6')-Ib-cr.v2^;aadA2;aph(4)-Ia	-	-	qnrB4	-	mphA	catB3.v2	arr-3	sul1;sul1;sul1;sul2	-	-	-
GCA_013378215.1_ASM1337821v1_genomic	Klebsiella pneumoniae	strong	3	5453228	5453228	5571068	no	-	ST11	1	2	8	15	ybt 10; ICEKp4	20-2LV	-	0	-	0	-	0	-	0	-	wzi75	KL105	unknown (KL105)	none	Very high	0.9999		O1/O2v2	O2afg	none	Very high	0.9845		aac(3)-IV^;aac(6')-Ib-cr.v2^;aadA2;aph(4)-Ia	-	-	qnrB4	-	mphA	catB3.v2	arr-3	sul1;sul1;sul1;sul2	-	-	-
GCA_013378235.1_ASM1337823v1_genomic	Klebsiella pneumoniae	strong	3	5452451	5452451	5572414	no	-	ST11	1	2	8	15	ybt 10; ICEKp4	20-2LV	-	0	-	0	-	0	-	0	-	wzi75	KL105	unknown (KL105)	none	Very high	0.9999		O1/O2v2	O2afg	none	Very high	0.9845		aac(3)-IV^;aac(6')-Ib-cr.v2^;aadA2;aph(4)-Ia	-	-	qnrB4	-	mphA	catB3.v2	arr-3	sul1;sul1;sul1;sul2	-	-	-
GCA_013378255.1_ASM1337825v1_genomic	Klebsiella pneumoniae	strong	3	5399745	5399745	5619666	no	-	ST307	1	2	9	13	ybt 10; ICEKp4	384	-	0	-	0	-	0	-	0	-	wzi173	KL102	unknown (KL102)	none	Very high	0.9927		O1/O2v2	O2afg	none	Very high	0.9845		aac(3)-IIa.v1^;aac(6')-Ib-cr.v2;strA.v1^;strB.v1	-	-	qnrB1.v2^	-	-	CatB4.v1	-	sul2	tet(A).v1	-	dfrA14.v2*
GCA_013378275.1_ASM1337827v1_genomic	Klebsiella pneumoniae	strong	3	5399166	5399166	5619087	no	-	ST307	1	2	9	13	ybt 10; ICEKp4	384	-	0	-	0	-	0	-	0	-	wzi173	KL102	unknown (KL102)	none	Very high	0.9927		O1/O2v2	O2afg	none	Very high	0.9845		aac(3)-IIa.v1^;aac(6')-Ib-cr.v2;strA.v1^;strB.v1	-	-	qnrB1.v2^	-	-	CatB4.v1	-	sul2	tet(A).v1	-	dfrA14.v2*
GCA_013378295.1_ASM1337829v1_genomic	Klebsiella pneumoniae	strong	3	5452022	5452022	5570080	no	-	ST11	1	2	8	15	ybt 10; ICEKp4	20-2LV	-	0	-	0	-	0	-	0	-	wzi75	KL105	unknown (KL105)	none	Very high	0.9999		O1/O2v2	O2afg	none	Very high	0.9845		aac(3)-IV^;aac(6')-Ib-cr.v2^;aadA2;aph(4)-Ia	-	-	qnrB4	-	mphA	catB3.v2	arr-3	sul1;sul1;sul1;sul2	-	-	-
GCA_013378315.1_ASM1337831v1_genomic	Klebsiella pneumoniae	strong	3	5452088	5452088	5570144	no	-	ST11	1	2	8	15	ybt 10; ICEKp4	20-2LV	-	0	-	0	-	0	-	0	-	wzi75	KL105	unknown (KL105)	none	Very high	0.9999		O1/O2v2	O2afg	none	Very high	0.9845		aac(3)-IV^;aac(6')-Ib-cr.v2^;aadA2;aph(4)-Ia	-	-	qnrB4	-	mphA	catB3.v2	arr-3	sul1;sul1;sul1;sul2	-	-	-
GCA_013407605.1_ASM1340760v1_genomic	Klebsiella pneumoniae	strong	1	5287421	5287421	5287421	yes (1328)	ambiguous_bases	ST512	0	0	1	0	-	0	-	0	-	0	-	0	-	0	-	wzi154	KL107	unknown (KL107)	none	Very high	1		O1/O2v2	O2afg	none	Very high	0.9837		-	-	-	-	-	-	-	-	-	-	-	-
GCA_013407715.1_ASM1340771v1_genomic	Klebsiella pneumoniae	strong	1	5363005	5363005	5363005	yes (87)	ambiguous_bases	ST1519	1	0	2	0	ybt 9; ICEKp3	171-1LV	-	0	-	0	-	0	-	0	-	wzi154	KL107	unknown (KL107)	none	Very high	1		O1/O2v2	O2afg	none	Very high	0.9837		-	-	-	-	-	-	-	-	-	-	-	-
GCA_013407825.1_ASM1340782v1_genomic	Klebsiella pneumoniae	strong	1	5362074	5362074	5362074	yes (521)	ambiguous_bases	ST1519	1	0	2	0	ybt 9; ICEKp3 (truncated)	171-2LV	-	0	-	0	-	0	-	0	-	wzi154	KL107	unknown (KL107)	none	Very high	1		O1/O2v2	O2afg	none	Very high	0.9837		-	-	-	-	-	-	-	-	-	-	-	-
GCA_013408255.1_ASM1340825v1_genomic	Klebsiella pneumoniae	strong	1	4996433	4996433	4996433	yes (175)	total_size,ambiguous_bases	ST307	1	0	1	0	ybt 9; ICEKp3	157-1LV	-	0	-	0	-	0	-	0	-	wzi173	unknown (KL107)	unknown (KL107)	-	None	0.9541	KL107_04_wza,KL107_05_wzb,KL107_06_wzc,KL107_07_wbaP,KL107_08,KL107_09,KL107_10,KL107_12,KL107_13,KL107_14,KL107_15	O1/O2v2	O2afg	none	Very high	0.9845		-	-	-	-	-	-	-	-	-	-	-	-
GCA_013408385.1_ASM1340838v1_genomic	Klebsiella pneumoniae	strong	1	5018647	5018647	5018647	yes (243)	ambiguous_bases	ST307	1	0	1	0	ybt 9; ICEKp3	157-1LV	-	0	-	0	-	0	-	0	-	wzi173	unknown (KL107)	unknown (KL107)	?-	None	0.9089	KL107_04_wza,KL107_05_wzb,KL107_06_wzc,KL107_07_wbaP,KL107_08,KL107_09,KL107_10,KL107_12,KL107_13,KL107_14,KL107_15	O1/O2v2	O2afg	none	Very high	0.9845		-	-	-	-	-	-	-	-	-	-	-	-
GCA_013408625.1_ASM1340862v1_genomic	Klebsiella pneumoniae	strong	1	4999802	4999802	4999802	yes (139)	total_size,ambiguous_bases	ST307	1	0	1	0	ybt 9; ICEKp3	157-1LV	-	0	-	0	-	0	-	0	-	wzi173	unknown (KL107)	unknown (KL107)	?-+	None	0.9085	KL107_03_wzi,KL107_04_wza,KL107_05_wzb,KL107_06_wzc,KL107_07_wbaP,KL107_08,KL107_09,KL107_10,KL107_12,KL107_13,KL107_14,KL107_15	O1/O2v2	O2afg	none	Very high	0.9845		-	-	-	-	-	-	-	-	-	-	-	-
GCA_013408755.1_ASM1340875v1_genomic	Klebsiella pneumoniae	strong	1	5294970	5294970	5294970	yes (122)	ambiguous_bases	ST512	0	0	1	0	-	0	-	0	-	0	-	0	-	0	-	wzi154	KL107	unknown (KL107)	none	Very high	0.9998		O1/O2v2	O2afg	none	Very high	0.9834		-	-	-	-	-	-	-	-	-	-	-	-
GCA_013409055.1_ASM1340905v1_genomic	Klebsiella pneumoniae	strong	1	5297596	5297596	5297596	yes (71)	ambiguous_bases	ST512	0	0	1	0	-	0	-	0	-	0	-	0	-	0	-	wzi154	KL107	unknown (KL107)	none	Very high	0.9999		O1/O2v2	O2afg	none	Very high	0.9837		-	-	-	-	-	-	-	-	-	-	-	-
GCA_013409165.1_ASM1340916v1_genomic	Klebsiella pneumoniae	strong	1	5285995	5285995	5285995	yes (93)	ambiguous_bases	ST512	0	0	1	0	-	0	-	0	-	0	-	0	-	0	-	-	unknown (KL107)	unknown (KL107)	?-	None	0.982	KL107_01_galF,KL107_02_cpsACP,KL107_03_wzi,KL107_04_wza,KL107_05_wzb,KL107_06_wzc	O1/O2v2	O2afg	-	High	0.9835	O1/O2v2_08_gmlC	-	-	-	-	-	-	-	-	-	-	-	-
GCA_013416035.1_ASM1341603v1_genomic	Klebsiella pneumoniae	strong	3	5406746	5406746	5653261	no	-	ST11	1	0	8	16	ybt 10; ICEKp4	26	-	0	-	0	-	0	-	0	-	wzi75	KL105	unknown (KL105)	-	High	1	KL105_11	O1/O2v2	O2afg	none	Very high	0.9845		aac(6')-Ib-cr.v2^;aadA2;aadA2^;aph3-Ia.v1^	-	-	qnrB4	-	mphA	catA1^;catB3.v2	arr-3	sul1;sul1;sul1;sul1	-	-	dfrA12
GCA_013416055.1_ASM1341605v1_genomic	Klebsiella pneumoniae	strong	2	5405574	5405574	5610273	no	-	ST11	1	0	6	11	ybt 10; ICEKp4	26	-	0	-	0	-	0	-	0	-	wzi75	KL105	unknown (KL105)	none	Perfect	1		O1/O2v2	O2afg	none	Very high	0.9845		aac(6')-Ib-cr.v2^;aadA2	-	-	qnrB4	-	-	catA1^;catB3.v2	arr-3	sul1;sul1;sul1	-	-	-
GCA_013416085.1_ASM1341608v1_genomic	Klebsiella pneumoniae	strong	3	5452021	5452021	5559027	no	-	ST11	1	2	8	14	ybt 10; ICEKp4	20-2LV	-	0	-	0	-	0	-	0	-	wzi75	KL105	unknown (KL105)	none	Very high	0.9999		O1/O2v2	O2afg	none	Very high	0.9845		aac(3)-IV^;aac(6')-Ib-cr.v2^;aadA2;aph(4)-Ia	-	-	-	-	mphA	catB3.v2	arr-3	sul1;sul1;sul1;sul2	-	-	-
GCA_013416105.1_ASM1341610v1_genomic	Klebsiella pneumoniae	strong	3	5452593	5452593	5553614	no	-	ST11	1	2	8	12	ybt 10; ICEKp4	20-3LV	-	0	-	0	-	0	-	0	-	wzi75	KL105	unknown (KL105)	none	Very high	0.9999		O1/O2v2	O2afg	-	High	0.9845	O1/O2v2_07_kfoC	aac(3)-IV^;aac(6')-Ib-cr.v2^;aadA2;aph(4)-Ia	-	-	-	-	mphA	catB3.v2	arr-3	sul1*;sul1*;sul2	-	-	-
GCA_013416125.1_ASM1341612v1_genomic	Klebsiella pneumoniae	strong	3	5414429	5414429	5532489	no	-	ST11	1	2	8	12	ybt 10; ICEKp4	20-2LV	-	0	-	0	-	0	-	0	-	wzi75	KL105	unknown (KL105)	none	Very high	0.9999		O1/O2v2	O2afg	none	Very high	0.9845		aac(6')-Ib-cr.v2^;aadA2	-	-	qnrB4	-	mphA	catB3.v2	arr-3	sul1;sul1;sul1	-	-	-
GCA_013423825.1_ASM1342382v1_genomic	Klebsiella pneumoniae	strong	7	5513322	5513322	5724053	no	-	ST11	0	1	11	23	-	0	-	0	-	0	-	0	-	0	-	wzi385	KL111	unknown (KL111)	none	Very high	0.9961		O3b	O3b	none	Very high	0.9876		aac(3)-IId^;aac(6')-Ib-cr.v2;aadA16*;aph3-Ia.v1;armA;strA.v1^;strB.v1	mcr-8.1*	-	qnrB4*	-	mphA;mphE.v2;msrE	floR.v1*	arr-3	sul1;sul1;sul2*	tet(A).v1	-	dfrA27
GCA_013426775.1_ASM1342677v1_genomic	Klebsiella quasipneumoniae subsp. similipneumoniae	strong	4	5274256	5274256	5672785	no	-	ST3026	0	2	3	3	-	0	-	0	-	0	-	0	-	0	-	-	KL132	unknown (KL132)	-*	High	0.9737	KL132_09_wcaO,KL132_14_wbaZ	O12	O12	-	High	0.9854	O12_05_wbbL	aac(6')-Ib'.v1	-	-	-	-	-	-	-	-	-	-	-
GCA_013611495.1_ASM1361149v1_genomic	Klebsiella pneumoniae	strong	8	5460602	5460602	6049280	no	-	ST3705	0	0	1	0	-	0	-	0	-	0	-	0	-	0	-	wzi201	KL60	K60	none	Very high	0.9902		O1/O2v1	O1	none	Very high	0.9862		-	-	-	-	-	-	-	-	-	-	-	-
GCA_013694405.1_ASM1369440v1_genomic	Klebsiella pneumoniae	strong	8	5301922	5301922	5793006	no	-	ST147	0	2	10	16	-	0	-	0	-	0	-	0	-	0	-	wzi64	KL64	K64	-*	High	0.9996	KL64_10_wzy,KL64_11_wcoU	O1/O2v1	O2a	none	Very high	0.9864		aac(6')-Ib-cr.v2;aadA2^;armA	-	-	qnrB1.v2^	-	mphE.v2;msrE	CatB4.v1;catA1^	-	sul1;sul1	tet(A).v1	-	dfrA1.v1;dfrA12
GCA_013694425.1_ASM1369442v1_genomic	Klebsiella pneumoniae	strong	5	5346272	5346272	5610747	no	-	ST147	0	2	6	9	-	0	-	0	-	0	-	0	-	0	-	wzi64	KL64	K64	-	High	0.9998	KL64_11_wcoU,KL64_12_wcoT	O1/O2v1	O2a	none	Very high	0.9864		aac(6')-Il;aph3-Ia.v1^;strA.v1;strB.v1	-	-	-	-	mphA	-	-	sul1	-	-	dfrA1.v2
GCA_013704985.1_ASM1370498v1_genomic	Klebsiella pneumoniae	strong	7	5259821	5259821	5593785	no	-	ST359	0	0	0	0	-	0	-	0	-	0	-	0	-	0	-	wzi84	KL28	K28	none	Very high	0.992		O1/O2v2	O1	none	Very high	0.9948		-	-	-	-	-	-	-	-	-	-	-	-
GCA_013724605.1_ASM1372460v1_genomic	Klebsiella pneumoniae	strong	7	5396561	5396561	5824880	no	-	ST461	0	0	3	3	-	0	-	0	-	0	-	0	-	0	-	wzi133	KL25	K25	-	High	0.9853	KL25_09_wfeD	O1/O2v1	O1	none	Very high	0.9845		-	-	-	qnrB4	-	-	-	-	sul1	-	-	-
GCA_013729075.1_ASM1372907v1_genomic	Klebsiella pneumoniae	strong	3	5196198	5196198	5495884	no	-	ST17	0	0	0	0	-	0	-	0	-	0	-	0	-	0	-	wzi356	KL117	unknown (KL117)	-	High	0.9956	KL117_11_wzy	O1/O2v2	O2afg	none	Very high	0.9847		-	-	-	-	-	-	-	-	-	-	-	-
GCA_013730675.1_ASM1373067v1_genomic	Klebsiella pneumoniae	strong	2	5169062	5169062	5300167	no	-	ST292	0	0	0	0	-	0	-	0	-	0	-	0	-	0	-	wzi96	KL38	K38	none	Very high	0.9996		O3b	O3b	none	Very high	0.992		-	-	-	-	-	-	-	-	-	-	-	-
GCA_013731305.1_ASM1373130v1_genomic	Klebsiella pneumoniae	strong	3	5297180	5297180	5673126	no	-	ST2552	0	1	5	11	-	0	-	0	-	0	-	0	-	0	-	wzi149	KL62	K62	none	Very high	0.9997		O1/O2v1	O2a	none	Very high	0.9887		aadA	-	-	-	-	-	-	-	sul1	tet(A).v1	-	dfrA1.v2
GCA_013731735.1_ASM1373173v1_genomic	Klebsiella pneumoniae	strong	7	5460256	5460256	5948076	no	-	ST3705	0	0	0	0	-	0	-	0	-	0	-	0	-	0	-	wzi201	KL60	K60	none	Very high	0.9902		O1/O2v1	O1	none	Very high	0.9862		-	-	-	-	-	-	-	-	-	-	-	-
GCA_013734035.1_ASM1373403v1_genomic	Klebsiella pneumoniae	strong	9	5306794	5306794	5801526	no	-	ST1380	0	0	2	3	-	0	-	0	-	0	-	0	-	0	-	-	KL38	K38	none	Very high	0.9997		O3b	O3b	none	Very high	0.9918		aadA*;sat-2	-	-	-	-	-	-	-	-	-	-	dfrA1.v1
GCA_013735155.1_ASM1373515v1_genomic	Klebsiella pneumoniae	strong	7	5302120	5302120	5575790	no	-	ST678	0	0	0	0	-	0	-	0	-	0	-	0	-	0	-	wzi50	KL15	K15	none	Very high	0.9989		O4	O4	none	Very high	0.9966		-	-	-	-	-	-	-	-	-	-	-	-
GCA_013735895.1_ASM1373589v1_genomic	Klebsiella pneumoniae	strong	7	5494507	5494507	5835464	no	-	ST188	0	0	0	0	-	0	-	0	-	0	-	0	-	0	-	wzi104	KL51	K51	none	Very high	0.994		O1/O2v2	O2afg	none	Very high	0.9845		-	-	-	-	-	-	-	-	-	-	-	-
GCA_013736155.1_ASM1373615v1_genomic	Klebsiella pneumoniae	strong	9	5342507	5342507	5990576	no	-	ST20	0	1	6	7	-	0	-	0	-	0	-	0	-	0	-	wzi24	KL24	K24	-	High	0.9994	KL24_11_wcaJ,KL24_13_wcuG	O1/O2v1	O1	none	Very high	0.9836		strA.v1^;strB.v1	-	-	qnrB1.v2^	-	-	-	-	sul2	-	-	dfrA14.v2*
GCA_013737695.1_ASM1373769v1_genomic	Klebsiella pneumoniae	strong	9	5240044	5240044	5677324	no	-	ST359	0	0	0	0	-	0	-	0	-	0	-	0	-	0	-	wzi236	KL10	K10	none	Very high	0.9877		O1/O2v1	O2a	none	Very high	0.9841		-	-	-	-	-	-	-	-	-	-	-	-
GCA_013745295.1_ASM1374529v1_genomic	Klebsiella pneumoniae	strong	4	5268121	5268121	5284119	no	-	ST1777	0	0	0	0	-	0	-	0	-	0	-	0	-	0	-	wzi113	KL111	unknown (KL111)	none	Very high	1		O3b	O3b	none	Very high	0.9925		-	-	-	-	-	-	-	-	-	-	-	-
GCA_013749075.1_ASM1374907v1_genomic	Klebsiella pneumoniae	strong	4	5243735	5243735	5476182	no	-	ST29	0	1	5	6	-	0	-	0	-	0	-	0	-	0	-	wzi85	KL30	K30	-+*	Good	0.9655	KL30_15_wcuG	O1/O2v2	O1	-	High	0.9938	O1/O2v2_05_wbbN	strA.v1^;strB.v1	-	-	-	-	-	-	-	sul2	-	-	dfrA14.v2*
GCA_013782105.1_ASM1378210v1_genomic	Klebsiella pneumoniae	strong	8	5185437	5185437	5599686	no	-	ST643-1LV	0	0	0	0	-	0	-	0	-	0	-	0	-	0	-	wzi149	KL62	K62	-	High	0.9932	KL62_12	O1/O2v2	O1	none	Very high	0.9848		-	-	-	-	-	-	-	-	-	-	-	-
GCA_013783245.1_ASM1378324v1_genomic	Klebsiella pneumoniae	strong	3	5227382	5227382	5377148	no	-	ST37	0	0	0	0	-	0	-	0	-	0	-	0	-	0	-	wzi14	KL14	K14	none	Very high	0.9999		O3b	O3b	-	High	0.9914	O3b_08_wbdC	-	-	-	-	-	-	-	-	-	-	-	-
GCA_013791265.1_ASM1379126v1_genomic	Klebsiella pneumoniae	strong	4	5345158	5345158	5507121	no	-	ST45	1	0	0	0	ybt 10; ICEKp4	78	-	0	-	0	-	0	-	0	-	wzi133	KL25	K25	-	High	0.9853	KL25_09_wfeD	O1/O2v1	O2a	none	Very high	0.9846		-	-	-	-	-	-	-	-	-	-	-	-
GCA_013792545.1_ASM1379254v1_genomic	Klebsiella pneumoniae	strong	7	5126929	5126929	5543771	no	-	ST34	0	0	0	0	-	0	-	0	-	0	-	0	-	0	-	wzi396	KL174	unknown (KL174)	none	Very high	0.9997		O1/O2v2	O1	-	High	0.9657	O1/O2v2_09_gmlB	-	-	-	-	-	-	-	-	-	-	-	-
GCA_013796245.1_ASM1379624v1_genomic	Klebsiella pneumoniae	strong	5	5253739	5253739	5568728	no	-	ST111	0	1	4	6	-	0	-	0	-	0	-	0	-	0	-	wzi73	KL104	unknown (KL104)	none	Very high	0.9973		O1/O2v2	O1	none	Very high	0.9928		aac(3)-IId^	-	-	-	-	mphA	-	-	-	tet(D)	-	-
GCA_013796485.1_ASM1379648v1_genomic	Klebsiella pneumoniae	strong	5	5252135	5252135	5566305	no	-	ST111	0	1	4	5	-	0	-	0	-	0	-	0	-	0	-	wzi73	KL104	unknown (KL104)	none	Very high	0.9973		O1/O2v2	O1	none	Very high	0.9928		aac(3)-IId^	-	-	-	-	mphA	-	-	-	tet(D)	-	-
GCA_013805705.1_ASM1380570v1_genomic	Klebsiella pneumoniae	strong	4	5183566	5183566	5501752	no	-	ST2426	0	0	0	0	-	0	-	0	-	0	-	0	-	0	-	wzi356	KL117	unknown (KL117)	none	Very high	0.9955		O1/O2v2	O2afg	none	Very high	0.9843		-	-	-	-	-	-	-	-	-	-	-	-
GCA_013811445.1_ASM1381144v1_genomic	Klebsiella pneumoniae	strong	3	5149748	5149748	5609024	no	-	ST161	0	0	0	0	-	0	-	0	-	0	-	0	-	0	-	wzi46	KL13	K13	none	Very high	0.9972		O3b	O3b	none	Very high	0.9903		-	-	-	-	-	-	-	-	-	-	-	-
GCA_013811845.1_ASM1381184v1_genomic	Klebsiella pneumoniae	strong	3	5436820	5436820	5443520	no	-	ST3383-1LV	0	0	0	0	-	0	-	0	-	0	-	0	-	0	-	wzi27	KL27	K27	none	Very high	0.9998		O1/O2v2	O2afg	none	Very high	0.9844		-	-	-	-	-	-	-	-	-	-	-	-
GCA_013813035.1_ASM1381303v1_genomic	Klebsiella pneumoniae	strong	2	5231429	5231429	5371452	no	-	ST661	3	0	0	0	-	0	-	0	iuc 3 (truncated)	88	-	0	-	0	-	wzi317	KL6	K6	none	Very high	0.996		O1/O2v1	O2a	none	Very high	0.9878		-	-	-	-	-	-	-	-	-	-	-	-
GCA_013826045.1_ASM1382604v1_genomic	Klebsiella pneumoniae	strong	6	5146480	5146480	5696582	no	-	ST966	3	0	4	4	-	0	-	0	iuc 3 (truncated)	25	-	0	-	0	-	-	KL142	unknown (KL142)	none	Very high	0.9897		O1/O2v1	O2a	none	Very high	0.9862		aadA11.v1*	-	-	-	-	-	-	-	sul1	tet(A).v1*	-	dfrA1.v1
GCA_013834745.1_ASM1383474v1_genomic	Klebsiella pneumoniae	strong	4	5374831	5374831	5640008	no	-	ST45	1	0	0	0	ybt 10; ICEKp4	78-2LV	-	0	-	0	-	0	-	0	-	wzi5	KL5	K5	*	Very high	0.9921		O3b	O3b	none	Very high	0.9938		-	-	-	-	-	-	-	-	-	-	-	-
GCA_013895695.1_ASM1389569v1_genomic	Klebsiella pneumoniae	strong	3	5134919	5134919	5330905	no	-	ST3153	3	0	4	4	-	0	-	0	iuc 3 (truncated)	25	-	0	-	0	-	wzi104	KL51	K51	none	Very high	0.9938		O12	O12	none	Very high	0.9807		aadA11.v1*	-	-	-	-	-	-	-	sul1	tet(A).v1*	-	dfrA1.v1
GCA_014041505.2_ASM1404150v2_genomic	Klebsiella pneumoniae	strong	5	5464472	5464472	5827444	no	-	ST11	1	2	9	17	ybt 9; ICEKp3	503	-	0	-	0	-	0	-	0	-	wzi64	KL64	K64	none	Very high	0.9991		O1/O2v1	O2a	none	Very high	0.9865		aac(3)-IIa.v1^;aac(6')-Ib-cr.v2;aadA2;rmtB;strA.v1^;strB.v1	-	-	qnrB1.v2^	-	-	CatB4.v1	-	sul2	tet(A).v1	-	dfrA14.v2*
GCA_014041645.2_ASM1404164v2_genomic	Klebsiella pneumoniae	strong	6	5381513	5381513	5822589	no	-	ST11	1	2	8	11	ybt 9; ICEKp3	503	-	0	-	0	-	0	-	0	-	wzi209	KL47	K47	none	Very high	0.9941		OL101	unknown (OL101)	-	High	0.9499	OL101_09_glycosylhydrolase	aac(3)-IId^;aadA2;rmtB	-	fosA3	qnrS1	-	-	-	-	-	tet(A).v1	-	dfrA1.v1
GCA_014041735.2_ASM1404173v2_genomic	Klebsiella pneumoniae	strong	5	5462788	5462788	5834412	no	-	ST11	1	2	7	8	ybt 9; ICEKp3	503	-	0	-	0	-	0	-	0	-	wzi64	KL64	K64	none	Very high	0.9991		O1/O2v1	O2a	none	Very high	0.9865		aadA2;aadA2^;aph3-Ia.v1^	-	-	-	-	mphA	-	-	sul1	-	-	dfrA12
GCA_014041845.2_ASM1404184v2_genomic	Klebsiella pneumoniae	strong	6	5427937	5427937	5877921	no	-	ST11	1	2	9	12	ybt 9; ICEKp3	503	-	0	-	0	-	0	-	0	-	wzi209	KL47	K47	none	Very high	0.9941		OL101	unknown (OL101)	-	High	0.9499	OL101_09_glycosylhydrolase	aac(3)-IId^;rmtB	-	fosA3	qnrS1	-	-	-	-	sul1	tet(A).v1	-	dfrA1.v1
GCA_014108845.1_ASM1410884v1_genomic	Klebsiella pneumoniae	strong	3	5541076	5541076	5899380	no	-	ST11	1	2	10	17	ybt 9; ICEKp3	503	-	0	-	0	-	0	-	0	-	wzi141	KL25	K25	-	High	0.9916	KL25_09_wfeD	O5	O5	*	High	0.9421		aadA2;rmtB;strA.v1^;strB.v1	-	fosA3	qnrS1	-	-	catII.2*	-	sul1;sul2	tet(A).v1;tet(D)	-	dfrA1.v1
GCA_014123345.1_ASM1412334v1_genomic	Klebsiella pneumoniae	strong	4	5379538	5379538	5673955	no	-	ST15	1	2	7	7	ybt 14; ICEKp12	143-3LV	-	0	-	0	-	0	-	0	-	wzi19	KL19	K19	*	High	0.9491		O1/O2v2	O1	none	Very high	0.9999		aac(3)-IId^;aadA2^	-	-	-	-	mphA	-	-	sul1	-	-	dfrA12
GCA_014168575.1_ASM1416857v1_genomic	Klebsiella pneumoniae	strong	5	5277404	5277404	5505787	no	-	ST101	1	1	6	8	ybt 6; ICEKp5	63	-	0	-	0	-	0	-	0	-	wzi29	KL106	unknown (KL106)	none	Good	0.9995		O1/O2v2	O1	none	Very high	0.9853		aac(3)-IId^;strA.v1*;strB.v1*	-	-	qnrB1.v1	-	-	-	-	sul2	-	-	dfrA14.v2*
GCA_014168655.1_ASM1416865v1_genomic	Klebsiella pneumoniae	strong	4	5112458	5112458	5387638	no	-	ST4	0	1	7	8	-	0	-	0	-	0	-	0	-	0	-	wzi13	KL13	K13	-	High	0.9996	KL13_13_wcoW	O1/O2v1	O1	none	Very high	0.987		strA.v1^;strB.v1	-	-	qnrB1.v2^	-	-	-	-	sul2	tet(A).v1	-	dfrA14.v2*
GCA_014169335.1_ASM1416933v1_genomic	Klebsiella pneumoniae	strong	3	5286024	5286024	5374920	no	-	ST655	1	1	2	1	ybt 10; ICEKp4	92-1LV	-	0	-	0	-	0	-	0	-	wzi323	KL62	K62	none	Very high	0.9992		O1/O2v1	O1	none	Very high	0.9841		-	-	-	-	-	-	-	-	-	-	-	-
GCA_014169375.1_ASM1416937v1_genomic	Klebsiella pneumoniae	strong	2	5144614	5144614	5386732	no	-	ST432	0	1	6	6	-	0	-	0	-	0	-	0	-	0	-	wzi149	KL62	K62	none	Very high	0.999		O1/O2v1	O2a	none	Very high	0.9892		-	-	-	qnrS1	-	-	-	-	sul1	tet(A).v1	-	dfrA1.v1
GCA_014170015.1_ASM1417001v1_genomic	Klebsiella pneumoniae	strong	4	5266171	5266171	5643101	no	-	ST37	1	2	9	13	ybt 9; ICEKp3	414-1LV	-	0	-	0	-	0	-	0	-	wzi96	KL38	K38	-	High	0.9968	KL38_13_wckR	O3b	O3b	none	Very high	0.993		aac(3)-IIa.v1^;aac(6')-Ib-cr.v2;strA.v1^;strB.v1	-	-	qnrB1.v2^	-	-	CatB4.v1	-	sul2	tet(A).v1	-	dfrA14.v2*
GCA_014170935.1_ASM1417093v1_genomic	Klebsiella pneumoniae	strong	7	5361094	5361094	5865556	no	-	ST29	0	2	10	16	-	0	-	0	-	0	-	0	-	0	-	wzi85	KL30	K30	-+*	Good	0.9654	KL30_15_wcuG	O1/O2v2	O1	none	Very high	0.9939		aadA*	-	-	qnrB4	-	-	cmlA5;floR.v2*	arr-2	sul1;sul1;sul1;sul2	tet(A).v1*	-	dfrA14.v2*
GCA_014189335.1_ASM1418933v1_genomic	Klebsiella pneumoniae	strong	2	5305959	5305959	5577703	no	-	ST1454	0	2	6	10	-	0	-	0	-	0	-	0	-	0	-	wzi25	KL25	K25	-	High	0.9985	KL25_09_wfeD	O1/O2v1	O2a	-+	Good	0.9397	O1/O2v1_07_kfoC	aac(3)-IId^;strA.v1*;strB.v1*	-	-	-	-	-	catII.2*	-	sul2;sul2	tet(A).v2	-	-
GCA_014304835.1_ASM1430483v1_genomic	Klebsiella pneumoniae	strong	4	5415338	5415338	5835779	no	-	ST65	5	2	6	6	ybt 17; ICEKp10	235-1LV	clb 3	13	iuc 1	1	iro 1	10	rmp 1; KpVP-1 (truncated)	31-2LV	rmpA2_8*-59%	wzi72	unknown (KL2)	unknown (K2)	-*	None	0.9831	KL2_07,KL2_08,KL2_10,KL2_11_wzx,KL2_12	O1/O2v2	O1	*	Very high	0.9892		-	-	-	qnrB1.v2^	-	mphA	-	-	-	tet(A).v1	-	dfrA14.v2*
GCA_014361115.1_ASM1436111v1_genomic	Klebsiella pneumoniae	strong	4	5356970	5356970	5524151	no	-	ST37	0	1	7	9	-	0	-	0	-	0	-	0	-	0	-	wzi12	KL12	K12	-	High	0.9997	KL12_04_wza	OL103	unknown (OL103)	-*	High	0.9457	OL103_06_wbbL	-	-	-	qnrS1	-	-	catII.2*;catII.2*;catII.2*	-	sul2;sul2	tet(A).v1	-	-
GCA_014490685.2_ASM1449068v2_genomic	Klebsiella pneumoniae	strong	4	5341468	5341468	5875799	no	-	ST147	0	3	9	12	-	0	-	0	-	0	-	0	-	0	-	wzi64	KL64	K64	none	Very high	0.9999		O1/O2v1	O2a	none	Very high	0.9862		aac(3)-IIa.v1*;aac(6')-Ib-cr.v2	mcr-1.1	-	qnrE2	-	-	catA1^;catB3.v2	arr-3	sul1	-	-	-
GCA_014495765.1_ASM1449576v1_genomic	Klebsiella pneumoniae	strong	9	5466078	5466078	5730837	no	-	ST147	1	2	9	14	ybt 16; ICEKp12	280-1LV	-	0	-	0	-	0	-	0	-	wzi64	unknown (KL64)	unknown (K64)	-	None	0.9993	KL64_08_wcoV,KL64_09,KL64_10_wzy,KL64_11_wcoU,KL64_12_wcoT	O1/O2v1	O2a	none	Very high	0.9864		aac(3)-IIa.v1^;aac(6')-Ib-cr.v2;strA.v1;strB.v1	-	-	qnrS1	-	-	CatB4.v1	-	sul1	tet(A).v1	-	dfrA1.v1
GCA_014495785.1_ASM1449578v1_genomic	Klebsiella pneumoniae	strong	9	5468853	5468853	5729180	no	-	ST147	1	2	9	14	ybt 16; ICEKp12	280-1LV	-	0	-	0	-	0	-	0	-	wzi64	unknown (KL64)	unknown (K64)	-*	None	0.9912	KL64_07_wzx,KL64_08_wcoV,KL64_09,KL64_10_wzy,KL64_11_wcoU,KL64_12_wcoT,KL64_14_wcuK	O1/O2v1	O2a	none	Very high	0.9864		aac(3)-IIa.v1^;aac(6')-Ib-cr.v2;strA.v1;strB.v1	-	-	qnrS1	-	-	CatB4.v1	-	sul1	tet(A).v1	-	dfrA1.v1
GCA_014524525.1_ASM1452452v1_genomic	Klebsiella pneumoniae	strong	7	5273417	5273417	5676295	no	-	ST15	0	2	8	13	-	0	-	0	-	0	-	0	-	0	-	wzi93	unknown (KL112)	unknown (KL112)	-*	None	0.9852	KL112_08,KL112_10_wcaO,KL112_11_wcaN,KL112_12_wbaZ,KL112_13_wcuV	O1/O2v1	O1	none	Very high	0.9852		aac(6')-Ib-cr.v2;aadA2^;strA.v1^;strB.v1	-	-	-	-	mphA	CatB4.v1;catA1^	-	sul1;sul2	-	-	dfrA12;dfrA14.v2*
GCA_014725775.1_ASM1472577v1_genomic	Klebsiella pneumoniae	strong	4	5248406	5248406	5630650	no	-	ST86	4	2	8	9	ybt 9; ICEKp3	202-2LV	-	0	iuc 1	1	-	0	rmp 1; KpVP-1	26	rmpA2_6*-55%	wzi2	KL2	K2	-+	Good	0.9991	KL2_02_cpsACP,KL2_03_wzi	O1/O2v1	O1	none	Very high	0.9846		aac(6')-Ib-cr.v2	-	-	qnrB1.v2^	-	mphA	CatB4.v1	-	-	tet(A).v1	-	dfrA14.v2*
GCA_014725895.1_ASM1472589v1_genomic	Klebsiella pneumoniae	strong	2	5385325	5385325	5779508	no	-	ST304	1	2	9	17	ybt 16; ICEKp12	277-1LV	-	0	-	0	-	0	-	0	-	wzi72	KL2	K2	none	Very high	0.984		O1/O2v2	O1	none	Very high	0.9919		aac(3)-IId^;aac(3)-IId^;aadA2^	-	-	qnrS1	-	mphA	-	-	sul1;sul1;sul1	tet(A).v1	-	dfrA1.v1;dfrA12;dfrA12
GCA_014764345.1_ASM1476434v1_genomic	Klebsiella pneumoniae	strong	3	5290020	5290020	5750576	no	-	ST37	1	2	9	13	ybt 5; ICEKp6	10	-	0	-	0	-	0	-	0	-	wzi50	KL15	K15	none	Very high	0.9979		O4	O4	none	Very high	0.997		aac(3)-IId^	-	-	qnrA3^	-	mphA	-	arr-3	sul1;sul1;sul1	-	-	dfrA27
GCA_014788765.1_ASM1478876v1_genomic	Klebsiella pneumoniae	strong	3	5366773	5366773	5607892	no	-	ST25	1	1	9	19	ybt 14; ICEKp5	376	-	0	-	0	-	0	-	0	-	wzi72	KL2	K2	none	Very high	0.9841		O1/O2v2	O2afg	none	Very high	0.992		aac(3)-IIa.v1^;aac(6')-Ib-cr.v2;aac(6')-Ib-cr.v2;aadA*	-	-	qnrB1.v2^;qnrB19^	-	-	CatB4.v1;CatB4.v1;cmlA5	arr-2	sul1	tet(A).v1;tet(A).v1	-	dfrA14.v2*
GCA_014826045.1_ASM1482604v1_genomic	Klebsiella pneumoniae	strong	3	5356496	5356496	5655539	no	-	ST37	1	1	7	13	ybt 5; ICEKp6	10-1LV	-	0	-	0	-	0	-	0	-	wzi50	KL15	K15	none	Very high	0.9979		O4	O4	none	Very high	0.9972		aadA2^;aph3-Ia.v1^;strA.v1*;strB.v1*	-	-	qnrS1	-	mphA;mphA	catII.2*	-	sul1;sul1;sul2	-	-	dfrA12*
GCA_014840955.1_ASM1484095v1_genomic	Klebsiella pneumoniae	strong	2	5098464	5098464	5271935	no	-	ST1537-1LV	0	1	9	20	-	0	-	0	-	0	-	0	-	0	-	-	KL48	K48	*	High	0.9463		O1/O2v1	O2a	none	Very high	0.9871		aac(6')-Ib-cr.v2;aadA16*;aph3-Ia.v1	-	-	-	-	mphA	floR.v1;floR.v1;floR.v1;floR.v1;floR.v1	arr-3	sul1;sul1	tet(A).v2;tet(A).v2;tet(A).v2;tet(A).v2;tet(A).v2	-	dfrA27
GCA_014854815.1_ASM1485481v1_genomic	Klebsiella pneumoniae	strong	4	5479294	5479294	5898284	no	-	ST11	4	2	9	13	ybt 9; ICEKp3	503-1LV	-	0	iuc 1	1	-	0	rmp 1; KpVP-1	40	rmpA2_3-47%	wzi64	KL64	K64	none	Very high	0.999		O1/O2v1	O2a	none	Very high	0.9865		aadA2;rmtB	-	-	qnrS1	-	-	catII.2*	-	sul2	tet(A).v1	-	dfrA14.v2*
GCA_014883955.1_ASM1488395v1_genomic	Klebsiella pneumoniae	strong	3	5285656	5285656	5418559	no	-	ST504	0	2	8	12	-	0	-	0	-	0	-	0	-	0	-	wzi13	KL13	K13	none	Very high	0.9997		O1/O2v1	O1	none	Very high	0.9866		aac(6')-Ib-cr.v2;aadA16*;strA.v1^;strB.v1	-	-	qnrB1.v2^	-	-	-	arr-3	sul1;sul2	-	-	dfrA27
GCA_014905815.1_ASM1490581v1_genomic	Klebsiella pneumoniae	strong	6	5397394	5397394	5746759	no	-	ST11	1	2	9	14	ybt 15; ICEKp11	230	-	0	-	0	-	0	-	0	-	wzi24	KL24	K24	-	High	0.9999	KL24_13_wcuG	O1/O2v1	O2a	none	Very high	0.9852		aac(3)-IIa.v1^;aac(6')-Ib'.v1;aadA2^;rmtB	-	-	qnrB9.2^	-	ermB.v1*;mphA;mphA?	-	-	sul1	tet(A).v1	-	dfrA12
GCA_014961485.1_ASM1496148v1_genomic	Klebsiella pneumoniae	strong	4	5329527	5329527	5868085	no	-	ST2667	1	2	9	21	ybt 9; ICEKp3	183-2LV	-	0	-	0	-	0	-	0	-	wzi62	KL62	K62	-	High	0.9971	KL62_12	O1/O2v1	O2a	none	Very high	0.9787		aac(3)-IId^;aadA16*;strA.v1^;strB.v1^	-	-	qnrB6^	-	mphA	-	arr-3	sul1;sul1;sul1;sul2*	-	tmexC1*;tmexC1*;tmexD1*;tmexD1*;toprJ1*;toprJ1*	dfrA27
GCA_015022235.2_ASM1502223v2_genomic	Klebsiella pneumoniae	strong	3	5346234	5346234	5622878	no	-	ST11-1LV	1	2	11	25	ybt 9; ICEKp3	503-2LV	-	0	-	0	-	0	-	0	-	-	KL47	K47	none	Very high	0.9939		OL101	unknown (OL101)	-	High	0.9499	OL101_09_glycosylhydrolase	aac(6')-Ib4;aadA*;aadA2^;aph(3')-Ia;rmtB;strA.v1^;strB.v1	-	-	-	-	erm(42)*	catB3.v2;cmlA5	arr-2	sul1;sul1;sul2	tet(G).v1	-	dfrA12;dfrA14.v2*
GCA_015024285.2_ASM1502428v2_genomic	Klebsiella pneumoniae	strong	2	5088943	5088943	5280687	no	-	ST1035	0	1	2	2	-	0	-	0	-	0	-	0	-	0	-	wzi116	KL57	K57	-*	High	0.9737	KL57_13_vanT	O1/O2v2	O1	none	Very high	0.9843		-	-	-	-	-	-	-	-	-	-	-	-
GCA_015074925.1_ASM1507492v1_genomic	Klebsiella pneumoniae	strong	4	5446456	5446456	5869421	no	-	ST23	5	2	9	12	ybt 1; ICEKp10 (truncated)	46-2LV	clb 2	29	iuc 1	1	iro 1	2	rmp 1; KpVP-1	40	rmpA2_8-60%	wzi1	KL1	K1	none	Very high	0.9998		O1/O2v2	O1	none	Very high	0.991		aac(6')-Ib-cr.v2;strA.v1^;strB.v1	-	-	qnrB1.v2^	-	-	CatB4.v1	-	sul2	tet(A).v1	-	dfrA14.v2*
GCA_015138775.1_ASM1513877v1_genomic	Klebsiella pneumoniae	strong	6	5257192	5257192	5455881	no	-	ST20	0	1	1	1	-	0	-	0	-	0	-	0	-	0	-	wzi84	KL28	K28	-	High	0.9916	KL28_13_wzx	O1/O2v2	O2afg	-	High	0.9839	O1/O2v2_07_kfoC	-	-	-	-	-	-	-	-	-	-	-	-
GCA_015139975.1_ASM1513997v1_genomic	Klebsiella pneumoniae	strong	4	5459143	5459143	5749465	no	-	ST45	1	1	6	7	ybt 10; ICEKp4	80	-	0	-	0	-	0	-	0	-	wzi50	KL52	K52	none	Very high	0.9991		OL101	unknown (OL101)	*	High	0.9493		strA.v1^;strB.v1	-	-	qnrS1	-	-	-	-	sul2	-	-	dfrA14.v2*
GCA_015219805.1_ASM1521980v1_genomic	Klebsiella pneumoniae	strong	4	5234201	5234201	5678503	no	-	ST15	0	1	10	26	-	0	-	0	-	0	-	0	-	0	-	wzi151	KL48	K48	*	High	0.9478		O1/O2v1	O1	none	Very high	0.98		aac(3)-IId*;aac(6')-Ib-cr.v2;aadA16*;aph(3')-Ia;armA;strA.v1;strA.v1*;strB.v1;strB.v1	-	-	qnrB4	-	mphA;msrE	-	arr-3	sul1;sul1;sul1;sul1	tet(A).v1*	tmexC1^;tmexD1;toprJ1	dfrA25;dfrA27
GCA_015238555.1_ASM1523855v1_genomic	Klebsiella pneumoniae	strong	4	5319846	5319846	5840602	no	-	ST2667	1	2	9	18	ybt 9; ICEKp3	183-2LV	-	0	-	0	-	0	-	0	-	wzi62	KL62	K62	-	High	0.9971	KL62_12	O1/O2v1	O2a	none	Very high	0.9787		aac(3)-IId^;aadA16*;strA.v1^;strB.v1^	-	-	qnrB6^	-	mphA	-	arr-3	sul1;sul1;sul1;sul2*	-	tmexC1*;tmexD1*;toprJ1*	dfrA27
GCA_015238655.1_ASM1523865v1_genomic	Klebsiella pneumoniae	strong	6	5436990	5436990	5887750	no	-	ST11	1	2	9	9	ybt 9; ICEKp3	503	-	0	-	0	-	0	-	0	-	wzi209	KL47	K47	none	Very high	0.9941		OL101	unknown (OL101)	-	High	0.9497	OL101_05_wbbL,OL101_09_glycosylhydrolase	aac(3)-IId^	-	-	qnrS1	-	-	catII.2*	-	sul1	tet(A).v1	-	dfrA1.v1
GCA_015238895.1_ASM1523889v1_genomic	Klebsiella pneumoniae	strong	6	5434420	5434420	5857642	no	-	ST11	1	2	10	10	ybt 9; ICEKp3	503	-	0	-	0	-	0	-	0	-	wzi209	KL47	K47	none	Very high	0.9941		OL101	unknown (OL101)	-	High	0.9498	OL101_05_wbbL,OL101_09_glycosylhydrolase	aph3-Ia.v1^	-	-	qnrS1	-	mphA	catII.2*	-	sul1	tet(A).v1	-	dfrA1.v1
GCA_015239135.1_ASM1523913v1_genomic	Klebsiella pneumoniae	strong	6	5438841	5438841	5877289	no	-	ST11	1	1	10	10	ybt 9; ICEKp3	503	-	0	-	0	-	0	-	0	-	wzi209	KL47	K47	none	Very high	0.9941		OL101	unknown (OL101)	-	High	0.9497	OL101_05_wbbL,OL101_09_glycosylhydrolase	aac(3)-IId^	-	-	qnrS1	-	mphA	catII.2*	-	sul1	tet(A).v1	-	dfrA1.v1
GCA_015239295.1_ASM1523929v1_genomic	Klebsiella pneumoniae	strong	6	5435561	5435561	5892312	no	-	ST11	1	2	10	12	ybt 9; ICEKp3	503	-	0	-	0	-	0	-	0	-	wzi209	KL47	K47	none	Very high	0.9941		OL101	unknown (OL101)	-	High	0.9497	OL101_05_wbbL,OL101_09_glycosylhydrolase	aac(3)-IId^;aph3-Ia.v1^	-	-	qnrS1	-	mphA	catII.2*	-	sul1	tet(A).v1	-	dfrA1.v1
GCA_015243235.1_ASM1524323v1_genomic	Klebsiella pneumoniae	strong	7	5557247	5557247	6029648	no	-	ST11	4	2	9	12	ybt 9; ICEKp3	503-1LV	-	0	iuc 1	1	-	0	rmp 1; KpVP-1	40	rmpA2_3-47%	wzi64	KL64	K64	none	Very high	0.999		O1/O2v1	O2a	none	Very high	0.9865		aadA2;rmtB	-	-	qnrS1	-	-	catII.2*	-	sul2	tet(A).v1	-	dfrA14.v2*
GCA_015277755.1_ASM1527775v1_genomic	Klebsiella pneumoniae	strong	6	5390180	5390180	5839515	no	-	ST11	4	2	10	11	ybt 9; ICEKp3 (truncated)	503-2LV	-	0	iuc 1	1	-	0	rmp 1; KpVP-1 (truncated)	27-1LV	rmpA2_3-47%	wzi64	KL64	K64	none	Very high	0.9991		O1/O2v1	O2a	-	High	0.9865	O1/O2v1_03_wbbM	rmtB	-	fosA3	qnrS1	-	-	catII.2*	-	sul2	tet(A).v1*	-	dfrA14.v2*
GCA_015277915.1_ASM1527791v1_genomic	Klebsiella pneumoniae	strong	5	5142109	5142109	5681916	no	-	ST1	3	1	11	24	-	0	-	0	iuc 3 (truncated)	23	-	0	-	0	-	wzi95	KL123	unknown (KL123)	*	High	0.9498		O3b	O3b	none	Very high	0.9879		aac(3)-IId^;aac(6')-Ib-cr.v2^;aadA2^;aadA^;aph3-Ia.v1;strA.v1^;strB.v1;strB.v1	-	fosA3	-	-	mef(B);mphA	catB3.v2;catII.2*;cmlA1*;floR.v1*	arr-3	sul1;sul2*;sul2*;sul3	tet(A).v1	-	dfrA12
GCA_015277935.1_ASM1527793v1_genomic	Klebsiella pneumoniae	strong	2	5222128	5222128	5315098	no	-	ST791	0	1	10	16	-	0	-	0	-	0	-	0	-	0	-	wzi322	KL62	K62	none	Very high	0.9971		O1/O2v1	O1	none	Very high	0.9819		aac(3)-IId^;aac(6')-Ib-cr.v2;aadA16*;aph3-Ia.v1;strA.v1^;strB.v1	-	-	qnrS1	-	mphA	floR.v1	arr-3	sul1;sul2*	tet(A).v2	-	dfrA27
GCA_015277955.1_ASM1527795v1_genomic	Klebsiella pneumoniae	strong	5	5141853	5141853	5681639	no	-	ST1	3	1	11	25	-	0	-	0	iuc 3 (truncated)	23	-	0	-	0	-	wzi95	KL123	unknown (KL123)	*	High	0.9498		O3b	O3b	none	Very high	0.9879		aac(3)-IId^;aac(6')-Ib-cr.v2^;aadA2^;aadA^;aph3-Ia.v1;strA.v1^;strA.v1^;strB.v1;strB.v1	-	fosA3	-	-	mef(B);mphA	catB3.v2;catII.2*;cmlA1*;floR.v1*	arr-3	sul1;sul2;sul2*;sul3	tet(A).v2*	-	dfrA12
GCA_015277975.1_ASM1527797v1_genomic	Klebsiella pneumoniae	strong	2	5309740	5309740	5471203	no	-	ST628	0	0	0	0	-	0	-	0	-	0	-	0	-	0	-	wzi114	KL177	unknown (KL177)	-*	High	0.9992	KL177_14_wzx	O3b	O3b	none	Very high	0.9926		-	-	-	-	-	-	-	-	-	-	-	-
GCA_015277995.1_ASM1527799v1_genomic	Klebsiella pneumoniae	strong	2	5249027	5249027	5399382	no	-	ST5511	0	0	1	1	-	0	-	0	-	0	-	0	-	0	-	wzi123	unknown (KL136)	unknown (KL136)	-*	None	0.9969	KL136_06_wzc,KL136_07_wzy,KL136_08_wcuO,KL136_10_manB,KL136_11_wbaZ,KL136_12_wcaJ,KL136_13_wcuC,KL136_15_wzx,KL136_16_wcuI,KL136_17_wcoX	O1/O2v2	O2afg	-	High	0.9849	O1/O2v2_07_kfoC	-	-	-	-	-	-	-	-	-	tet(A).v1	-	-
GCA_015278055.1_ASM1527805v1_genomic	Klebsiella pneumoniae	strong	3	5383698	5383698	5690160	no	-	ST1662	1	0	0	0	ybt 4; plasmid (truncated)	65-1LV	-	0	-	0	-	0	-	0	-	wzi177	unknown (KL125)	unknown (KL125)	-*	None	0.9027	KL125_09_wzy,KL125_10,KL125_11,KL125_12_wcaG,KL125_13_wcuH,KL125_14_wzx,KL125_15,KL125_16	O5	O5	*	High	0.9438		-	-	-	-	-	-	-	-	-	-	-	-
GCA_015278095.1_ASM1527809v1_genomic	Klebsiella pneumoniae	strong	4	5374786	5374786	5652674	no	-	ST629	0	1	8	11	-	0	-	0	-	0	-	0	-	0	-	wzi100	KL10	K10	none	Very high	0.9675		O3/O3a	O3/O3a	none	Very high	0.9792		aac(3)-IId^;aadA2^;aph3-Ia.v1^;strA.v1^	-	-	-	-	mphA	floR.v1*	-	sul1;sul2	tet(A).v2	-	dfrA12
GCA_015283665.1_ASM1528366v1_genomic	Klebsiella pneumoniae	strong	2	5409887	5409887	5636880	no	-	ST86	4	0	0	0	ybt 22; ICEKp12	13-1LV	-	0	iuc 1	1	iro 1	1	rmp 1; KpVP-1	26	rmpA2_2*-35%	wzi2	KL2	K2	none	Very high	0.9994		O1/O2v1	O1	none	Very high	0.9846		-	-	-	-	-	-	-	-	-	-	-	-
GCA_015283885.1_ASM1528388v1_genomic	Klebsiella pneumoniae	strong	2	5301662	5301662	5406496	no	-	ST1565	0	0	1	1	-	0	-	0	-	0	-	0	-	0	-	wzi31	KL31	K31	-*	High	0.993	KL31_17_gnd	O3b	O3b	none	Very high	0.9855		-	-	-	-	-	-	-	-	-	tet(A).v1	-	-
GCA_015284665.1_ASM1528466v1_genomic	Klebsiella pneumoniae	strong	2	5467009	5467009	5694758	no	-	ST23	5	0	0	0	ybt 1; ICEKp10	46	clb 2	29-2LV	iuc 1	1	iro 1	2	rmp 1; KpVP-1	40	rmpA2_6*-60%	wzi1	KL1	K1	-+	Good	0.9998	KL1_03_wzi	O1/O2v2	O1	none	Very high	0.9912		-	-	-	-	-	-	-	-	-	-	-	-
GCA_015284925.1_ASM1528492v1_genomic	Klebsiella pneumoniae	strong	3	5167418	5167418	5566723	no	-	ST2158	3	1	9	14	-	0	-	0	iuc 1,iuc 5	1-1LV,61	iro 1	1-1LV	rmp 1; KpVP-1	26	rmpA2_2*-47%	wzi25	KL25	K25	-+	Good	0.996	KL25_09_wfeD,KL25_11_wcuB,KL25_14_ugd	O3b	O3b	none	Very high	0.9931		aac(3)-IId^;aac(6')-Ib-cr.v2^;aadA5;rmtB	-	fosA3	-	-	ermB.v1*;mphA	catB3.v2	arr-3*	sul1;sul1	-	-	dfrA17
GCA_015285145.1_ASM1528514v1_genomic	Klebsiella pneumoniae	strong	2	5237027	5237027	5428068	no	-	ST111	1	0	0	0	ybt 4; plasmid (truncated)	65-1LV	-	0	-	0	iro 1	1	rmp 1; KpVP-1	26	-	wzi63	KL63	K63	*	Very high	0.9932		O1/O2v2	O1	none	Very high	0.9929		-	-	-	-	-	-	-	-	-	-	-	-
GCA_015286225.1_ASM1528622v1_genomic	Klebsiella pneumoniae	strong	2	5299916	5299916	5404752	no	-	ST1565	0	0	1	1	-	0	-	0	-	0	-	0	-	0	-	wzi31	KL31	K31	none	Very high	0.9941		O3b	O3b	none	Very high	0.9855		-	-	-	-	-	-	-	-	-	tet(A).v1	-	-
GCA_015286445.1_ASM1528644v1_genomic	Klebsiella pneumoniae	strong	2	5419625	5419625	5634469	no	-	ST23	5	0	0	0	ybt 1; ICEKp10	54	clb 2	29	iuc 1	1	iro 1	24	rmp 1; KpVP-1	26-1LV	rmpA2_6-60%	wzi1	KL1	K1	none	Very high	1		O1/O2v2	O1	none	Very high	0.9913		-	-	-	-	-	-	-	-	-	-	-	-
GCA_015287605.1_ASM1528760v1_genomic	Klebsiella pneumoniae	strong	2	5406489	5406489	5663264	no	-	ST36	4	0	8	17	ybt 14; ICEKp12	357-2LV	-	0	iuc 3 (truncated)	23	-	0	-	0	-	wzi27	unknown (KL27)	unknown (K27)	-*	None	0.9989	KL27_09_wckS,KL27_10_wckR,KL27_11_wzy,KL27_13_wckQ	O1/O2v2	O2afg	none	Very high	0.9844		aac(3)-IId^;aac(6')-Ib-cr.v2^;aadA2^;aadA^;strA.v1^;strB.v1	-	-	-	-	mef(B);mphA	catB3.v2;cmlA1*	arr-3	sul1;sul2*;sul3	tet(A).v1*	-	dfrA12
GCA_015288205.1_ASM1528820v1_genomic	Klebsiella pneumoniae	strong	2	5292492	5292492	5329425	no	-	ST1565	0	0	0	0	-	0	-	0	-	0	-	0	-	0	-	wzi31	unknown (KL31)	unknown (K31)	-*	None	0.9923	KL31_07_wctG,KL31_09_wzy,KL31_10_wcuC,KL31_11_wbaZ,KL31_13_wctH,KL31_15_wzx	O3b	O3b	none	Very high	0.9854		-	-	-	-	-	-	-	-	-	-	-	-
GCA_015288605.1_ASM1528860v1_genomic	Klebsiella pneumoniae	strong	3	5384549	5384549	5583380	no	-	ST35	0	1	3	3	-	0	-	0	-	0	-	0	-	0	-	wzi37	unknown (KL22)	unknown (K22)	-+	None	0.9938	KL22_06_wzc,KL22_07_wzy,KL22_08,KL22_09,KL22_14,KL22_15_wcaJ,KL22_17	O1/O2v1	O1	none	Very high	0.9811		-	-	-	qnrS1	-	-	-	-	-	-	-	-
GCA_015289145.1_ASM1528914v1_genomic	Klebsiella pneumoniae	strong	1	5266775	5266775	5266775	no	-	ST2668	0	0	0	0	-	0	-	0	-	0	-	0	-	0	-	wzi16	KL143	unknown (KL143)	-	High	0.9952	KL143_06_wzc	O1/O2v2	O2afg	none	Very high	0.9843		-	-	-	-	-	-	-	-	-	-	-	-
GCA_015289545.1_ASM1528954v1_genomic	Klebsiella pneumoniae	strong	2	5244341	5244341	5349177	no	-	ST1565	0	0	1	1	-	0	-	0	-	0	-	0	-	0	-	wzi31	KL31	K31	-	High	0.994	KL31_13_wctH	O3b	O3b	none	Very high	0.9854		-	-	-	-	-	-	-	-	-	tet(A).v1	-	-
GCA_015289765.1_ASM1528976v1_genomic	Klebsiella pneumoniae	strong	2	5244603	5244603	5349438	no	-	ST1565	0	0	1	1	-	0	-	0	-	0	-	0	-	0	-	wzi31	KL31	K31	-*	High	0.9936	KL31_07_wctG,KL31_13_wctH	O3b	O3b	none	Very high	0.9855		-	-	-	-	-	-	-	-	-	tet(A).v1	-	-
GCA_015289985.1_ASM1528998v1_genomic	Klebsiella pneumoniae	strong	3	5358716	5358716	5615873	no	-	ST133	0	0	0	0	-	0	-	0	-	0	-	0	-	0	-	wzi180	unknown (KL116)	unknown (KL116)	-	None	0.9994	KL116_08_wckV,KL116_09,KL116_14_wzy,KL116_17_wcpG	O1/O2v1	O1	none	Very high	0.9865		-	-	-	-	-	-	-	-	-	-	-	-
GCA_015290145.1_ASM1529014v1_genomic	Klebsiella pneumoniae	strong	3	5058265	5058265	5303192	no	-	ST1035	0	0	5	6	-	0	-	0	-	0	-	0	-	0	-	wzi116	KL57	K57	-*	High	0.9735	KL57_13_vanT	O1/O2v2	O1	none	Very high	0.9842		-	-	-	qnrS1	-	-	-	-	sul1;sul1	tet(A).v1	-	dfrA1.v1
GCA_015290925.1_ASM1529092v1_genomic	Klebsiella pneumoniae	strong	5	5257545	5257545	5827911	no	-	ST1910-1LV	0	1	10	21	-	0	-	0	-	0	-	0	-	0	-	-	KL178	unknown (KL178)	*	Very high	0.9679		O1/O2v2	O2ac	none	Very high	0.9845		aac(6')-Ib-cr.v2^;aph3-Ia.v1^	-	-	qepA2*;qnrB4;qnrS1	-	mphA	catB3.v2;floR.v1*	arr-3	sul1;sul1;sul2	tet(A).v1;tet(D)	-	dfrA14.v2*
GCA_015290985.1_ASM1529098v1_genomic	Klebsiella pneumoniae	strong	8	5448209	5448209	6171644	no	-	ST23	5	2	11	21	ybt 1; ICEKp10	47-1LV	clb 2	29-2LV	iuc 1	1	iro 1	2	rmp 1; KpVP-1	26	rmpA2_6*-60%	wzi1	KL1	K1	none	Very high	0.9998		O1/O2v2	O1	none	Very high	0.9912		aac(6')-Ib-cr.v2;aac(6')-Ib-cr.v2;aadA16*;aph3-Ia.v1	-	-	qnrS1	-	mphA	catB3.v2	arr-3;arr-3;arr-3	sul1;sul1;sul1;sul1	tet(A).v1	-	dfrA27
GCA_015338385.1_ASM1533838v1_genomic	Klebsiella pneumoniae	strong	4	5211192	5211192	5394104	no	-	ST578-1LV	0	0	3	3	-	0	-	0	-	0	-	0	-	0	-	wzi393	unknown (KL31)	unknown (K31)	?-*	None	0.9142	KL31_13_wctH,KL31_14_wctI,KL31_15_wzx,KL31_16_wcuJ	OL101	unknown (OL101)	*	High	0.9495		-	-	-	qnrS1	-	-	-	-	-	tet(A).v1	-	-
GCA_015353095.1_ASM1535309v1_genomic	Klebsiella pneumoniae	strong	6	5311205	5311205	5627995	no	-	ST340	0	2	10	17	-	0	-	0	-	0	-	0	-	0	-	wzi50	KL15	K15	none	Very high	0.9985		O4	O4	none	Very high	0.9966		aac(3)-IV;aac(6')-Ib-cr.v2;aadA16*;aadA2^;aph(4)-Ia;aph3-Ia.v1^	-	-	qnrB2.v2^	-	mphA	floR.v1*	arr-3	sul1;sul1;sul1	tet(D)	-	dfrA27
GCA_015355835.1_ASM1535583v1_genomic	Klebsiella pneumoniae	strong	3	5470352	5470352	5703649	no	-	ST23	5	0	0	0	ybt 1; ICEKp10	46	clb 2	29	iuc 1	1	iro 1	2	rmp 1; KpVP-1	40	rmpA2_3-47%	wzi1	KL1	K1	none	Very high	0.9999		O1/O2v2	O1	none	Very high	0.9912		-	-	-	-	-	-	-	-	-	-	-	-
GCA_015355855.1_ASM1535585v1_genomic	Klebsiella pneumoniae	strong	3	5343244	5343244	5682708	no	-	ST23	5	0	0	0	ybt 1; ICEKp10	47-1LV	clb 2	29	iuc 1	1-1LV	iro 1	2	rmp 1; KpVP-1	26	rmpA2_3-47%	wzi1	KL1	K1	none	Very high	0.9999		O1/O2v2	O1	none	Very high	0.9913		-	-	-	-	-	-	-	-	-	-	-	-
GCA_015355875.1_ASM1535587v1_genomic	Klebsiella pneumoniae	strong	5	5455659	5455659	6023848	no	-	ST11	4	2	4	6	ybt 9; ICEKp3	503	-	0	iuc 1	1	-	0	rmp 1; KpVP-1 (truncated)	40-1LV	rmpA2_3-47%	wzi64	KL64	K64	none	Very high	0.9991		O1/O2v1	O2a	none	Very high	0.9865		-	-	-	qnrS1	-	-	-	-	-	-	-	-
GCA_015355895.1_ASM1535589v1_genomic	Klebsiella pneumoniae	strong	6	5354843	5354843	5923020	no	-	ST11	4	2	4	6	ybt 9; ICEKp3	503	-	0	iuc 1	1	-	0	rmp 1; KpVP-1 (truncated)	40-1LV	rmpA2_3-47%	wzi64	KL64	K64	none	Very high	0.9991		O1/O2v1	O2a	none	Very high	0.9865		-	-	-	qnrS1	-	-	-	-	-	-	-	-
GCA_015355915.1_ASM1535591v1_genomic	Klebsiella pneumoniae	strong	6	5447739	5447739	5908679	no	-	ST11	4	2	6	6	ybt 9; ICEKp3	503	-	0	iuc 1	1	-	0	rmp 1; KpVP-1	40	rmpA2_3-47%	wzi64	KL64	K64	none	Very high	0.9991		O1/O2v1	O2a	none	Very high	0.9865		-	-	-	qnrS1	-	-	-	-	sul2	-	-	dfrA14.v2*
GCA_015355935.1_ASM1535593v1_genomic	Klebsiella pneumoniae	strong	6	5423925	5423925	5893299	no	-	ST11	4	2	8	11	ybt 9; ICEKp3	503	-	0	iuc 1	1	-	0	rmp 1; KpVP-1	40-1LV	rmpA2_3-47%	wzi64	KL64	K64	none	Very high	0.9991		O1/O2v1	O2a	none	Very high	0.9864		-	-	-	qnrS1	-	-	catII.2*	-	sul2	tet(A).v1	-	dfrA14.v2*
GCA_015355955.1_ASM1535595v1_genomic	Klebsiella pneumoniae	strong	3	5405395	5405395	5739454	no	-	ST23	5	2	1	1	ybt 1; ICEKp10	46-1LV	clb 2	29-2LV	iuc 1	1	iro 1	2	rmp 1; KpVP-1	40	rmpA2_3-47%	wzi1	KL1	K1	none	Very high	0.9998		O1/O2v2	O1	none	Very high	0.9912		-	-	-	-	-	-	-	-	-	-	-	-
GCA_015355975.1_ASM1535597v1_genomic	Klebsiella pneumoniae	strong	3	5405388	5405388	5739446	no	-	ST23	5	2	1	1	ybt 1; ICEKp10	46-1LV	clb 2	29-2LV	iuc 1	1	iro 1	2	rmp 1; KpVP-1	40	rmpA2_3-47%	wzi1	KL1	K1	none	Very high	0.9998		O1/O2v2	O1	none	Very high	0.9912		-	-	-	-	-	-	-	-	-	-	-	-
GCA_015355995.1_ASM1535599v1_genomic	Klebsiella pneumoniae	strong	6	5476867	5476867	5965960	no	-	ST11	4	2	8	10	ybt 9; ICEKp3	503	-	0	iuc 1	1	-	0	rmp 1; KpVP-1	40	rmpA2_6-60%	wzi64	KL64	K64	none	Very high	0.9991		O1/O2v1	O2a	none	Very high	0.9865		-	-	-	qnrS1	-	-	catII.2*	-	sul2	tet(A).v1	-	dfrA14.v2*
GCA_015356015.1_ASM1535601v1_genomic	Klebsiella pneumoniae	strong	5	5378038	5378038	5853213	no	-	ST11	4	2	8	9	ybt 9; ICEKp3	503	-	0	iuc 1	1	-	0	rmp 1; KpVP-1 (incomplete)	40-1LV	rmpA2_3-47%	wzi64	KL64	K64	none	Very high	0.999		O1/O2v1	O2a	none	Very high	0.9865		-	-	-	qnrS1	-	-	catII.2*	-	sul2	tet(A).v1	-	dfrA14.v2*
GCA_015356035.1_ASM1535603v1_genomic	Klebsiella pneumoniae	strong	6	5483634	5483634	5995772	no	-	ST11	1	2	10	18	ybt 9; ICEKp3	503	-	0	-	0	-	0	-	0	-	wzi64	KL64	K64	none	Very high	0.9991		O1/O2v1	O2a	-	High	0.986	O1/O2v1_05_wbbN	aac(3)-IId^;aadA2;rmtB;strA.v1^;strB.v1	-	fosA3	qnrS1	-	-	catII.2*;catII.2*	-	sul1;sul2	tet(A).v1	-	dfrA1.v1
GCA_015356055.1_ASM1535605v1_genomic	Klebsiella pneumoniae	strong	6	5484841	5484841	5827883	no	-	ST11	1	2	9	11	ybt 9; ICEKp3	503	-	0	-	0	-	0	-	0	-	wzi64	KL64	K64	none	Very high	0.999		O1/O2v1	O2a	-	High	0.9865	O1/O2v1_06_wbbO	aadA2;aadA5;rmtB	-	fosA3	-	-	-	catII.2*	-	sul1	-	-	dfrA17
GCA_015475915.1_ASM1547591v1_genomic	Klebsiella pneumoniae	strong	3	5464147	5464147	5721946	no	-	ST846	1	3	8	7	ybt 10; ICEKp4 (truncated)	106-6LV	-	0	-	0	-	0	-	0	-	-	KL110	unknown (KL110)	-	High	0.994	KL110_08_wckV,KL110_11_wbaZ	O3b	O3b	none	Very high	0.9883		aac(6')-Ib-cr.v2	-	-	-	-	-	CatB4.v1	-	-	tet(A).v1	-	dfrA14.v2*
GCA_015644745.1_ASM1564474v1_genomic	Klebsiella pneumoniae	strong	5	5038803	5038803	5620006	no	-	0	0	0	1	0	-	0	-	0	-	0	-	0	-	0	-	-	unknown (KL58)	unknown (K58)	-*	None	0.9848	KL58_01_galF,KL58_02_cpsACP,KL58_03_wzi,KL58_05_wzb,KL58_06_wzc,KL58_07_wzx,KL58_09_wzy,KL58_11_wcqT,KL58_12,KL58_13_wcqU,KL58_14_gmd,KL58_15_wcaG,KL58_16_gmm,KL58_17_wcaI,KL58_18_wcaJ,KL58_19_gnd,KL58_20_manC,KL58_21_manB,KL58_22_ugd	unknown (O1/O2v2)	unknown (O2afg)	-*	None	0.9865	O1/O2v2_01_wzm,O1/O2v2_02_wzt,O1/O2v2_03_wbbM,O1/O2v2_04_glf,O1/O2v2_06_wbbO,O1/O2v2_07_kfoC,O1/O2v2_08_gmlC,O1/O2v2_09_gmlB,O1/O2v2_10_gmlA	-	-	-	-	-	-	-	-	-	-	-	-
GCA_015694065.1_ASM1569406v1_genomic	Klebsiella pneumoniae	strong	5	5275802	5275802	5955584	no	-	ST323	0	1	6	7	-	0	-	0	-	0	-	0	-	0	-	wzi262	KL21	K21	none	Very high	1		O3b	O3b	none	Very high	0.9919		strA.v1^;strB.v1	-	-	qnrB1.v2^	-	-	-	-	sul2	-	-	dfrA14.v2*
GCA_015694085.1_ASM1569408v1_genomic	Klebsiella pneumoniae	strong	5	5356183	5356183	5602288	no	-	ST29	0	1	7	10	-	0	-	0	-	0	-	0	-	0	-	wzi85	KL30	K30	-+*	Good	0.9655	KL30_15_wcuG	O1/O2v2	O1	-	High	0.994	O1/O2v2_08_gmlC,O1/O2v2_09_gmlB	aac(6')-Ib-cr.v2;strA.v1^;strB.v1	-	-	qnrB1.v2^	-	-	CatB4.v1	-	sul2	-	-	dfrA14.v2*
GCA_015774895.1_ASM1577489v1_genomic	Klebsiella pneumoniae	strong	2	5355698	5355698	5463288	no	-	ST1128	0	2	4	3	-	0	-	0	-	0	-	0	-	0	-	wzi100	KL10	K10	none	Very high	0.9675		O3/O3a	O3/O3a	none	Very high	0.9798		rmtC	-	-	-	-	-	-	-	sul1*	-	-	-
GCA_015774955.1_ASM1577495v1_genomic	Klebsiella pneumoniae	strong	4	5362500	5362500	5552564	no	-	ST11	0	2	9	21	-	0	-	0	-	0	-	0	-	0	-	wzi93	KL112	unknown (KL112)	none	Very high	0.9871		O1/O2v2	O2ac	none	Very high	0.9845		aac(3)-IId^;aac(6')-Ib-cr.v2;aadA16*;aadA2;aph3-Ia.v1;strA.v1^;strB.v1	-	-	qnrB2.v2^;qnrB2.v2^	-	mphA	catII.2*;floR.v1*	arr-3	sul1;sul1;sul1;sul1;sul2*	tet(A).v1	-	dfrA27
GCA_015775135.1_ASM1577513v1_genomic	Klebsiella pneumoniae	strong	4	5362495	5362495	5552560	no	-	ST11	0	2	9	20	-	0	-	0	-	0	-	0	-	0	-	wzi93	KL112	unknown (KL112)	none	Very high	0.9871		O1/O2v2	O2ac	none	Very high	0.9845		aac(3)-IId^;aac(6')-Ib-cr.v2;aadA16*;aadA2;aph3-Ia.v1;strA.v1^;strB.v1	-	-	qnrB2.v2^	-	mphA	catII.2*;floR.v1*	arr-3	sul1;sul1;sul1;sul1;sul2*	tet(A).v1	-	dfrA27
GCA_015775275.1_ASM1577527v1_genomic	Klebsiella pneumoniae	strong	2	5355675	5355675	5463264	no	-	ST1128	0	2	4	3	-	0	-	0	-	0	-	0	-	0	-	wzi100	KL10	K10	none	Very high	0.9674		O3/O3a	O3/O3a	none	Very high	0.9798		rmtC	-	-	-	-	-	-	-	sul1*	-	-	-
GCA_015832035.1_ASM1583203v1_genomic	Klebsiella pneumoniae	strong	2	5306441	5306441	5511142	no	-	ST375	3	0	0	0	-	0	-	0	iuc 1	20	iro 1	14	rmp 1; KpVP-1	26	rmpA2_5-54%	wzi72	KL2	K2	none	Very high	0.984		O1/O2v2	O1	none	Very high	0.9898		-	-	-	-	-	-	-	-	-	-	-	-
GCA_015910145.1_ASM1591014v1_genomic	Klebsiella pneumoniae	strong	7	5358646	5358646	6068124	no	-	ST376	3	2	9	19	-	0	-	0	iuc 1	63-1LV	-	0	-	0	rmpA2_6*-47%	wzi2	KL2	K2	none	Very high	0.9993		O1/O2v1	O1	none	Very high	0.9845		aac(3)-IIa.v1;aac(6')-Il;aadA^;aph(3')-Ia;aph(3')-VIb*;strA.v1;strA.v1;strB.v1	-	-	qnrS1	-	-	catA1^	-	sul1;sul1	tet(B).v2*;tetR	-	dfrA1.v2
GCA_015910165.1_ASM1591016v1_genomic	Klebsiella pneumoniae	strong	3	5155968	5155968	5418958	no	-	ST17	0	2	6	7	-	0	-	0	-	0	-	0	-	0	-	wzi349	KL147	unknown (KL147)	none	Very high	0.9999		O1/O2v2	O2afg	none	Very high	0.9841		aac(6')-Ib4^;aadA1.v1^	-	-	qnrS1	-	mphA	-	-	sul1	-	-	dfrA14.v2*
GCA_015992265.1_ASM1599226v1_genomic	Klebsiella pneumoniae	strong	3	5485348	5485348	5719242	no	-	ST11	1	2	6	8	ybt 9; ICEKp3	503	-	0	-	0	-	0	-	0	-	wzi209	KL47	K47	none	Very high	0.994		OL101	unknown (OL101)	-	High	0.9499	OL101_09_glycosylhydrolase	aac(3)-IId^;rmtB;strA.v1^;strB.v1	-	-	-	-	-	-	-	sul2	-	-	-
GCA_015992285.1_ASM1599228v1_genomic	Klebsiella pneumoniae	strong	3	5147463	5147463	5410776	no	-	ST18-1LV	0	0	5	6	-	0	-	0	-	0	-	0	-	0	-	wzi100	unknown (KL10)	unknown (K10)	-*	None	0.967	KL10_06_wzc,KL10_11_wcuQ,KL10_12_wcaN,KL10_16_wbaZ	O3/O3a	O3/O3a	-	High	0.9796	O3/O3a_05_wbdD,O3/O3a_06_wbdA	-	-	-	qnrB6^	-	-	catB3.v2	-	sul1;sul1	tet(A).v1*	-	-
GCA_015992305.1_ASM1599230v1_genomic	Klebsiella pneumoniae	strong	4	5536327	5536327	5977016	no	-	ST11	1	2	9	22	ybt 9; ICEKp3	503-4LV	-	0	-	0	-	0	-	0	-	wzi209	KL47	K47	none	Very high	0.994		OL101	unknown (OL101)	-	High	0.9499	OL101_09_glycosylhydrolase	aac(3)-IIa.v1^;aac(3)-IId^;aac(6')-Ib-cr.v2;rmtB;strA.v1^;strA.v1^;strB.v1;strB.v1	-	-	qnrB1.v2^	-	-	CatB4.v1	-	sul2;sul2	tet(A).v1;tet(A).v1*	-	dfrA14.v2*
GCA_015992325.1_ASM1599232v1_genomic	Klebsiella pneumoniae	strong	3	5490072	5490072	5734811	no	-	ST11	1	2	7	10	ybt 9; ICEKp3	503	-	0	-	0	-	0	-	0	-	wzi209	KL47	K47	-	High	0.994	KL47_07_wcaJ	OL101	unknown (OL101)	-	High	0.9497	OL101_09_glycosylhydrolase	aac(3)-IId^;rmtB;strA.v1^;strB.v1	-	-	-	-	-	-	-	sul2	tet(A).v1*	-	-
GCA_015992345.1_ASM1599234v1_genomic	Klebsiella pneumoniae	strong	2	5202539	5202539	5350067	no	-	ST3096	0	0	8	13	-	0	-	0	-	0	-	0	-	0	-	wzi130	KL58	K58	none	Very high	0.9999		O3b	O3b	none	Very high	0.9903		aac(3)-IId^;aadA2^;aph3-Ia.v1^;strB.v1	-	-	qnrB4	-	mphA	floR.v1	-	sul1;sul2	tet(A).v1	-	dfrA12*
GCA_015992385.1_ASM1599238v1_genomic	Klebsiella pneumoniae	strong	3	5464919	5464919	5702657	no	-	ST11	1	2	8	11	ybt 9; ICEKp3	503-2LV	-	0	-	0	-	0	-	0	-	wzi209	KL47	K47	none	Very high	0.994		OL101	unknown (OL101)	-	High	0.9499	OL101_09_glycosylhydrolase	aac(3)-IId^;rmtB;strA.v1^;strB.v1	-	-	-	-	erm(42)*	-	-	sul2	-	-	-
GCA_015992405.1_ASM1599240v1_genomic	Klebsiella pneumoniae	strong	3	5472594	5472594	5618558	no	-	ST11	1	2	7	7	ybt 9; ICEKp3	503	-	0	-	0	-	0	-	0	-	wzi209	KL47	K47	none	Very high	0.9941		OL101	unknown (OL101)	-	High	0.9498	OL101_05_wbbL,OL101_09_glycosylhydrolase	strA.v1^;strB.v1	-	-	-	-	erm(42)*	-	-	sul2	-	-	-
GCA_015992425.1_ASM1599242v1_genomic	Klebsiella pneumoniae	strong	6	5522477	5522477	5988606	no	-	ST11	1	2	10	17	ybt 15; ICEKp11	231-1LV	-	0	-	0	-	0	-	0	-	wzi64	unknown (KL64)	unknown (K64)	-	None	0.9995	KL64_05_wzb,KL64_06_wzc,KL64_07_wzx,KL64_09,KL64_10_wzy,KL64_15_wbaZ	O1/O2v1	O2a	none	Very high	0.9861		aac(6')-Ib-cr.v2;aadA16*;strA.v1^;strB.v1	-	-	qnrB4	-	erm(42)*	catA1*	arr-3	sul1;sul2	-	-	dfrA27
GCA_015999625.1_ASM1599962v1_genomic	Klebsiella pneumoniae	strong	6	5479782	5479782	5868563	no	-	ST11	4	0	3	2	ybt 9; ICEKp3	503	-	0	iuc 1	1	-	0	rmp 1; KpVP-1 (incomplete)	40-1LV	rmpA2_3-47%	wzi64	KL64	K64	none	Very high	0.9991		O1/O2v1	O2a	none	Very high	0.9865		aadA2	-	-	-	-	-	-	-	sul2	-	-	-
GCA_016066025.1_ASM1606602v1_genomic	Klebsiella pneumoniae	strong	6	5134260	5134260	5469485	no	-	ST1440	0	0	5	5	-	0	-	0	-	0	-	0	-	0	-	wzi19	KL19	K19	*	High	0.9493		O1/O2v2	O2afg	none	Very high	0.9839		aadA^	-	-	-	-	-	catA1^	-	sul1	tet(D)	-	dfrA8
GCA_016066295.1_ASM1606629v1_genomic	Klebsiella pneumoniae	strong	2	5474148	5474148	5676463	no	-	ST225	0	0	0	0	-	0	-	0	-	0	-	0	-	0	-	wzi59	KL3	K3	*	Very high	0.9928		O1/O2v2	O2afg	none	Very high	0.9817		-	-	-	-	-	-	-	-	-	-	-	-
GCA_016066475.1_ASM1606647v1_genomic	Klebsiella pneumoniae	strong	5	5106763	5106763	5421580	no	-	ST507	1	0	0	0	ybt 4; plasmid	65-1LV	-	0	-	0	-	0	-	0	-	-	unknown (KL82)	unknown (K82)	+	Low	0.9999		O12	O12	-+*	Good	0.7492	O12_05_wbbL,O12_08_wbbB	-	-	-	-	-	-	-	-	-	-	-	-
GCA_016067835.1_ASM1606783v1_genomic	Klebsiella pneumoniae	strong	4	5383441	5383441	5637551	no	-	ST11	1	2	10	14	ybt 15; ICEKp11	231	-	0	-	0	-	0	-	0	-	wzi64	KL64	K64	none	Very high	1		O1/O2v1	O2a	none	Very high	0.9862		aac(3)-IId^;aadA2^;rmtB;strA.v1^;strB.v1	-	-	-	-	erm(42)*	-	-	sul2	tet(G).v1	-	dfrA12
GCA_016071735.1_ASM1607173v1_genomic	Klebsiella pneumoniae	strong	1	5362708	5362708	5362708	no	-	ST493	1	0	0	0	ybt 2; ICEKp1	321	-	0	-	0	iro 3 (truncated)	21	rmp 3; ICEKp1	46-2LV	-	wzi2	KL2	K2	none	Very high	0.9972		O1/O2v1	O1	none	Very high	0.9981		-	-	-	-	-	-	-	-	-	-	-	-
GCA_016403065.1_ASM1640306v1_genomic	Klebsiella pneumoniae	strong	5	5467027	5467027	5886986	no	-	ST11	4	2	9	12	ybt 9; ICEKp3 (truncated)	503-1LV	-	0	iuc 1	1	-	0	-	0	rmpA2_3-47%	wzi21	KL21	K21	*	Very high	0.9856		O1/O2v1	O2a	none	Very high	0.9836		aadA2;rmtB	-	-	qnrS1	-	-	catII.2*	-	sul2	tet(A).v1	-	dfrA14.v2*
GCA_016403085.1_ASM1640308v1_genomic	Klebsiella pneumoniae	strong	6	5402209	5402209	5871488	no	-	ST11	4	2	10	13	ybt 9; ICEKp3	503	-	0	iuc 1	1	-	0	rmp 1; KpVP-1	40	rmpA2_3-47%	wzi64	KL64	K64	none	Very high	0.9991		O1/O2v1	O2a	none	Very high	0.9865		aadA2;rmtB	-	fosA3	qnrS1	-	-	catII.2*	-	sul2	tet(A).v1	-	dfrA14.v2*
GCA_016629585.1_ASM1662958v1_genomic	Klebsiella pneumoniae	strong	8	5242098	5242098	5819707	no	-	ST2999	0	0	0	0	-	0	-	0	-	0	-	0	-	0	-	wzi445	KL141	unknown (KL141)	none	Very high	0.9942		O4	O4	none	Very high	0.997		-	-	-	-	-	-	-	-	-	-	-	-
GCA_016694775.1_ASM1669477v1_genomic	Klebsiella pneumoniae	strong	1	5259276	5259276	5259276	no	-	ST967	0	0	1	0	-	0	-	0	-	0	-	0	-	0	-	wzi19	KL19	K19	*	High	0.9491		O1/O2v2	O1	none	Perfect	1		-	-	-	-	-	-	-	-	-	-	-	-
GCA_016727425.1_ASM1672742v1_genomic	Klebsiella pneumoniae	strong	4	5202685	5202685	5406792	no	-	ST48	1	0	2	2	ybt 10; ICEKp4	386	-	0	-	0	-	0	-	0	-	wzi62	KL62	K62	-	High	0.9972	KL62_12	O1/O2v1	O1	none	Very high	0.9787		-	-	-	-	-	-	catA1^	-	-	tet(D)	-	-
GCA_016772535.1_ASM1677253v1_genomic	Klebsiella pneumoniae	strong	8	5388104	5388104	5768324	no	-	ST258	1	2	9	17	ybt 10; ICEKp4	28	-	0	-	0	-	0	-	0	-	wzi174	unknown (KL74)	unknown (K74)	?-+*	Low	0.9882	KL74_02_cpsACP,KL74_11_wzy,KL74_12	O3b	O3b	*	High	0.917		aac(3)-IV;aac(6')-Ib'.v1;aac(6')-Ib'.v1;aadA2;aadA2^;aadA^;aph(4)-Ia;aph3-Ia.v1^	-	-	-	-	mphA	catA1^;cmlA1*	-	sul1;sul3	-	-	dfrA12
GCA_016772555.1_ASM1677255v1_genomic	Klebsiella pneumoniae	strong	4	5354519	5354519	5485052	no	-	ST258	0	2	7	13	-	0	-	0	-	0	-	0	-	0	-	wzi150	KL63	K63	none	Very high	0.9881		O1/O2v2	O2afg	-	High	0.992	O1/O2v2_06_wbbO	aac(3)-IV;aac(6')-Ib'.v1;aac(6')-Ib'.v1;aadA2;aadA2;aadA^;aadA^;aph(4)-Ia	-	-	-	-	-	cmlA1*	-	sul1	-	-	-
GCA_016772575.1_ASM1677257v1_genomic	Klebsiella pneumoniae	strong	4	5497518	5497518	5786528	no	-	ST258	1	2	8	15	ybt 13; ICEKp2	298-2LV	-	0	-	0	-	0	-	0	-	wzi29	KL106	unknown (KL106)	?	Good	0.9998		O1/O2v2	O2afg	none	Very high	0.9848		aac(3)-IV;aac(6')-Ib'.v1;aac(6')-Ib'.v1;aadA2;aadA2;aadA2^;aph(4)-Ia;aph3-Ia.v1^	-	-	-	-	mphA	catA1^	-	sul1;sul1	-	-	dfrA12
GCA_016772595.1_ASM1677259v1_genomic	Klebsiella pneumoniae	strong	4	5354721	5354721	5640983	no	-	ST258	0	2	7	13	-	0	-	0	-	0	-	0	-	0	-	wzi83	KL23	K23	none	Very high	0.9988		O1/O2v2	O2afg	none	Very high	0.9847		aac(3)-IV;aac(6')-Ib'.v1;aac(6')-Ib'.v1;aadA2;aadA2^;aph(4)-Ia;aph3-Ia.v1^	-	-	-	-	mphA	-	-	sul1;sul1	-	-	dfrA12
GCA_016774435.1_ASM1677443v1_genomic	Klebsiella pneumoniae	strong	5	5405804	5405804	6109711	no	-	ST11	4	2	11	15	ybt 9; ICEKp3	503	-	0	iuc 1	1	-	0	-	0	rmpA2_8*	wzi64	KL64	K64	none	Very high	0.9991		O1/O2v1	O2a	none	Very high	0.9865		aac(6')-Ib-cr.v2;aadA16*;aadA2;aph3-Ia.v1^;rmtB	-	-	-	-	mphA	floR.v1*	arr-3	sul1;sul1	tet(D)	-	dfrA27
GCA_016774455.1_ASM1677445v1_genomic	Klebsiella pneumoniae	strong	5	5406439	5406439	6090617	no	-	ST11	4	2	4	4	ybt 9; ICEKp3	503	-	0	iuc 1,iuc 1	1-1LV,1-1LV	iro 1	2	rmp 1; KpVP-1 (incomplete)	26-1LV	rmpA2_5-54%,rmpA2_5-54%	wzi64	KL64	K64	none	Very high	0.9991		O1/O2v1	O2a	none	Very high	0.9865		aadA2;rmtB	-	-	-	-	-	-	-	-	-	-	-
GCA_016780025.1_ASM1678002v1_genomic	Klebsiella pneumoniae	strong	1	5401998	5401998	5401998	no	-	ST45	1	2	1	1	ybt 10; ICEKp4	78	-	0	-	0	-	0	-	0	-	wzi101	KL24	K24	-	High	0.9902	KL24_14_wzy	O1/O2v1	O2a	none	Very high	0.9876		-	-	-	-	-	-	-	-	-	-	-	-
GCA_016780145.1_ASM1678014v1_genomic	Klebsiella pneumoniae	strong	1	5442266	5442266	5442266	no	-	ST377	1	2	2	1	ybt 16; ICEKp12 (truncated)	277-2LV	-	0	-	0	-	0	-	0	-	wzi173	KL102	unknown (KL102)	none	Very high	0.9945		O1/O2v2	O2afg	none	Very high	0.9854		-	-	-	-	-	-	-	-	-	-	-	-
GCA_016800965.1_ASM1680096v1_genomic	Klebsiella pneumoniae	strong	5	5220907	5220907	5537477	no	-	ST290	4	0	7	12	ybt 2; ICEKp1	324-1LV	-	0	iuc 3 (truncated)	23	iro 3 (truncated)	7-1LV	rmp 3; ICEKp1	32	-	wzi21	KL21	K21	*	Very high	0.9857		O1/O2v1	O1	none	Very high	0.9811		aadA*;strA.v1^;strB.v1	-	-	qnrS1	-	-	cmlA5;floR.v1	-	sul2	tet(A).v1;tet(A).v2	-	dfrA14.v2*
GCA_016801375.1_ASM1680137v1_genomic	Klebsiella pneumoniae	strong	6	5501536	5501536	6102548	no	-	ST258	2	2	7	12	ybt 17; ICEKp10 (truncated)	265-1LV	clb 3 (truncated)	19-2LV	-	0	-	0	-	0	-	wzi154	KL107	unknown (KL107)	none	Very high	0.9999		unknown (OL102)	unknown (OL102)	-*	None	0.8802	OL102_05_wbbL,OL102_06_rhamnan,OL102_07_wzm,OL102_08_wzt	aac(3)-IV;aac(6')-Ib'.v1;aadA2;aadA^;aph(4)-Ia	-	-	-	-	-	catA1^;cmlA1*	-	sul3	-	-	-
GCA_016804025.1_ASM1680402v1_genomic	Klebsiella pneumoniae	strong	5	5345798	5345798	5752069	no	-	ST11	1	2	11	14	ybt 9; ICEKp3	503-1LV	-	0	-	0	-	0	-	0	-	wzi209	KL47	K47	none	Very high	0.9941		OL101	unknown (OL101)	-	High	0.9497	OL101_09_glycosylhydrolase	aac(3)-IId^;aph3-Ia.v1^;rmtB	-	fosA3	qnrS1	-	mphA	catII.2*	-	sul1	tet(A).v1	-	dfrA1.v1
GCA_016812055.1_ASM1681205v1_genomic	Klebsiella pneumoniae	strong	7	5473976	5473976	6022812	no	-	ST11	4	2	11	18	ybt 9; ICEKp3	503-1LV	-	0	iuc 1	1	-	0	-	0	rmpA2_3-47%	wzi64	KL64	K64	none	Very high	0.999		O1/O2v1	O2a	none	Very high	0.9865		aadA2;aadA2^;rmtB	-	fosA3	qnrS1	-	mphA	catII.2*	-	sul1;sul2	tet(A).v1	-	dfrA12;dfrA14.v2*
GCA_016864395.1_ASM1686439v1_genomic	Klebsiella pneumoniae	strong	3	5391892	5391892	5791776	no	-	ST15	1	0	6	10	ybt 9; ICEKp3	183-2LV	-	0	-	0	-	0	-	0	-	wzi64	KL64	K64	-	High	0.9999	KL64_16_wcaJ	O1/O2v1	O1	none	Very high	0.9864		aac(3)-IId^;aac(6')-Ib4*;aadA^	-	-	qnrB2.v1^;qnrS1	-	erm(42)*	-	-	sul1;sul2	tet(D)	-	-
GCA_016903115.1_ASM1690311v1_genomic	Klebsiella pneumoniae	strong	12	5317588	5317588	5496967	no	-	ST895	0	1	6	8	-	0	-	0	-	0	-	0	-	0	-	wzi173	KL155	unknown (KL155)	none	Very high	0.9785		OL101	unknown (OL101)	-*	High	0.9498	OL101_05_wbbL	aac(3)-IV;aadA2;aadA^;aph(4)-Ia	-	-	-	-	-	cmlA1*	-	sul3	-	-	-
GCA_016903155.1_ASM1690315v1_genomic	Klebsiella pneumoniae	strong	7	5268916	5268916	5521577	no	-	ST392-1LV	0	1	7	11	-	0	-	0	-	0	-	0	-	0	-	wzi187	KL27	K27	none	Very high	0.9928		O4	O4	none	Very high	0.9971		aac(3)-IIa.v1^;aac(6')-Ib-cr.v2;aac(6')-Ib-cr.v2	-	-	qnrB1.v2^	-	-	CatB4.v1;CatB4.v1	-	-	tet(A).v1	-	dfrA14.v2*
GCA_016903195.1_ASM1690319v1_genomic	Klebsiella pneumoniae	strong	7	5296327	5296327	5765871	no	-	ST4	1	0	4	30	ybt 14; ICEKp5	151-1LV	-	0	-	0	-	0	-	0	-	wzi13	KL13	K13	none	Very high	0.9997		O1/O2v1	O1	-	High	0.9869	O1/O2v1_05_wbbN	-	-	-	qnrB4;qnrB4;qnrB4;qnrB4;qnrB4;qnrB4;qnrB4;qnrB4;qnrB4;qnrB4	-	-	-	-	sul1;sul1;sul1;sul1;sul1;sul1;sul1;sul1;sul1;sul1	-	-	dfrA5;dfrA5;dfrA5;dfrA5;dfrA5;dfrA5
GCA_016903235.1_ASM1690323v1_genomic	Klebsiella pneumoniae	strong	8	5361696	5361696	5650258	no	-	ST70	0	0	2	2	-	0	-	0	-	0	-	0	-	0	-	wzi162	KL122	unknown (KL122)	-	Good	0.9996	KL122_02_cpsACP	O1/O2v2	O2afg	none	Very high	0.9849		-	-	-	qnrB19^	-	-	-	-	-	tet(A).v2	-	-
GCA_016903255.1_ASM1690325v1_genomic	Klebsiella pneumoniae	strong	3	5217368	5217368	5560966	no	-	ST20	0	0	0	0	-	0	-	0	-	0	-	0	-	0	-	wzi84	KL28	K28	-	High	0.9904	KL28_15_wcaJ	O1/O2v2	O1	none	Very high	0.9838		-	-	-	-	-	-	-	-	-	-	-	-
GCA_016903295.1_ASM1690329v1_genomic	Klebsiella pneumoniae	strong	9	5318186	5318186	5490947	no	-	ST307	1	1	8	12	ybt 9; ICEKp3	183-2LV	-	0	-	0	-	0	-	0	-	wzi173	KL102	unknown (KL102)	-	High	0.9926	KL102_13	O1/O2v2	O2afg	none	Very high	0.9845		aac(3)-IIa.v1^;aac(6')-Ib-cr.v2;strA.v1^;strB.v1	-	-	qnrB1.v2^	-	-	CatB4.v1	-	sul2	tet(A).v1	-	dfrA14.v2*
GCA_016903395.1_ASM1690339v1_genomic	Klebsiella pneumoniae	strong	9	5220139	5220139	5783081	no	-	ST3145	0	0	0	0	-	0	-	0	-	0	-	0	-	0	-	wzi24	KL24	K24	-	High	0.9995	KL24_13_wcuG	O1/O2v1	O1	none	Very high	0.9839		-	-	-	-	-	-	-	-	-	-	-	-
GCA_016903455.1_ASM1690345v1_genomic	Klebsiella pneumoniae	strong	1	5204685	5204685	5204685	no	-	ST37	0	0	0	0	-	0	-	0	-	0	-	0	-	0	-	wzi96	KL38	K38	none	Very high	0.9969		O3b	O3b	none	Very high	0.993		-	-	-	-	-	-	-	-	-	-	-	-
GCA_016903475.1_ASM1690347v1_genomic	Klebsiella pneumoniae	strong	5	5205582	5205582	5532363	no	-	ST643	0	0	0	0	-	0	-	0	-	0	-	0	-	0	-	wzi38	unknown (KL38)	unknown (K38)	?-	Low	0.967	KL38_07_wcaJ,KL38_15,KL38_16_gnd	O1/O2v1	O1	none	Very high	0.9824		-	-	-	-	-	-	-	-	-	-	-	-
GCA_016903495.1_ASM1690349v1_genomic	Klebsiella pneumoniae	strong	2	5342001	5342001	5566782	no	-	ST23	5	0	0	0	ybt 1; ICEKp10	57	clb 2	29	iuc 1	1	iro 1	2	rmp 1; KpVP-1	34	rmpA2_6*-47%	wzi1	KL1	K1	none	Very high	0.9998		O1/O2v2	O1	none	Very high	0.9913		-	-	-	-	-	-	-	-	-	-	-	-
GCA_016903515.1_ASM1690351v1_genomic	Klebsiella pneumoniae	strong	14	5343616	5343616	5488143	no	-	ST628	0	0	6	7	-	0	-	0	-	0	-	0	-	0	-	wzi426	KL123	unknown (KL123)	*	Very high	0.9536		O3b	O3b	none	Very high	0.9938		aadA2;aadA^	-	-	-	-	-	cmlA1*	-	sul3	tet(A).v1	-	dfrA1.v1
GCA_016903735.1_ASM1690373v1_genomic	Klebsiella pneumoniae	strong	4	5309970	5309970	5493348	no	-	ST147	0	1	6	8	-	0	-	0	-	0	-	0	-	0	-	wzi64	KL64	K64	-	High	0.9999	KL64_16_wcaJ	O1/O2v1	O2a	*	Very high	0.9864		strA.v1^;strB.v1	-	-	-	-	-	-	-	sul2	-	-	dfrA14.v2*
GCA_016903755.1_ASM1690375v1_genomic	Klebsiella pneumoniae	strong	1	5278156	5278156	5278156	no	-	ST36	0	0	0	0	-	0	-	0	-	0	-	0	-	0	-	wzi27	KL27	K27	none	Perfect	1		O1/O2v2	O2afg	none	Very high	0.9844		-	-	-	-	-	-	-	-	-	-	-	-
GCA_016903775.1_ASM1690377v1_genomic	Klebsiella pneumoniae	strong	5	5343921	5343921	5674607	no	-	ST14	0	0	1	2	-	0	-	0	-	0	-	0	-	0	-	wzi2	KL2	K2	none	Very high	0.9975		O1/O2v1	O1	none	Very high	0.9999		-	-	-	-	-	-	-	-	-	-	-	-
GCA_016903795.1_ASM1690379v1_genomic	Klebsiella pneumoniae	strong	3	5303185	5303185	5550768	no	-	ST14	0	0	4	4	-	0	-	0	-	0	-	0	-	0	-	wzi2	KL2	K2	none	Very high	0.9975		O1/O2v1	O1	none	Very high	0.9999		strB.v1	-	-	qnrB4	-	-	-	-	sul1	-	-	-
GCA_016903875.1_ASM1690387v1_genomic	Klebsiella pneumoniae	strong	2	5379413	5379413	5557539	no	-	ST628	0	0	0	0	-	0	-	0	-	0	-	0	-	0	-	wzi426	KL123	unknown (KL123)	*	Very high	0.9532		O3b	O3b	none	Very high	0.9938		-	-	-	-	-	-	-	-	-	-	-	-
GCA_016903895.1_ASM1690389v1_genomic	Klebsiella pneumoniae	strong	2	5261234	5261234	5442893	no	-	ST45	1	0	1	1	ybt 10; ICEKp4	78	-	0	-	0	-	0	-	0	-	wzi101	KL24	K24	none	Very high	0.9902		O1/O2v1	O2a	none	Very high	0.9876		-	-	-	-	-	-	-	-	-	tet(D)	-	-
GCA_016903955.1_ASM1690395v1_genomic	Klebsiella pneumoniae	strong	5	5346386	5346386	5605382	no	-	ST15	1	1	7	12	ybt 10; ICEKp4	17	-	0	-	0	-	0	-	0	-	wzi93	KL112	unknown (KL112)	none	Very high	0.9865		O1/O2v1	O1	none	Very high	0.9852		aac(3)-IIa.v1^;aac(6')-Ib-cr.v2;strA.v1^;strB.v1	-	-	qnrB1.v2^	-	-	CatB4.v1	-	sul2	-	-	dfrA14.v2*
GCA_016904035.1_ASM1690403v1_genomic	Klebsiella pneumoniae	strong	4	5177702	5177702	5447102	no	-	ST298	0	0	0	0	-	0	-	0	-	0	-	0	-	0	-	wzi27	KL27	K27	none	Very high	0.9998		O1/O2v2	O2afg	none	Very high	0.9844		-	-	-	-	-	-	-	-	-	-	-	-
GCA_016904095.1_ASM1690409v1_genomic	Klebsiella pneumoniae	strong	2	5306212	5306212	5521518	no	-	ST896	1	0	3	3	ybt unknown	0	-	0	-	0	-	0	-	0	-	-	KL3	K3	none	Very high	0.9961		O1/O2v2	O2afg	none	Very high	0.9842		-	-	-	-	-	-	-	-	sul1	tet(D)	-	dfrA7
GCA_016904275.1_ASM1690427v1_genomic	Klebsiella pneumoniae	strong	6	5442514	5442514	5758155	no	-	ST258	0	0	7	13	-	0	-	0	-	0	-	0	-	0	-	wzi154	KL107	unknown (KL107)	none	Very high	0.9998		unknown (O1/O2v1)	unknown (O2a)	?-	Low	0.941	O1/O2v1_07_kfoC	aac(3)-IV;aac(6')-Ib'.v1;aac(6')-Ib'.v1;aadA2;aadA2;aadA2^;aph(4)-Ia	-	-	-	-	mphA	catA1^	-	sul1;sul1;sul3	-	-	dfrA12
GCA_016904295.1_ASM1690429v1_genomic	Klebsiella pneumoniae	strong	4	5345150	5345150	5562944	no	-	ST13	0	0	0	0	-	0	-	0	-	0	-	0	-	0	-	wzi465	KL124	unknown (KL124)	none	Very high	0.9943		O1/O2v1	O1	none	Very high	0.9809		-	-	-	-	-	-	-	-	-	-	-	-
GCA_016904315.1_ASM1690431v1_genomic	Klebsiella pneumoniae	strong	3	5275216	5275216	5489797	no	-	ST45	1	0	2	2	ybt 10; ICEKp4	78	-	0	-	0	-	0	-	0	-	wzi202	KL127	unknown (KL127)	none	Very high	0.9994		OL101	unknown (OL101)	*	High	0.9496		-	-	-	qnrB19^	-	-	-	-	-	tet(A).v2	-	-
GCA_016904415.1_ASM1690441v1_genomic	Klebsiella pneumoniae	strong	6	5408158	5408158	5702672	no	-	ST252	0	1	5	8	-	0	-	0	-	0	-	0	-	0	-	wzi104	KL51	K51	none	Very high	0.9941		O1/O2v2	O1	none	Very high	0.9845		aadA16*;aadA5	-	-	-	-	-	-	arr-3*	sul1;sul1	-	-	dfrA17;dfrA27
GCA_016904595.1_ASM1690459v1_genomic	Klebsiella pneumoniae	strong	4	5341289	5341289	5592964	no	-	ST15	1	1	8	12	ybt 10; ICEKp4	17	-	0	-	0	-	0	-	0	-	wzi93	KL112	unknown (KL112)	none	Very high	0.9865		O1/O2v1	O1	none	Very high	0.9852		aac(3)-IIa.v1^;aac(6')-Ib-cr.v2;strA.v1^;strB.v1	-	-	qnrB1.v2^	-	-	CatB4.v1	-	sul2	tet(A).v1	-	dfrA14.v2*
GCA_016904635.1_ASM1690463v1_genomic	Klebsiella pneumoniae	strong	1	5271331	5271331	5271331	no	-	ST45	1	0	0	0	ybt 10; ICEKp4	78	-	0	-	0	-	0	-	0	-	wzi5	KL5	K5	*	Very high	0.9921		O3b	O3b	none	Very high	0.9938		-	-	-	-	-	-	-	-	-	-	-	-
GCA_016925215.1_ASM1692521v1_genomic	Klebsiella pneumoniae	strong	5	5357388	5357388	5506598	no	-	ST231	1	2	7	9	ybt 14; ICEKp5	376	-	0	-	0	-	0	-	0	-	wzi104	KL51	K51	-	High	0.9939	KL51_14_wcoZ	O1/O2v2	O1	none	Very high	0.9844		aac(6')-Ib;rmtF	-	-	qnrS1	-	-	catA1^	arr-2	-	-	-	-
GCA_016925235.1_ASM1692523v1_genomic	Klebsiella pneumoniae	strong	5	5356067	5356067	5504416	no	-	ST231	1	2	7	9	ybt 14; ICEKp5	376	-	0	-	0	-	0	-	0	-	wzi104	KL51	K51	-	High	0.9939	KL51_14_wcoZ	O1/O2v2	O1	none	Very high	0.9844		aac(6')-Ib;rmtF	-	-	qnrS1	-	-	catA1^	arr-2	-	-	-	-
GCA_016925275.1_ASM1692527v1_genomic	Klebsiella pneumoniae	strong	5	5356073	5356073	5505287	no	-	ST231	1	2	7	9	ybt 14; ICEKp5	376	-	0	-	0	-	0	-	0	-	wzi104	KL51	K51	-	High	0.9939	KL51_14_wcoZ	O1/O2v2	O1	none	Very high	0.9844		aac(6')-Ib;rmtF	-	-	qnrS1	-	-	catA1^	arr-2	-	-	-	-
GCA_016925295.1_ASM1692529v1_genomic	Klebsiella pneumoniae	strong	5	5356058	5356058	5504407	no	-	ST231	1	2	7	9	ybt 14; ICEKp5	376	-	0	-	0	-	0	-	0	-	wzi104	KL51	K51	-	High	0.9939	KL51_14_wcoZ	O1/O2v2	O1	none	Very high	0.9844		aac(6')-Ib;rmtF	-	-	qnrS1	-	-	catA1^	arr-2	-	-	-	-
GCA_016925315.1_ASM1692531v1_genomic	Klebsiella pneumoniae	strong	5	5321397	5321397	5841424	no	-	ST16	1	1	8	16	ybt 9; ICEKp3	174-2LV	-	0	-	0	-	0	-	0	-	wzi50	KL51	K51	none	Very high	0.9994		O3b	O3b	none	Very high	0.9905		aac(6')-Ib'.v1;aac(6')-Ib*;aac(6')-Ib-cr.v2*;aadA*;rmtF	-	-	-	-	-	catB3.v2	arr-2;arr-3;arr-3	sul1;sul1	-	-	dfrA1.v1
GCA_016925355.1_ASM1692535v1_genomic	Klebsiella pneumoniae	strong	4	5348709	5348709	5493060	no	-	ST231	1	2	7	9	ybt 14; ICEKp5	376	-	0	-	0	-	0	-	0	-	wzi104	KL51	K51	-	High	0.9939	KL51_14_wcoZ	O1/O2v2	O1	none	Very high	0.9844		aac(6')-Ib;rmtF	-	-	qnrS1	-	-	catA1^	arr-2	-	-	-	-
GCA_016925375.1_ASM1692537v1_genomic	Klebsiella pneumoniae	strong	5	5357403	5357403	5506617	no	-	ST231	1	2	7	9	ybt 14; ICEKp5	376	-	0	-	0	-	0	-	0	-	wzi104	KL51	K51	-	High	0.9939	KL51_14_wcoZ	O1/O2v2	O1	none	Very high	0.9844		aac(6')-Ib;rmtF	-	-	qnrS1	-	-	catA1^	arr-2	-	-	-	-
GCA_016925415.1_ASM1692541v1_genomic	Klebsiella pneumoniae	strong	5	5359371	5359371	5507133	no	-	ST231	1	2	7	10	ybt 14; ICEKp5	376	-	0	-	0	-	0	-	0	-	wzi104	KL51	K51	-	High	0.9939	KL51_14_wcoZ	O1/O2v2	O1	none	Very high	0.9844		aac(6')-Ib	-	-	qnrS1	-	-	catA1^	arr-2	-	-	-	-
GCA_016925435.1_ASM1692543v1_genomic	Klebsiella pneumoniae	strong	3	5309798	5309798	5450493	no	-	ST35	1	1	8	12	ybt 9; ICEKp3	187-1LV	-	0	-	0	-	0	-	0	-	wzi16	KL16	K16	none	Very high	0.994		O1/O2v1	O1	none	Very high	0.9851		aac(3)-IIa.v1^;aac(6')-Ib-cr.v2;strA.v1^;strB.v1	-	-	qnrB1.v2^	-	-	CatB4.v1	-	sul2	tet(A).v1	-	dfrA14.v2*
GCA_016939535.1_ASM1693953v1_genomic	Klebsiella pneumoniae	strong	5	5310876	5310876	5516587	no	-	ST101	1	2	5	5	ybt 9; ICEKp3	183	-	0	-	0	-	0	-	0	-	wzi137	KL17	K17	none	Very high	0.9998		O1/O2v1	O1	none	Very high	0.9803		armA	-	-	-	-	mphE.v2;msrE	-	-	-	-	-	-
GCA_016939675.1_ASM1693967v1_genomic	Klebsiella pneumoniae	strong	5	5339583	5339583	5681342	no	-	ST512	0	2	8	10	-	0	-	0	-	0	-	0	-	0	-	wzi154	KL107	unknown (KL107)	none	Very high	0.9999		O1/O2v2	O2afg	none	Very high	0.9836		aadA2;aadA2^;aph3-Ia.v1^	-	-	-	-	mphA	catA1^	-	sul1;sul1	-	-	dfrA12
GCA_016939695.1_ASM1693969v1_genomic	Klebsiella pneumoniae	strong	4	5398759	5398759	5600113	no	-	ST101	1	3	6	6	ybt 9; ICEKp3	183	-	0	-	0	-	0	-	0	-	wzi137	KL17	K17	none	Very high	0.9999		O1/O2v1	O1	-	High	0.9803	O1/O2v1_06_wbbO	armA	-	-	-	-	mphE.v2;msrE	-	-	-	-	-	-
GCA_016939755.1_ASM1693975v1_genomic	Klebsiella pneumoniae	strong	4	5314809	5314809	5676569	no	-	ST11	1	2	9	18	ybt 10; ICEKp4	26	-	0	-	0	-	0	-	0	-	wzi2	KL2	K2	none	Very high	0.9975		O1/O2v1	O2a	none	Very high	0.9999		aac(6')-Ib'.v1;aac(6')-Ib-cr.v2^;aac(6')-Ib-cr.v2^;aac(6')-Im;aph(2'')-IIa*	-	-	-	-	mphA	catA1^;catB3.v2;catB3.v2	arr-3;arr-3	sul1;sul1;sul2	tetR	-	-
GCA_016939775.1_ASM1693977v1_genomic	Klebsiella pneumoniae	strong	7	5313559	5313559	5725869	no	-	ST846	0	2	9	14	-	0	-	0	-	0	-	0	-	0	-	-	KL110	unknown (KL110)	none	Very high	0.9942		O3b	O3b	none	Very high	0.9883		aac(6')-Ib'.v1;aac(6')-Ib-cr.v2^;strA.v1^;strB.v1	-	-	qnrB1.v2^	-	mphA	catB3.v2	arr-3	sul1;sul2	-	-	dfrA14.v2*
GCA_016939815.1_ASM1693981v1_genomic	Klebsiella pneumoniae	strong	5	5312419	5312419	5698780	no	-	ST11	1	2	9	21	ybt 10; ICEKp4	26	-	0	-	0	-	0	-	0	-	wzi2	KL2	K2	none	Very high	0.9975		O1/O2v1	O2a	-*	Good	0.9998	O1/O2v1_05_wbbN,O1/O2v1_06_wbbO	aac(6')-Ib'.v1;aac(6')-Ib-cr.v2^;aac(6')-Ib-cr.v2^;aac(6')-Im;aph(2'')-IIa*	-	-	qnrB4	-	mphA	catA1^;catB3.v2;catB3.v2	arr-3;arr-3	sul1;sul1;sul1;sul2	tetR	-	-
GCA_016939835.1_ASM1693983v1_genomic	Klebsiella pneumoniae	strong	4	5310954	5310954	5514856	no	-	ST101	1	2	5	5	ybt 9; ICEKp3	183	-	0	-	0	-	0	-	0	-	wzi137	KL17	K17	none	Very high	0.9998		O1/O2v1	O1	none	Very high	0.9803		armA	-	-	-	-	mphE.v2;msrE	-	-	-	-	-	-
GCA_017084505.1_ASM1708450v1_genomic	Klebsiella pneumoniae	strong	4	5267247	5267247	5650669	no	-	ST412	3	2	5	5	-	0	-	0	iuc 1	78-1LV	iro 1	1	rmp 1; KpVP-1	26-1LV	rmpA2_8*	wzi206	KL57	K57	none	Very high	0.9999		O3b	O3b	none	Very high	0.9932		-	-	-	qnrS1	-	-	-	-	-	tet(A).v1	-	-
GCA_017086485.1_ASM1708648v1_genomic	Klebsiella pneumoniae	strong	3	5339678	5339678	5552158	no	-	ST11	1	1	7	11	ybt 9; ICEKp3	15	-	0	-	0	-	0	-	0	-	wzi74	KL103	unknown (KL103)	-	High	0.9671	KL103_02_cpsACP	O1/O2v1	O2a	none	Very high	0.9772		aadA2^;rmtB;strA.v1^;strB.v1	-	-	-	-	-	-	-	sul2	tet(G).v1	-	dfrA12
GCA_017277455.1_ASM1727745v1_genomic	Klebsiella pneumoniae	strong	1	5330065	5330065	5330065	no	-	ST1731	0	0	5	10	-	0	-	0	-	0	-	0	-	0	-	wzi162	KL122	unknown (KL122)	none	Very high	0.9994		O1/O2v2	O2afg	none	Very high	0.9848		aac(3)-IId^;aac(6')-Ib'.v1;aadA*	-	-	-	-	-	-	-	sul1	tet(B).v2*;tetR	-	dfrA1.v1;dfrA14.v2*
GCA_017301375.1_ASM1730137v1_genomic	Klebsiella pneumoniae	strong	6	5378785	5378785	5906615	no	-	ST14	1	3	10	15	ybt 14; ICEKp5	140-1LV	-	0	-	0	-	0	-	0	-	wzi2	KL2	K2	-	High	0.9973	KL2_07	O1/O2v1	O1	none	Very high	0.9999		aac(6')-Ib-cr.v2;aadA2^;aph(3')-VI;armA;strA.v1;strB.v1	-	-	-	-	mphE.v2^;msrE	CatB4.v1	-	sul1	-	-	dfrA12
GCA_017310305.1_ASM1731030v1_genomic	Klebsiella pneumoniae	strong	4	5365478	5365478	5773950	no	-	ST383	3	2	9	17	-	0	-	0	iuc unknown	0	-	0	rmp 1; KpVP-1 (incomplete)	26-2LV	rmpA2_6*-47%	-	KL30	K30	-+*	Good	0.9639	KL30_15_wcuG	O1/O2v2	O1	none	Very high	0.9844		aac(3)-IIa.v1*;aadA^;aph(3')-Ia;aph(3')-VIb*;strA.v1;strA.v1;strB.v1	-	-	-	-	ermB.v1*;mphA	catA1^	-	sul1	tet(A).v1;tet(B).v2*;tetR	-	dfrA14.v2*
GCA_017310325.1_ASM1731032v1_genomic	Klebsiella pneumoniae	strong	5	5359206	5359206	5672130	no	-	ST11	1	2	9	14	ybt 9; ICEKp3	174	-	0	-	0	-	0	-	0	-	wzi50	KL15	K15	none	Very high	0.9978		O4	O4	none	Very high	0.9966		aac(3)-IId^;aac(6')-Ib-cr.v2;aph(3')-VIb*;strA.v1;strA.v1;strB.v1	-	-	qnrB4	-	mphA	catB3.v2	arr-3	sul1	tet(D)	-	-
GCA_017310345.1_ASM1731034v1_genomic	Klebsiella pneumoniae	strong	4	5438069	5438069	5801912	no	-	ST11	1	2	5	12	ybt 9; ICEKp3	503	-	0	-	0	-	0	-	0	-	wzi209	KL47	K47	none	Very high	0.9941		OL101	unknown (OL101)	-	High	0.9499	OL101_09_glycosylhydrolase	aac(3)-IIa.v1;aadA2;aph(3')-VIb*;strA.v1;strA.v1;strB.v1	-	-	-	-	-	-	-	-	-	-	-
GCA_017310365.1_ASM1731036v1_genomic	Klebsiella pneumoniae	strong	4	5426329	5426329	5859393	no	-	ST395	4	2	9	15	ybt 16; ICEKp12	530-2LV	-	0	iuc 1	1	-	0	-	0	rmpA2_6*-62%	wzi160	KL39	K39	none	Very high	0.9914		O1/O2v1	O1	none	Very high	0.9973		aac(6')-Ib-cr.v2;aadA*;ant(2'')-Ia	-	-	qnrS1	-	-	CatB4.v1;catA1^	-	sul1;sul1	tet(A).v1	-	dfrA1.v1
GCA_017310385.1_ASM1731038v1_genomic	Klebsiella pneumoniae	strong	5	5278143	5278143	5541471	no	-	ST1393	1	2	6	9	ybt 15; ICEKp11	378	-	0	-	0	-	0	-	0	-	wzi8	KL8	K8	none	Very high	0.9983		O1/O2v1	O1	none	Very high	0.9805		aac(6')-Ib-cr.v2;strA.v1^;strB.v1	-	-	-	-	-	CatB4.v1	-	sul2	-	-	dfrA14.v2*
GCA_017310405.1_ASM1731040v1_genomic	Klebsiella pneumoniae	strong	5	5447830	5447830	5797218	no	-	ST1128	0	1	8	23	-	0	-	0	-	0	-	0	-	0	-	wzi100	KL10	K10	none	Very high	0.9675		O3/O3a	O3/O3a	none	Very high	0.9798		aac(3)-IId^;aac(3)-IV;aadA*;aph(3')-VIb*;aph(4)-Ia;aph3-Ia.v1;strA.v1;strA.v1;strA.v1^;strB.v1;strB.v1	-	fosA3	qnrS1;qnrS1	-	-	floR.v1;floR.v1*	-	sul2*	-	-	dfrA14.v2*
GCA_017310425.1_ASM1731042v1_genomic	Klebsiella pneumoniae	strong	5	5252594	5252594	5717198	no	-	ST147	3	2	10	17	-	0	-	0	iuc 1	63	-	0	rmp 1; KpVP-1 (incomplete)	26-2LV	rmpA2_6*-47%	wzi81	KL81	K81	none	Very high	0.9964		OL101	unknown (OL101)	*	High	0.949		aac(6')-Ib-cr.v2;aadA^;aph(3')-Ia;aph(3')-VIb*;strA.v1;strA.v1;strB.v1	-	fosA3	-	-	ermB.v1*	-	arr-3	sul1	tet(B).v2*;tetR	-	dfrA27
GCA_017310565.1_ASM1731056v1_genomic	Klebsiella pneumoniae	strong	4	5295954	5295954	5640168	no	-	ST11	0	2	9	21	-	0	-	0	-	0	-	0	-	0	-	wzi16	KL111	unknown (KL111)	none	Very high	0.9955		O3b	O3b	-	High	0.9881	O3b_04_wzt	aadA2;aph(3')-VIb*;strA.v1;strA.v1;strA.v1^;strA.v1^;strB.v1;strB.v1;strB.v1	-	-	-	-	-	floR.v1*	-	sul1;sul1;sul2;sul2*	tet(A).v2*	-	dfrA25
GCA_017315205.1_ASM1731520v1_genomic	Klebsiella pneumoniae	strong	2	5438081	5438081	5618722	no	-	ST65	5	0	0	0	ybt 17; ICEKp10	235	clb 3	13	iuc 1	1	iro 1	10	rmp 1; KpVP-1 (truncated)	38	rmpA2_6*-47%	wzi72	KL2	K2	none	Very high	0.984		O1/O2v2	O1	none	Very high	0.9898		-	-	-	-	-	-	-	-	-	-	-	-
GCA_017351975.1_ASM1735197v1_genomic	Klebsiella pneumoniae	strong	1	5461348	5461348	5461348	no	-	ST11	1	0	1	0	ybt 9; ICEKp3	503	-	0	-	0	-	0	-	0	-	wzi64	KL64	K64	none	Very high	0.9991		O1/O2v1	O2a	none	Very high	0.9865		-	-	-	-	-	-	-	-	-	-	-	-
GCA_017357925.1_ASM1735792v1_genomic	Klebsiella pneumoniae	strong	3	5285470	5285470	5549316	no	-	ST37	0	0	9	22	-	0	-	0	-	0	-	0	-	0	-	-	KL12	K12	none	Very high	0.9997		OL103	unknown (OL103)	*	High	0.9456		aac(6')-Ib-cr.v2;aadA16*;aadA2^;armA;strA.v1;strB.v1	-	-	qnrB17*;qnrB4	-	mphA;mphE.v2;msrE	floR.v1*	arr-3	sul1;sul1;sul1;sul1;sul2	tet(D)*	-	dfrA12;dfrA27
GCA_017639065.1_ASM1763906v1_genomic	Klebsiella pneumoniae	strong	6	5354058	5354058	5601981	no	-	ST307	0	1	8	15	-	0	-	0	-	0	-	0	-	0	-	wzi173	KL102	unknown (KL102)	none	Very high	0.9927		O1/O2v2	O2afg	none	Very high	0.9845		aac(3)-IV;aadA2;aadA^;aph(4)-Ia;strA.v1^;strB.v1	-	-	qnrB19^	-	-	cmlA1*;floR.v1	-	sul2;sul3	tet(A).v2*	-	dfrA14.v2*
GCA_017742895.1_ASM1774289v1_genomic	Klebsiella pneumoniae	strong	3	5309797	5309797	5450492	no	-	ST35	1	1	8	12	ybt 9; ICEKp3	187-1LV	-	0	-	0	-	0	-	0	-	wzi16	KL16	K16	none	Very high	0.994		O1/O2v1	O1	none	Very high	0.9851		aac(3)-IIa.v1^;aac(6')-Ib-cr.v2;strA.v1^;strB.v1	-	-	qnrB1.v2^	-	-	CatB4.v1	-	sul2	tet(A).v1	-	dfrA14.v2*
GCA_017742915.1_ASM1774291v1_genomic	Klebsiella pneumoniae	strong	5	5355915	5355915	5505129	no	-	ST231	1	2	7	9	ybt 14; ICEKp5	376	-	0	-	0	-	0	-	0	-	wzi104	KL51	K51	-	High	0.9939	KL51_14_wcoZ	O1/O2v2	O1	none	Very high	0.9844		aac(6')-Ib;rmtF	-	-	qnrS1	-	-	catA1^	arr-2	-	-	-	-
GCA_017742935.1_ASM1774293v1_genomic	Klebsiella pneumoniae	strong	9	5347323	5347323	5507145	no	-	ST231	1	2	7	10	ybt 14; ICEKp5	376	-	0	-	0	-	0	-	0	-	wzi104	KL51	K51	-	High	0.9939	KL51_14_wcoZ	O1/O2v2	O1	none	Very high	0.9844		aac(6')-Ib;rmtF	-	-	qnrS1	-	-	catA1^	arr-2	-	-	-	-
GCA_017742955.1_ASM1774295v1_genomic	Klebsiella pneumoniae	strong	5	5356073	5356073	5505287	no	-	ST231	1	2	7	9	ybt 14; ICEKp5	376	-	0	-	0	-	0	-	0	-	wzi104	KL51	K51	-	High	0.9939	KL51_14_wcoZ	O1/O2v2	O1	none	Very high	0.9844		aac(6')-Ib;rmtF	-	-	qnrS1	-	-	catA1^	arr-2	-	-	-	-
GCA_017743095.1_ASM1774309v1_genomic	Klebsiella pneumoniae	strong	2	5397482	5397482	5628645	no	-	ST23	5	0	0	0	ybt 1; ICEKp10 (incomplete)	47-1LV	clb 2	29-1LV	iuc 1	1	iro 1	2-1LV	rmp 1; KpVP-1	26	rmpA2_6*-48%	-	KL1	K1	none	Very high	0.9999		O1/O2v2	O1	none	Very high	0.9912		-	-	-	-	-	-	-	-	-	-	-	-
GCA_017743115.1_ASM1774311v1_genomic	Klebsiella pneumoniae	strong	2	5322321	5322321	5530510	no	-	ST660	4	0	0	0	ybt 5; ICEKp6	9-1LV	-	0	iuc 1	1	iro 1	10	rmp 1; KpVP-1 (truncated)	52	rmpA2_5-54%	wzi16	KL16	K16	none	Very high	0.9941		O1/O2v1	O1	none	Very high	0.9854		-	-	-	-	-	-	-	-	-	-	-	-
GCA_017743135.1_ASM1774313v1_genomic	Klebsiella pneumoniae	strong	4	5323764	5323764	5514453	no	-	ST5214	4	0	6	9	ybt 2; ICEKp1 (truncated)	323-1LV	-	0	iuc 3 (truncated)	13-2LV	iro 3 (truncated)	25	rmp 3; ICEKp1	50	-	wzi128	KL1	K1	none	Very high	0.9973		O1/O2v2	O1	none	Very high	0.9899		aadA2^;strA.v1*;strB.v1*	-	-	qnrS1	-	-	floR.v1	-	sul1?;sul2	tet(A).v2	-	dfrA12
GCA_017809835.1_ASM1780983v1_genomic	Klebsiella pneumoniae	strong	4	5621372	5621372	5864329	no	-	ST11	4	2	11	21	ybt 9; ICEKp3	503	-	0	iuc 1	1-1LV	-	0	-	0	rmpA2_8*	wzi64	KL64	K64	-	High	0.9999	KL64_16_wcaJ	O1/O2v1	O2a	none	Very high	0.9862		aac(6')-Ib-cr.v2;aadA2^;aph3-Ia.v1^;armA	-	fosA3	qnrB4	-	mphA;mphE.v2;msrE	CatB4.v1	-	sul1;sul1	tet(A).v1;tet(A).v1	-	dfrA12
GCA_017815715.1_ASM1781571v1_genomic	Klebsiella pneumoniae	strong	2	5221697	5221697	5431899	no	-	ST420	3	0	0	0	-	0	-	0	iuc 1	5-1LV	iro 1	1	rmp 1; KpVP-1	45-1LV	rmpA2_5-54%	wzi95	KL20	K20	none	Very high	0.9998		O1/O2v1	O1	none	Very high	0.986		-	-	-	-	-	-	-	-	-	-	-	-
GCA_017815795.1_ASM1781579v1_genomic	Klebsiella pneumoniae	strong	3	5301757	5301757	5750384	no	-	ST290	1	1	10	21	ybt 14; ICEKp5	393	-	0	-	0	-	0	-	0	-	wzi21	KL21	K21	*	Very high	0.9853		O1/O2v1	O1	none	Very high	0.9811		aac(3)-IId^;aac(6')-Ib-cr.v2;aadA16*;aph3-Ia.v1;strA.v1;strB.v1	-	-	qnrS1;qnrS1*	-	mphA	floR.v1	arr-3	sul1;sul1;sul2*	tet(A).v2	-	dfrA27
GCA_017894285.1_ASM1789428v1_genomic	Klebsiella pneumoniae	strong	3	5452031	5452031	5716642	no	-	ST111	1	0	4	5	ybt 16; ICEKp?	550	-	0	-	0	-	0	-	0	-	wzi63	KL63	K63	none	Very high	0.9936		O1/O2v2	O1	none	Very high	0.9929		strA.v1^	-	-	-	-	-	-	-	sul2	-	-	-
GCA_017894305.1_ASM1789430v1_genomic	Klebsiella pneumoniae	strong	3	5364464	5364464	5704030	no	-	ST111	1	1	7	12	ybt 16; ICEKp?	550	-	0	-	0	-	0	-	0	-	wzi63	KL63	K63	none	Very high	0.9936		O1/O2v2	O1	none	Very high	0.9929		aadA2^;armA;strA.v1^	-	-	-	-	mphE.v2;msrE	-	-	sul1;sul2	-	-	dfrA12
GCA_017916195.1_ASM1791619v1_genomic	Klebsiella pneumoniae	strong	1	5540657	5540657	5540657	no	-	ST1731	0	2	6	10	-	0	-	0	-	0	-	0	-	0	-	wzi162	KL122	unknown (KL122)	none	Very high	0.9994		O1/O2v2	O2afg	none	Very high	0.9848		aac(3)-IId^;aac(6')-Ib'.v1;aadA*	-	-	-	-	-	-	-	sul2	tet(B).v2*;tetR	-	dfrA14.v2*
GCA_017916215.1_ASM1791621v1_genomic	Klebsiella pneumoniae	strong	1	5201616	5201616	5201616	no	-	ST1731	0	0	0	0	-	0	-	0	-	0	-	0	-	0	-	wzi162	KL122	unknown (KL122)	none	Very high	0.9994		O1/O2v2	O2afg	none	Very high	0.9848		-	-	-	-	-	-	-	-	-	-	-	-
GCA_018069685.1_ASM1806968v1_genomic	Klebsiella pneumoniae	strong	3	5466464	5466464	6026455	no	-	ST660	4	1	8	10	ybt 5; ICEKp6	9-1LV	-	0	iuc 1	1	-	0	-	0	rmpA2_6-60%	wzi16	KL16	K16	none	Very high	0.9941		O1/O2v1	O1	none	Very high	0.9854		aac(3)-IIg;aac(6')-IIc	mcr-9.1	-	qnrB4	-	-	catII.2*	-	sul1;sul1	tet(D)	-	-
GCA_018075085.1_ASM1807508v1_genomic	Klebsiella pneumoniae	strong	4	5371820	5371820	5730426	no	-	ST1583	1	2	3	5	ybt 9; ICEKp12	210	-	0	-	0	-	0	-	0	-	wzi384	KL102	unknown (KL102)	none	Very high	0.9944		O1/O2v2	O2afg	none	Very high	0.9852		aac(6')-Ib'.v1*;aadA*	-	-	-	-	-	-	-	-	-	-	-
GCA_018075325.1_ASM1807532v1_genomic	Klebsiella pneumoniae	strong	6	5428703	5428703	5830905	no	-	ST11	4	2	7	6	ybt 9; ICEKp3	503	-	0	iuc 1	1	-	0	-	0	rmpA2_9	wzi209	KL47	K47	none	Very high	0.994		OL101	unknown (OL101)	-	High	0.9497	OL101_09_glycosylhydrolase	rmtB	-	fosA3	-	-	-	catII.2*	-	-	-	-	-
GCA_018128445.1_ASM1812844v1_genomic	Klebsiella pneumoniae	strong	6	5290519	5290519	5689667	no	-	ST268	1	1	6	7	ybt 22; ICEKp12	13-1LV	-	0	-	0	-	0	-	0	-	wzi95	KL20	K20	none	Very high	0.9995		O1/O2v1	O2a	none	Very high	0.9897		aac(3)-IIa.v1^;aac(6')-Ib-cr.v2	-	-	qnrB1.v2^	-	-	CatB4.v1	-	-	-	-	dfrA14.v2*
GCA_018128465.1_ASM1812846v1_genomic	Klebsiella pneumoniae	strong	4	5620512	5620512	5857083	no	-	ST395	1	2	11	23	ybt 15; ICEKp11	230-1LV	-	0	-	0	-	0	-	0	-	wzi105	KL108	unknown (KL108)	none	Perfect	1		O1/O2v2	O1	none	Very high	0.9897		aac(3)-IIa.v1^;aac(3)-IId^;aac(6')-Ib-cr.v2;aadA*;armA	-	-	-	-	mphE.v2;msrE	CatB4.v1;catA1^;cmlA5	arr-2	sul1;sul1;sul1	tet(A).v1	-	dfrA1.v1;dfrA14.v2*
GCA_018138305.2_ASM1813830v2_genomic	Klebsiella pneumoniae	strong	5	5213149	5213149	5445519	no	-	ST101	0	1	2	2	-	0	-	0	-	0	-	0	-	0	-	-	KL106	unknown (KL106)	*	Good	0.9517		O1/O2v2	O1	none	Very high	0.9852		-	mcr-1.1	-	-	-	-	-	-	-	-	-	-
GCA_018140905.1_ASM1814090v1_genomic	Klebsiella pneumoniae	strong	3	5492736	5492736	5628415	no	-	ST11	1	2	7	6	ybt 9; ICEKp3	503	-	0	-	0	-	0	-	0	-	wzi209	KL47	K47	*	Very high	0.994		OL101	unknown (OL101)	-	High	0.9499	OL101_09_glycosylhydrolase	rmtB	-	fosA3	-	-	-	catII.2*	-	-	-	-	-
GCA_018274525.2_ASM1827452v2_genomic	Klebsiella pneumoniae	strong	7	5351360	5351360	6137108	no	-	ST39	4	2	10	28	ybt 14; ICEKp5	151	-	0	iuc 1	1-1LV	-	0	-	0	-	wzi83	KL23	K23	none	Very high	0.9987		O1/O2v2	O1	none	Very high	0.9849		aac(3)-IIa.v1^;aac(6')-Ib-cr.v2;aac(6')-Ib-cr.v2;aadA*;aadA2^;aadA^;ant(2'')-Ia;armA	-	-	qnrS1	-	mphE.v2*;msrE	CatB4.v1;CatB4.v1;catA1^;cmlA5^	arr-3	sul1;sul1;sul1	-	-	dfrA12
GCA_018278725.1_ASM1827872v1_genomic	Klebsiella pneumoniae	strong	1	5463862	5463862	5463862	no	-	ST1731	0	1	6	13	-	0	-	0	-	0	-	0	-	0	-	wzi162	KL122	unknown (KL122)	none	Very high	0.9994		O1/O2v2	O2afg	none	Very high	0.9848		aac(3)-IId^;aac(6')-Ib'.v1;aadA*	-	-	-	-	-	-	-	sul1;sul1;sul2	tet(B).v2*;tetR	-	dfrA1.v1;dfrA14.v2*
GCA_018279185.1_ASM1827918v1_genomic	Klebsiella pneumoniae	strong	3	5331308	5331308	5593962	no	-	ST23	5	1	1	1	ybt 1; ICEKp10	54	clb 2	29	iuc 1	1	iro 1	24	rmp 1; KpVP-1	26	rmpA2_5-54%	wzi1	KL1	K1	none	Very high	0.9999		O1/O2v2	O1	none	Very high	0.9913		-	-	-	-	-	-	-	-	-	-	-	-
GCA_018279325.1_ASM1827932v1_genomic	Klebsiella pneumoniae	strong	6	5470223	5470223	6011248	no	-	ST11	1	3	10	18	ybt 9; ICEKp3	503	-	0	-	0	-	0	-	0	-	wzi209	KL47	K47	none	Very high	0.9941		OL101	unknown (OL101)	-	High	0.9499	OL101_09_glycosylhydrolase	aac(3)-IIa.v1;aadA*;aadA2;aph(3')-Ia*;strA.v1;strB.v1	mcr-1.1	-	qnrS1	-	-	catII.2*;cmlA1*	-	sul3	tet(D)	-	dfrA14.v2*
GCA_018283505.2_ASM1828350v2_genomic	Klebsiella pneumoniae	strong	4	5414231	5414231	5905982	no	-	ST147	4	2	7	16	ybt 9; ICEKp3	173-2LV	-	0	iuc 1	63	-	0	rmp 1; KpVP-1	26-1LV	rmpA2_6*-47%	wzi64	KL64	K64	none	Very high	1		O1/O2v1	O2a	none	Very high	0.9864		aph(3')-VI;aph3-Ia.v1^;armA;armA	-	-	qnrS1	-	mphA?;mphE.v2;mphE.v2;msrE;msrE	-	-	sul1;sul2;sul2	-	-	dfrA5
GCA_018310495.1_ASM1831049v1_genomic	Klebsiella pneumoniae	strong	5	5371618	5371618	5878206	no	-	ST147	4	2	10	18	ybt 9; ICEKp3	173-2LV	-	0	iuc 1	63	-	0	rmp 1; KpVP-1	26-1LV	rmpA2_6*-47%	wzi64	KL64	K64	none	Very high	1		O1/O2v1	O2a	none	Very high	0.9864		aac(6')-Ib-cr.v2;aph(3')-VI;aph3-Ia.v1^;armA	-	-	qnrS1	-	mphA?;mphE.v2;msrE	catB3.v2	arr-3	sul1;sul1;sul2	-	-	dfrA5
GCA_018314115.1_ASM1831411v1_genomic	Klebsiella pneumoniae	strong	4	5379183	5379183	5798004	no	-	ST273	0	1	7	12	-	0	-	0	-	0	-	0	-	0	-	wzi23	KL35	K35	none	Very high	0.9915		O5	O5	*	High	0.9414		ant(2'')-Ia;aph(3')-Ia;armA	mcr-8.1	-	qnrB4	-	ermB.v1*;mphE.v2^;msrE	-	-	sul1	-	-	-
GCA_018314145.1_ASM1831414v1_genomic	Klebsiella pneumoniae	strong	4	5531197	5531197	5780861	no	-	ST11	1	2	6	7	ybt 9; ICEKp3	503-1LV	-	0	-	0	-	0	-	0	-	wzi209	KL47	K47	*	Very high	0.994		OL101	unknown (OL101)	-	High	0.9498	OL101_09_glycosylhydrolase	aadA2;aadA2^	-	-	-	-	-	-	-	sul1	-	-	dfrA12
GCA_018336835.1_ASM1833683v1_genomic	Klebsiella pneumoniae	strong	8	5463153	5463153	5936312	no	-	ST11	4	2	9	12	ybt 9; ICEKp3 (truncated)	503-2LV	-	0	iuc 1	1	-	0	rmp 1; KpVP-1	40	rmpA2_3-47%	wzi64	KL64	K64	none	Very high	0.9991		O1/O2v1	O2a	none	Very high	0.9865		aadA2;rmtB	-	-	qnrS1	-	-	catII.2*	-	sul2	tet(A).v1	-	dfrA14.v2*
GCA_018394355.1_ASM1839435v1_genomic	Klebsiella pneumoniae	strong	4	5189354	5189354	5450289	no	-	ST35	1	1	8	12	ybt 9; ICEKp3	187-1LV	-	0	-	0	-	0	-	0	-	wzi16	KL16	K16	none	Very high	0.994		O1/O2v1	O1	none	Very high	0.9851		aac(3)-IIa.v1^;aac(6')-Ib-cr.v2;strA.v1^;strB.v1	-	-	qnrB1.v2^	-	-	CatB4.v1	-	sul2	tet(A).v1	-	dfrA14.v2*
GCA_018449045.1_ASM1844904v1_genomic	Klebsiella pneumoniae	strong	6	5365654	5365654	5907503	no	-	ST147	0	1	9	24	-	0	-	0	-	0	-	0	-	0	-	wzi88	KL150	unknown (KL150)	?+	Good	0.9998		O3b	O3b	none	Very high	0.9905		aac(3)-IV;aph(3')-Ia*;aph(4)-Ia;armA;strA.v1;strA.v1*;strB.v1;strB.v1	-	-	qnrB4;qnrS1	-	mphA;mphE.v2;msrE	floR.v1;floR.v1	-	sul1;sul3	tet(A).v2*	tmexC1^;tmexD1;toprJ1	-
GCA_018449065.1_ASM1844906v1_genomic	Klebsiella pneumoniae	strong	6	5400039	5400039	5729997	no	-	ST11	0	0	9	25	-	0	-	0	-	0	-	0	-	0	-	wzi44	KL123	unknown (KL123)	none	Very high	0.9998		O3/O3a	O3/O3a	none	Very high	0.9599		aac(3)-IV;aadA2;aadA2^;aadA^;aph(3')-Ia;aph(4)-Ia;aph3-Ia.v1^;armA;strA.v1*;strB.v1	-	-	qnrB4	-	mphA;mphE.v2;msrE	cmlA1*;floR.v1*	-	sul1;sul1;sul3	tet(A).v1	tmexC1^;tmexD1;toprJ1	dfrA12
GCA_018454365.1_ASM1845436v1_genomic	Klebsiella pneumoniae	strong	5	5483454	5483454	5748663	no	-	ST2237	4	2	6	8	ybt 14; ICEKp12	143-3LV	-	0	iuc 1	1-1LV	-	0	-	0	rmpA2_8-60%	wzi19	KL19	K19	*	High	0.9486		O1/O2v2	O1	none	Perfect	1		aac(3)-IId^;armA	-	-	qnrB4	-	mphE.v2;msrE	-	-	sul1	-	-	-
GCA_018487825.1_ASM1848782v1_genomic	Klebsiella pneumoniae	strong	4	5319212	5319212	5886962	no	-	ST896	3	0	9	38	-	0	-	0	iuc 3 (truncated)	25	-	0	-	0	-	wzi59	KL3	K3	none	Very high	0.9961		O1/O2v2	O2afg	none	Very high	0.9842		aac(3)-IId*;aac(3)-IId*;aac(6')-Ib-cr.v2;aadA16*;aadA2;aph3-Ia.v1*?;aph3-Ia.v1^;strA.v1*;strA.v1*;strA.v1^;strB.v1;strB.v1;strB.v1;strB.v1	-	-	qnrB4;qnrS1	-	mphA;mphE.v2;msrE	-	arr-3	sul1;sul1;sul2*;sul2*	tet(A).v1;tet(A).v1;tet(A).v1	tmexC1^;tmexC1^;tmexD1;tmexD1;toprJ1;toprJ1	dfrA12;dfrA27
GCA_018502565.1_ASM1850256v1_genomic	Klebsiella pneumoniae	strong	4	5319094	5319094	5889759	no	-	ST896	3	0	9	42	-	0	-	0	iuc 3 (truncated)	25	-	0	-	0	-	wzi59	KL3	K3	none	Very high	0.9961		O1/O2v2	O2afg	none	Very high	0.9842		aac(3)-IId*;aac(3)-IId*;aac(6')-Ib-cr.v2;aadA16*;aadA2;aph(3')-Ia;aph(3')-Ia;aph3-Ia.v1^;strA.v1*;strA.v1*;strA.v1^;strB.v1;strB.v1;strB.v1;strB.v1	-	-	qnrB4;qnrS1	-	mphA;mphE.v2;mphE.v2;msrE;msrE	-	arr-3	sul1;sul1;sul1;sul2*;sul2*	tet(A).v1;tet(A).v1	tmexC1^;tmexC1^;tmexD1;tmexD1;toprJ1;toprJ1	dfrA12;dfrA27
GCA_018502585.1_ASM1850258v1_genomic	Klebsiella pneumoniae	strong	8	5205681	5205681	5837229	no	-	ST967	3	1	11	33	-	0	-	0	iuc 3 (truncated)	23	-	0	-	0	-	wzi19	KL19	K19	*	High	0.9491		O1/O2v2	O1	none	Perfect	1		aac(3)-IId*;aac(6')-Ib-cr.v2;aadA16*;ant(2'')-Ia;aph(3')-Ia;aph(3')-Ia;aph3-Ia.v1;strA.v1*;strA.v1*;strB.v1;strB.v1;strB.v1;strB.v1	-	-	qnrS1	-	mphA;mphE.v2;mphE.v2;msrE;msrE	floR.v1	arr-3	sul1	tet(A).v2	tmexC1^;tmexC1^;tmexD1;tmexD1;toprJ1;toprJ1	dfrA27
GCA_018604345.1_ASM1860434v1_genomic	Klebsiella pneumoniae	strong	3	5597599	5597599	5913209	no	-	ST23	5	1	8	10	ybt 1; ICEKp10	46	clb 2	29	iuc 1	1	iro 1 (incomplete)	1-2LV	rmp unknown	0	rmpA2_8*-5%	wzi1	unknown (KL1)	unknown (K1)	-*	None	0.9929	KL1_07_wzx,KL1_08_wclY,KL1_09_wzy,KL1_10_wcsS	O1/O2v2	O1	none	Very high	0.991		strA.v1^;strB.v1	-	-	qnrB1.v2^	-	mphE.v2;msrE	-	-	sul1;sul2	-	-	dfrA14.v2*
GCA_018604385.1_ASM1860438v1_genomic	Klebsiella pneumoniae	strong	5	5434145	5434145	5808550	no	-	ST11	1	3	10	14	ybt 15; ICEKp11	230	-	0	-	0	-	0	-	0	-	wzi24	KL24	K24	none	Very high	0.9999		O1/O2v1	O2a	none	Very high	0.9852		aac(3)-IIa.v1^;aac(3)-Ia*;aac(6')-Ib'.v1;aac(6')-Ib-cr.v2*;aac(6')-Ib7;aadA;aph(3')-Ia	-	-	-	-	mphA	CatB4.v1	-	sul1	tet(A).v1	-	dfrA14.v2*
GCA_018604765.1_ASM1860476v1_genomic	Klebsiella pneumoniae	strong	6	5285993	5285993	5890098	no	-	ST17	4	1	7	10	ybt 15; ICEKp11	231	-	0	iuc 3 (truncated)	43	-	0	-	0	-	wzi141	KL25	K25	-	High	0.9916	KL25_09_wfeD	O5	O5	*	High	0.9421		aph(3')-IIa;strA.v1^;strB.v1	mcr-2.2*;mcr-3.11*	-	qnrS1	-	mphA	-	-	-	tet(A).v1^	-	-
GCA_018623335.1_ASM1862333v1_genomic	Klebsiella pneumoniae	strong	9	5418057	5418057	5763681	no	-	ST147	1	2	9	20	ybt 16; ICEKp12	280	-	0	-	0	-	0	-	0	-	wzi64	KL64	K64	none	Very high	1		O1/O2v1	O2a	none	Very high	0.9856		aac(3)-IIa.v1^;aac(6')-Ib-cr.v2;aac(6')-Ib7*;strA.v1;strA.v1;strB.v1;strB.v1	-	-	-	-	-	CatB4.v1;floR.v2*	-	sul1;sul1;sul2	tet(A).v2	-	dfrA14.v2*
GCA_018831545.1_ASM1883154v1_genomic	Klebsiella pneumoniae	strong	5	5380741	5380741	5638949	no	-	ST11	1	2	6	8	ybt 9; ICEKp3	503	-	0	-	0	-	0	-	0	-	wzi209	KL47	K47	none	Very high	0.994		OL101	unknown (OL101)	-	High	0.95	OL101_08_wbbB,OL101_09_glycosylhydrolase	aadA2;rmtB	-	fosA3	-	-	-	-	-	-	-	-	-
GCA_018885345.1_ASM1888534v1_genomic	Klebsiella pneumoniae	strong	4	5322657	5322657	5674372	no	-	ST437	4	2	7	9	ybt 9; ICEKp3	183	-	0	iuc 3 (truncated)	23	-	0	-	0	-	wzi109	KL36	K36	none	Very high	0.9989		O4	O4	-	High	0.9974	O4_06_glycosyltransferase	aadA2^;aadA^;aph3-Ia.v1^;rmtB	-	-	-	-	mef(B)	cmlA1*	-	sul3	-	-	dfrA12
GCA_019038575.1_ASM1903857v1_genomic	Klebsiella pneumoniae	strong	7	5363194	5363194	5445572	no	-	ST5236	0	2	3	2	-	0	-	0	-	0	-	0	-	0	-	-	KL45	K45	none	Very high	0.9827		O1/O2v2	O1	none	Very high	0.9936		-	-	-	-	-	-	-	-	-	-	-	-
GCA_019107685.1_ASM1910768v1_genomic	Klebsiella pneumoniae	strong	6	5344935	5344935	5933005	no	-	ST377	4	2	9	18	ybt 13; ICEKp2	299-1LV	-	0	iuc 1	63	-	0	rmp 1; KpVP-1	26-1LV	rmpA2_8*-47%	wzi173	KL102	unknown (KL102)	none	Very high	0.9943		O1/O2v2	O2afg	none	Very high	0.9854		aac(3)-IIa.v1^;aac(6')-Ib-cr.v2;aph(3')-VI;aph3-Ia.v1^;armA	-	-	qnrS1	-	mphA?;mphE.v2;msrE	CatB4.v1;catA1*	-	sul1;sul2	-	-	dfrA5
GCA_019107705.1_ASM1910770v1_genomic	Klebsiella pneumoniae	strong	6	5473734	5473734	5935755	no	-	ST11	4	2	9	9	ybt 9; ICEKp3	503	-	0	iuc 1	1	-	0	rmp 1; KpVP-1	40-1LV	rmpA2_3*-47%	wzi64	unknown (KL64)	unknown (K64)	-	None	0.9981	KL64_08_wcoV,KL64_09,KL64_10_wzy,KL64_11_wcoU,KL64_12_wcoT	O1/O2v1	O2a	none	Very high	0.9865		aadA2	-	-	qnrS1	-	-	catII.2*	-	sul2	tet(A).v1	-	dfrA14.v2*
GCA_019134695.1_ASM1913469v1_genomic	Klebsiella pneumoniae	strong	1	5374207	5374207	5374207	no	-	ST11	1	0	1	0	ybt 9; ICEKp3	503	-	0	-	0	-	0	-	0	-	wzi64	KL64	K64	none	Very high	0.999		O1/O2v1	O2a	none	Very high	0.9865		-	-	-	-	-	-	-	-	-	-	-	-
GCA_019286375.1_ASM1928637v1_genomic	Klebsiella pneumoniae	strong	5	5493754	5493754	5723743	no	-	ST231	1	2	10	15	ybt 14; ICEKp5	376	-	0	-	0	-	0	-	0	-	wzi104	KL51	K51	-	High	0.994	KL51_14_wcoZ	O1/O2v2	O1	none	Very high	0.9844		aac(6')-Ib-cr.v2;aadA2^;armA	-	-	qnrB1.v1	-	mphE.v2;msrE	CatB4.v1	-	sul1	tet(D)	-	dfrA12
GCA_019286455.1_ASM1928645v1_genomic	Klebsiella pneumoniae	strong	11	5299257	5299257	5861122	no	-	ST14	0	2	10	25	-	0	-	0	-	0	-	0	-	0	-	wzi2	KL2	K2	-	High	0.9972	KL2_13	O1/O2v1	O1	-	High	0.9998	O1/O2v1_06_wbbO	aac(3)-IId^;aac(6')-Ib'.v1;aac(6')-Ib-cr.v2;aadA*;aadA*;sat-2;strA.v1*;strB.v1*	-	-	qnrB1.v1	-	ereA2*;ermB.v1*;mphA?	CatB4.v1;catA1^;cmlA5	arr-2	sul1*;sul2	-	-	dfrA1.v1
GCA_019286515.1_ASM1928651v1_genomic	Klebsiella pneumoniae	strong	7	5364339	5364339	5863691	no	-	ST14	0	2	10	26	-	0	-	0	-	0	-	0	-	0	-	wzi2	KL2	K2	-	High	0.9972	KL2_13	O1/O2v1	O1	-	High	0.9998	O1/O2v1_06_wbbO	aac(3)-IId^;aac(6')-Ib'.v1;aac(6')-Ib-cr.v2;aadA*;aadA*;sat-2;strA.v1*;strB.v1*	-	-	qnrB1.v1	-	ereA2*;ermB.v1*;mphA?	CatB4.v1;catA1^;cmlA5	arr-2	sul1*;sul2	-	-	dfrA1.v1
GCA_019286635.1_ASM1928663v1_genomic	Klebsiella pneumoniae	strong	7	5363628	5363628	5925924	no	-	ST14	1	2	10	23	ybt 14; ICEKp5	376	-	0	-	0	-	0	-	0	-	wzi2	KL2	K2	none	Very high	0.9974		unknown (O3/O3a)	unknown (O3/O3a)	-	None	0.9813	O3/O3a_03_wzm,O3/O3a_04_wzt,O3/O3a_05_wbdD,O3/O3a_06_wbdA,O3/O3a_07_wbdB,O3/O3a_08_wbdC	aac(6')-Ib'.v1;aac(6')-Ib-cr.v2;aac(6')-Ib-cr.v2;aadA2^;armA;sat-2	-	-	qnrB1.v2^	-	mphE.v2^;msrE*	CatB4.v1;CatB4.v1;catA1^	-	sul1	tet(D)	-	dfrA1.v1;dfrA12;dfrA14.v2*
GCA_019286695.1_ASM1928669v1_genomic	Klebsiella pneumoniae	strong	5	5456618	5456618	5962191	no	-	ST14	1	2	10	23	ybt 14; ICEKp5	376	-	0	-	0	-	0	-	0	-	wzi2	KL2	K2	none	Very high	0.9974		unknown (O3/O3a)	unknown (O3/O3a)	-	None	0.9813	O3/O3a_03_wzm,O3/O3a_04_wzt,O3/O3a_05_wbdD,O3/O3a_06_wbdA,O3/O3a_07_wbdB,O3/O3a_08_wbdC	aac(6')-Ib'.v1;aac(6')-Ib-cr.v2;aac(6')-Ib-cr.v2;aadA2^;armA;sat-2	-	-	qnrB1.v2^	-	mphE.v2^;msrE*	CatB4.v1;CatB4.v1;catA1^	-	sul1	tet(D)	-	dfrA1.v1;dfrA12;dfrA14.v2*
GCA_019286755.1_ASM1928675v1_genomic	Klebsiella pneumoniae	strong	5	5456628	5456628	5965598	no	-	ST14	1	2	10	24	ybt 14; ICEKp5	376	-	0	-	0	-	0	-	0	-	wzi2	KL2	K2	none	Very high	0.9974		unknown (O3/O3a)	unknown (O3/O3a)	-	None	0.9813	O3/O3a_03_wzm,O3/O3a_04_wzt,O3/O3a_05_wbdD,O3/O3a_06_wbdA,O3/O3a_07_wbdB,O3/O3a_08_wbdC	aac(6')-Ib'.v1;aac(6')-Ib-cr.v2;aac(6')-Ib-cr.v2;aadA2^;armA;sat-2	-	-	qnrB1.v2^	-	mphE.v2^;msrE*	CatB4.v1;CatB4.v1;catA1^	-	sul1;sul1	tet(D)	-	dfrA1.v1;dfrA12;dfrA14.v2*
GCA_019286855.1_ASM1928685v1_genomic	Klebsiella pneumoniae	strong	9	5251847	5251847	5959485	no	-	ST14	1	2	10	23	ybt 14; ICEKp5	376	-	0	-	0	-	0	-	0	-	wzi2	KL2	K2	none	Very high	0.9974		unknown (O3/O3a)	unknown (O3/O3a)	-	None	0.9813	O3/O3a_03_wzm,O3/O3a_04_wzt,O3/O3a_05_wbdD,O3/O3a_06_wbdA,O3/O3a_07_wbdB,O3/O3a_08_wbdC	aac(6')-Ib'.v1;aac(6')-Ib-cr.v2;aac(6')-Ib-cr.v2;aadA2^;armA;sat-2	-	-	qnrB1.v2^	-	mphE.v2^;msrE*	CatB4.v1;CatB4.v1;catA1^	-	sul1	tet(D)	-	dfrA1.v1;dfrA12;dfrA14.v2*
GCA_019286955.1_ASM1928695v1_genomic	Klebsiella pneumoniae	strong	8	5299071	5299071	5590939	no	-	ST2096	1	2	6	7	ybt 14; ICEKp5	140-2LV	-	0	-	0	-	0	-	0	-	wzi64	KL64	K64	none	Perfect	1		O1/O2v1	O1	none	Very high	0.9864		aac(6')-Ib-cr.v2;sat-2	-	-	-	-	-	CatB4.v1;catA1^	-	-	-	-	dfrA1.v1
GCA_019287035.1_ASM1928703v1_genomic	Klebsiella pneumoniae	strong	7	5493104	5493104	5884616	no	-	ST231	1	2	9	18	ybt 14; ICEKp5	376	-	0	-	0	-	0	-	0	-	wzi104	KL51	K51	-	High	0.994	KL51_14_wcoZ	O1/O2v2	O1	none	Very high	0.9844		aac(3)-IIa.v1^;aac(6')-Ib-cr.v2;aadA2^;armA	-	-	qnrB1.v1;qnrB4	-	mphE.v2;msrE	CatB4.v1	-	sul1;sul1	-	-	dfrA1.v1;dfrA12
GCA_019287095.1_ASM1928709v1_genomic	Klebsiella pneumoniae	strong	7	5418499	5418499	5674415	no	-	ST231	4	3	11	14	ybt 14; ICEKp5	376	-	0	iuc 5	61-3LV	-	0	-	0	-	wzi104	KL51	K51	-	High	0.9939	KL51_14_wcoZ	O1/O2v2	O1	none	Very high	0.9844		aac(6')-Ib;aadA2^;rmtF	-	-	qnrS1	-	ermB.v1*;mphA	catA1^	arr-2	sul1	-	-	dfrA12
GCA_019287195.1_ASM1928719v1_genomic	Klebsiella pneumoniae	strong	7	5420565	5420565	5676438	no	-	ST231	4	3	11	14	ybt 14; ICEKp5	376	-	0	iuc 5	61-3LV	-	0	-	0	-	wzi104	KL51	K51	-	High	0.9939	KL51_14_wcoZ	O1/O2v2	O1	-	High	0.9844	O1/O2v2_02_wzt	aac(6')-Ib;aadA2^;rmtF	-	-	qnrS1	-	ermB.v1*;mphA	catA1^	arr-2	sul1	-	-	dfrA12
GCA_019317005.1_ASM1931700v1_genomic	Klebsiella pneumoniae	strong	7	5234529	5234529	5590819	no	-	ST2096	1	2	6	7	ybt 14; ICEKp5	140-2LV	-	0	-	0	-	0	-	0	-	wzi64	KL64	K64	none	Perfect	1		O1/O2v1	O1	-	Good	0.9841	O1/O2v1_01_wzm,O1/O2v1_02_wzt,O1/O2v1_03_wbbM	aac(6')-Ib-cr.v2;sat-2	-	-	-	-	-	CatB4.v1;catA1^	-	-	-	-	dfrA1.v1
GCA_019317025.1_ASM1931702v1_genomic	Klebsiella pneumoniae	strong	11	5231387	5231387	5593370	no	-	ST231	4	2	9	13	ybt 14; ICEKp5	376	-	0	iuc 5	61-3LV	-	0	-	0	-	wzi104	KL51	K51	-	High	0.9939	KL51_14_wcoZ	O1/O2v2	O1	none	Very high	0.9843		aac(6')-Ib;aadA2^;rmtF	-	-	-	-	ermB.v1*;mphA	catA1^	arr-2	sul1	-	-	dfrA12
GCA_019317045.1_ASM1931704v1_genomic	Klebsiella pneumoniae	strong	5	5516743	5516743	6009334	no	-	ST14	1	2	10	40	ybt 14; ICEKp5	140	-	0	-	0	-	0	-	0	-	wzi2	KL2	K2	none	Very high	0.9973		O1/O2v1	O1	-	High	0.9998	O1/O2v1_06_wbbO	aac(3)-IIa.v1^;aac(3)-IId^;aac(3)-IId^;aac(6')-Ib'.v1;aac(6')-Ib'.v1;aac(6')-Ib-cr.v2;aadA*;aadA*;aadA*;aadA*;armA;sat-2;strA.v1^;strA.v1^;strB.v1;strB.v1	-	-	-	-	ereA2*;mphE.v2;msrE	CatB4.v1;catA1^;cmlA5;cmlA5	arr-2;arr-3	sul1;sul1*;sul2;sul2	-	-	dfrA1.v1
GCA_019317065.1_ASM1931706v1_genomic	Klebsiella pneumoniae	strong	7	5495465	5495465	5846744	no	-	ST231	1	2	8	14	ybt 14; ICEKp5	376	-	0	-	0	-	0	-	0	-	wzi104	KL51	K51	-	High	0.994	KL51_09_wzy,KL51_10_wcuF,KL51_14_wcoZ	O1/O2v2	O1	none	Very high	0.9844		aadA2^;armA	-	-	qnrB4	-	mphE.v2;msrE	-	-	sul1;sul1	-	-	dfrA1.v1;dfrA12
GCA_019317085.1_ASM1931708v1_genomic	Klebsiella pneumoniae	strong	5	5516789	5516789	6009380	no	-	ST14	1	2	10	39	ybt 14; ICEKp5	140	-	0	-	0	-	0	-	0	-	wzi2	KL2	K2	?	Good	0.9973		O1/O2v1	O1	-	High	0.9998	O1/O2v1_06_wbbO	aac(3)-IIa.v1^;aac(3)-IId^;aac(3)-IId^;aac(6')-Ib'.v1;aac(6')-Ib'.v1;aac(6')-Ib-cr.v2;aadA*;aadA*;aadA*;aadA*;armA;sat-2;strA.v1^;strB.v1;strB.v1	-	-	-	-	ereA2*;mphE.v2;msrE	CatB4.v1;catA1^;cmlA5;cmlA5	arr-2;arr-3	sul1;sul1*;sul2;sul2	-	-	dfrA1.v1
GCA_019317105.1_ASM1931710v1_genomic	Klebsiella pneumoniae	strong	2	4522788	4522788	5561835	no	-	ST231	1	1	6	6	ybt unknown	0	-	0	-	0	-	0	-	0	-	wzi104	KL51	K51	-	High	0.994	KL51_14_wcoZ	O1/O2v2	O1	none	Very high	0.9844		aac(6')-Ib;rmtF	-	-	qnrS1	-	-	catA1^	arr-2	-	-	-	-
GCA_019317125.1_ASM1931712v1_genomic	Klebsiella pneumoniae	strong	6	5435583	5435583	5656208	no	-	ST231	4	2	10	15	ybt 14; ICEKp5	376	-	0	iuc 5	61-3LV	-	0	-	0	-	wzi104	KL51	K51	-	High	0.9939	KL51_14_wcoZ	O1/O2v2	O1	none	Very high	0.9844		aac(6')-Ib;aadA2^;rmtF	-	-	qnrS1	-	ermB.v1*;mphA	catA1^	arr-2	sul1	-	-	dfrA12
GCA_019317145.1_ASM1931714v1_genomic	Klebsiella pneumoniae	strong	3	5440256	5440256	5641336	no	-	ST231	4	1	9	13	ybt 14; ICEKp5	376	-	0	iuc 5	61-3LV	-	0	-	0	-	wzi104	KL51	K51	-	High	0.9939	KL51_14_wcoZ	O1/O2v2	O1	-	High	0.9843	O1/O2v2_02_wzt	aac(6')-Ib;aadA2^;rmtF	-	-	qnrS1	-	ermB.v1*;mphA	catA1^	arr-2	sul1	-	-	dfrA12
GCA_019317165.1_ASM1931716v1_genomic	Klebsiella pneumoniae	strong	10	5494532	5494532	5690255	no	-	ST231	1	1	3	3	ybt 14; ICEKp5	376	-	0	-	0	-	0	-	0	-	wzi104	KL51	K51	-	High	0.994	KL51_11_wcpA,KL51_14_wcoZ	O1/O2v2	O1	none	Very high	0.9844		-	-	-	-	-	-	-	-	-	-	-	-
GCA_019317185.1_ASM1931718v1_genomic	Klebsiella pneumoniae	strong	13	5493753	5493753	5888667	no	-	ST231	1	2	8	18	ybt 14; ICEKp5	376	-	0	-	0	-	0	-	0	-	wzi104	KL51	K51	-	High	0.994	KL51_09_wzy,KL51_14_wcoZ	O1/O2v2	O1	none	Very high	0.9844		aac(3)-IIa.v1^;aac(6')-Ib-cr.v2;aadA2^;armA	-	-	qnrB1.v1;qnrB4	-	mphE.v2;msrE	-	-	sul1;sul1	-	-	dfrA1.v1;dfrA12
GCA_019317205.1_ASM1931720v1_genomic	Klebsiella pneumoniae	strong	5	5457817	5457817	5963390	no	-	ST14	1	2	10	23	ybt 14; ICEKp5	376	-	0	-	0	-	0	-	0	-	wzi2	KL2	K2	none	Very high	0.9974		unknown (O3/O3a)	unknown (O3/O3a)	-	None	0.9813	O3/O3a_03_wzm,O3/O3a_04_wzt,O3/O3a_05_wbdD,O3/O3a_06_wbdA,O3/O3a_07_wbdB,O3/O3a_08_wbdC	aac(6')-Ib'.v1;aac(6')-Ib-cr.v2;aac(6')-Ib-cr.v2;aadA2^;armA;sat-2	-	-	qnrB1.v2^	-	mphE.v2^;msrE*	CatB4.v1;CatB4.v1;catA1^	-	sul1	tet(D)	-	dfrA1.v1;dfrA12;dfrA14.v2*
GCA_019317225.1_ASM1931722v1_genomic	Klebsiella pneumoniae	strong	10	5153904	5153904	5591551	no	-	ST2096	1	2	6	7	ybt 14; ICEKp5	140-2LV	-	0	-	0	-	0	-	0	-	wzi64	KL64	K64	none	Perfect	1		O1/O2v1	O1	none	Very high	0.9864		aac(6')-Ib-cr.v2;sat-2	-	-	-	-	-	CatB4.v1;catA1^	-	-	-	-	dfrA1.v1
GCA_019317245.1_ASM1931724v1_genomic	Klebsiella pneumoniae	strong	9	5377618	5377618	5593291	no	-	ST231	4	2	8	11	ybt 14; ICEKp5	376	-	0	iuc 5	61-3LV	-	0	-	0	-	wzi104	KL51	K51	-	High	0.9939	KL51_14_wcoZ	O1/O2v2	O1	none	Very high	0.9843		aac(6')-Ib;aadA2^;rmtF	-	-	-	-	ermB.v1*;mphA	-	arr-2	sul1	-	-	dfrA12
GCA_019317265.1_ASM1931726v1_genomic	Klebsiella pneumoniae	strong	6	5493754	5493754	5735332	no	-	ST231	1	2	10	17	ybt 14; ICEKp5	376	-	0	-	0	-	0	-	0	-	wzi104	KL51	K51	-	High	0.994	KL51_14_wcoZ	O1/O2v2	O1	none	Very high	0.9844		aac(3)-IIa.v1^;aac(6')-Ib-cr.v2;aadA2^;armA	-	-	qnrB1.v1	-	mphE.v2;msrE	CatB4.v1	-	sul1	tet(D)	-	dfrA12
GCA_019334545.1_ASM1933454v1_genomic	Klebsiella pneumoniae	strong	10	5329783	5329783	5803267	no	-	ST15	4	2	8	12	ybt 16; ICEKp12	277	-	0	iuc 1	1	-	0	-	0	rmpA2_9	wzi93	KL112	unknown (KL112)	none	Very high	0.9865		O1/O2v1	O1	none	Very high	0.9852		aac(6')-Ib;rmtF;strA.v1^;strB.v1	-	-	qnrB1.v2^	-	-	-	arr-2	sul2	-	-	dfrA14.v2*
GCA_019334625.1_ASM1933462v1_genomic	Klebsiella pneumoniae	strong	3	5259694	5259694	5472108	no	-	ST15	0	1	8	11	-	0	-	0	-	0	-	0	-	0	-	wzi24	KL39	K39	*	Very high	0.9859		O1/O2v1	O1	none	Very high	0.9852		aac(3)-IId*;aac(6')-Ib-cr.v2;aadA16*	-	-	qnrB2.v2^	-	-	floR.v1*	arr-3	sul1;sul1	tet(A).v1*	-	-
GCA_019334705.1_ASM1933470v1_genomic	Klebsiella pneumoniae	strong	11	5493754	5493754	5741516	no	-	ST231	1	2	10	17	ybt 14; ICEKp5	376	-	0	-	0	-	0	-	0	-	wzi104	KL51	K51	-	High	0.994	KL51_14_wcoZ	O1/O2v2	O1	none	Very high	0.9844		aac(3)-IIa.v1^;aac(6')-Ib-cr.v2;aadA2^;armA	-	-	qnrB1.v1	-	mphE.v2;msrE	CatB4.v1	-	sul1	tet(D)	-	dfrA12
GCA_019434255.1_ASM1943425v1_genomic	Klebsiella pneumoniae	strong	7	5472713	5472713	5919746	no	-	ST11	4	2	9	9	ybt 9; ICEKp3	503-1LV	-	0	iuc 1	1	-	0	rmp 1; KpVP-1	40	rmpA2_3-47%	wzi64	KL64	K64	none	Very high	0.999		O1/O2v1	O2a	none	Very high	0.9865		aadA2;rmtB	-	-	-	-	-	catII.2*	-	sul2	tet(A).v1	-	dfrA14.v2*
GCA_019434275.1_ASM1943427v1_genomic	Klebsiella pneumoniae	strong	6	5469888	5469888	5894462	no	-	ST11	4	2	9	9	ybt 9; ICEKp3	503-1LV	-	0	iuc 1	1	-	0	rmp 1; KpVP-1	40	rmpA2_3-47%	wzi64	KL64	K64	none	Very high	0.999		O1/O2v1	O2a	none	Very high	0.9865		aadA2;rmtB	-	-	-	-	-	catII.2*	-	sul2	tet(A).v1	-	dfrA14.v2*
GCA_019434295.1_ASM1943429v1_genomic	Klebsiella pneumoniae	strong	6	5470680	5470680	5916103	no	-	ST11	4	2	9	9	ybt 9; ICEKp3	503-1LV	-	0	iuc 1	1	-	0	rmp 1; KpVP-1	40	rmpA2_3-47%	-	KL64	K64	-+	Good	0.999	KL64_03_wzi,KL64_04_wza	O1/O2v1	O2a	none	Very high	0.9865		aadA2;rmtB	-	-	-	-	-	catII.2*	-	sul2	tet(A).v1*	-	dfrA14.v2*
GCA_019443545.1_ASM1944354v1_genomic	Klebsiella pneumoniae	strong	9	5361205	5361205	5731197	no	-	ST16	1	2	9	13	ybt 9; ICEKp3	174	-	0	-	0	-	0	-	0	-	wzi50	KL51	K51	none	Very high	0.9994		O3b	O3b	none	Very high	0.9907		aac(3)-IIa.v1^;aac(6')-Ib-cr.v2;strA.v1^;strB.v1	-	-	qnrB1.v2^	-	-	CatB4.v1	-	sul2	tet(A).v1	-	dfrA14.v2*
GCA_019443565.1_ASM1944356v1_genomic	Klebsiella pneumoniae	strong	7	5280246	5280246	5825598	no	-	ST656	1	0	6	12	ybt 14; ICEKp5	151-2LV	-	0	-	0	-	0	-	0	-	wzi114	KL177	unknown (KL177)	none	Very high	0.9936		OL101	unknown (OL101)	*	High	0.9488		aac(6')-Ib-cr.v2;aadA16*;aadA5;armA	-	-	-	-	-	-	arr-3	sul1;sul1	tet(B).v2*;tet(D);tetR	-	dfrA1.v2;dfrA27
GCA_019443585.1_ASM1944358v1_genomic	Klebsiella pneumoniae	strong	7	5306347	5306347	5844036	no	-	ST16	0	2	4	6	-	0	-	0	-	0	-	0	-	0	-	wzi50	KL51	K51	none	Very high	0.9993		O3b	O3b	none	Very high	0.9908		rmtB	-	-	qnrS1	-	-	-	-	-	-	-	-
GCA_019444195.1_ASM1944419v1_genomic	Klebsiella pneumoniae	strong	7	5526152	5526152	6067951	no	-	ST11	4	2	10	15	ybt 9; ICEKp3	503	-	0	iuc 1	1	-	0	rmp 1; KpVP-1 (truncated)	40-1LV	rmpA2_3-47%	wzi64	KL64	K64	none	Very high	0.9991		O1/O2v1	O2a	none	Very high	0.9865		aadA2;rmtB	-	fosA3	qnrS1;qnrS1	-	-	catII.2*	-	sul2	tet(A).v1	-	dfrA14.v2*
GCA_019444635.1_ASM1944463v1_genomic	Klebsiella pneumoniae	strong	7	5445317	5445317	5922385	no	-	ST11	4	2	9	18	ybt 9; ICEKp3	503	-	0	iuc 1	1-1LV	-	0	-	0	rmpA2_8-60%	wzi209	KL47	K47	*	Very high	0.993		OL101	unknown (OL101)	-	High	0.9499	OL101_09_glycosylhydrolase	aac(3)-IId^;armA;rmtB	-	fosA3	qnrB4	-	ermT*;mphA;mphE.v2;msrE	catII.2*	-	sul1	-	-	-
GCA_019454345.1_ASM1945434v1_genomic	Klebsiella pneumoniae	strong	3	5428398	5428398	5606745	no	-	ST23	2	2	1	1	ybt 1; ICEKp10	46	clb 2	29	-	0	-	0	-	0	-	wzi1	KL1	K1	-	High	0.9999	KL1_02_cpsACP	O1/O2v2	O1	none	Very high	0.9912		-	-	-	-	-	-	-	-	-	-	-	-
GCA_019455345.1_ASM1945534v1_genomic	Klebsiella pneumoniae	strong	2	5371012	5371012	5605979	no	-	ST65	5	0	0	0	ybt 17; ICEKp10	235	clb 3 (truncated)	13-2LV	iuc 1	1	iro 1	10	rmp 1; KpVP-1 (truncated)	31-1LV	rmpA2_3-47%	wzi72	KL2	K2	none	Very high	0.984		O1/O2v2	O1	none	Very high	0.9898		-	-	-	-	-	-	-	-	-	-	-	-
GCA_019702965.1_ASM1970296v1_genomic	Klebsiella pneumoniae	strong	3	5290154	5290154	5427774	no	-	ST258	0	2	5	9	-	0	-	0	-	0	-	0	-	0	-	wzi83	KL23	K23	none	Very high	0.9988		O1/O2v2	O2afg	-	High	0.9847	O1/O2v2_02_wzt	aac(3)-IV;aac(6')-Ib'.v1;aac(6')-Ib'.v1;aadA2;aadA^;aph(4)-Ia	-	-	-	-	-	cmlA1*	-	-	-	-	-
GCA_019702985.1_ASM1970298v1_genomic	Klebsiella pneumoniae	strong	3	5352049	5352049	5489404	no	-	ST258	0	2	6	9	-	0	-	0	-	0	-	0	-	0	-	wzi83	KL23	K23	-	High	0.9985	KL23_09_wckU,KL23_10_wzy	O1/O2v2	O2afg	none	Very high	0.9847		aac(3)-IV;aac(6')-Ib'.v1;aac(6')-Ib'.v1;aadA2;aph(4)-Ia	-	-	-	-	-	cmlA1*	-	sul1	-	-	-
GCA_019703005.1_ASM1970300v1_genomic	Klebsiella pneumoniae	strong	4	5307822	5307822	5497176	no	-	ST258	0	2	5	11	-	0	-	0	-	0	-	0	-	0	-	wzi83	KL23	K23	none	Very high	0.9988		O1/O2v2	O2afg	none	Very high	0.9847		aac(3)-IV;aac(6')-Ib'.v1;aac(6')-Ib'.v1;aadA2;aadA2;aadA^;aph(4)-Ia	-	-	-	-	-	cmlA1*	-	sul1	-	-	-
GCA_019703025.1_ASM1970302v1_genomic	Klebsiella pneumoniae	strong	3	5353460	5353460	5492599	no	-	ST258	0	2	5	10	-	0	-	0	-	0	-	0	-	0	-	wzi83	KL23	K23	-	High	0.9988	KL23_08_wcaJ	O1/O2v2	O2afg	-	High	0.9847	O1/O2v2_06_wbbO	aac(3)-IV;aac(6')-Ib'.v1;aac(6')-Ib'.v1;aadA2;aadA2;aadA^;aph(4)-Ia	-	-	-	-	-	cmlA1*	-	sul1	-	-	-
GCA_019703045.1_ASM1970304v1_genomic	Klebsiella pneumoniae	strong	3	5351115	5351115	5486650	no	-	ST258	0	2	6	11	-	0	-	0	-	0	-	0	-	0	-	wzi83	KL23	K23	none	Very high	0.9988		O1/O2v2	O2afg	none	Very high	0.9847		aac(3)-IV;aac(6')-Ib'.v1;aac(6')-Ib'.v1;aadA2;aadA2;aadA^;aph(4)-Ia	-	-	-	-	-	cmlA1*	-	sul1	-	-	-
GCA_019703065.1_ASM1970306v1_genomic	Klebsiella pneumoniae	strong	3	5291452	5291452	5430173	no	-	ST258	0	2	3	7	-	0	-	0	-	0	-	0	-	0	-	wzi83	KL23	K23	none	Very high	0.9988		O1/O2v2	O2afg	none	Very high	0.9847		aac(3)-IV;aac(6')-Ib'.v1;aac(6')-Ib'.v1;aadA2;aadA^;aph(4)-Ia	-	-	-	-	-	-	-	-	-	-	-
GCA_019703085.1_ASM1970308v1_genomic	Klebsiella pneumoniae	strong	3	5285504	5285504	5423150	no	-	ST258	0	2	5	9	-	0	-	0	-	0	-	0	-	0	-	wzi83	KL23	K23	none	Very high	0.9988		unknown (OL102)	unknown (OL102)	-*	None	0.8723	OL102_05_wbbL,OL102_06_rhamnan,OL102_07_wzm,OL102_08_wzt	aac(3)-IV;aac(6')-Ib'.v1;aac(6')-Ib'.v1;aadA2;aadA^;aph(4)-Ia	-	-	-	-	-	cmlA1*	-	-	-	-	-
GCA_019703105.1_ASM1970310v1_genomic	Klebsiella pneumoniae	strong	3	5287018	5287018	5424619	no	-	ST258	0	2	5	9	-	0	-	0	-	0	-	0	-	0	-	wzi83	KL23	K23	none	Very high	0.9988		unknown (OL102)	unknown (OL102)	-*	None	0.8723	OL102_05_wbbL,OL102_06_rhamnan,OL102_07_wzm,OL102_08_wzt	aac(3)-IV;aac(6')-Ib'.v1;aac(6')-Ib'.v1;aadA2;aadA^;aph(4)-Ia	-	-	-	-	-	cmlA1*	-	-	-	-	-
GCA_019703125.1_ASM1970312v1_genomic	Klebsiella pneumoniae	strong	3	5289554	5289554	5435736	no	-	ST258	0	2	5	10	-	0	-	0	-	0	-	0	-	0	-	wzi83	KL23	K23	none	Very high	0.9988		O1/O2v2	O2afg	none	Very high	0.9847		aac(3)-IV;aac(6')-Ib'.v1;aac(6')-Ib'.v1;aadA2;aadA^;aph(4)-Ia	-	-	-	-	-	cmlA1*	-	-	-	-	-
GCA_019703145.1_ASM1970314v1_genomic	Klebsiella pneumoniae	strong	3	5283814	5283814	5430008	no	-	ST258	0	2	5	10	-	0	-	0	-	0	-	0	-	0	-	-	unknown (KL23)	unknown (K23)	-	None	0.998	KL23_03_wzi,KL23_04_wza,KL23_05_wzb,KL23_06_wzc,KL23_09_wckU	O1/O2v2	O2afg	none	Very high	0.9847		aac(3)-IV;aac(6')-Ib'.v1;aac(6')-Ib'.v1;aadA2;aadA^;aph(4)-Ia	-	-	-	-	-	cmlA1*	-	-	-	-	-
GCA_019703165.1_ASM1970316v1_genomic	Klebsiella pneumoniae	strong	3	5353096	5353096	5490704	no	-	ST258	0	2	5	10	-	0	-	0	-	0	-	0	-	0	-	wzi83	KL23	K23	none	Very high	0.9988		O1/O2v2	O2afg	none	Very high	0.9847		aac(3)-IV;aac(6')-Ib'.v1;aac(6')-Ib'.v1;aadA2;aadA2;aadA^;aph(4)-Ia	-	-	-	-	-	cmlA1*	-	sul1	-	-	-
GCA_019703185.1_ASM1970318v1_genomic	Klebsiella pneumoniae	strong	4	5285684	5285684	5644338	no	-	ST258	0	2	5	10	-	0	-	0	-	0	-	0	-	0	-	wzi83	KL23	K23	none	Very high	0.9988		unknown (OL102)	unknown (OL102)	-*	None	0.8723	OL102_05_wbbL,OL102_06_rhamnan,OL102_07_wzm,OL102_08_wzt	aac(3)-IV;aac(6')-Ib'.v1;aac(6')-Ib'.v1;aadA2;aadA^;aph(4)-Ia	-	-	-	-	-	cmlA1*	-	-	-	-	-
GCA_019703205.1_ASM1970320v1_genomic	Klebsiella pneumoniae	strong	4	5285311	5285311	5639316	no	-	ST258	0	2	5	9	-	0	-	0	-	0	-	0	-	0	-	wzi83	KL23	K23	none	Very high	0.9988		unknown (OL102)	unknown (OL102)	-*	None	0.8723	OL102_05_wbbL,OL102_06_rhamnan,OL102_07_wzm,OL102_08_wzt	aac(3)-IV;aac(6')-Ib'.v1;aac(6')-Ib'.v1;aadA2;aadA^;aph(4)-Ia	-	-	-	-	-	cmlA1*	-	-	-	-	-
GCA_019703225.1_ASM1970322v1_genomic	Klebsiella pneumoniae	strong	3	5351725	5351725	5498736	no	-	ST258	0	2	6	11	-	0	-	0	-	0	-	0	-	0	-	wzi83	KL23	K23	none	Very high	0.9988		O1/O2v2	O2afg	none	Very high	0.9847		aac(3)-IV;aac(6')-Ib'.v1;aac(6')-Ib'.v1;aadA2;aadA2;aadA^;aph(4)-Ia	-	-	-	-	-	cmlA1*	-	sul1	-	-	-
GCA_019703245.1_ASM1970324v1_genomic	Klebsiella pneumoniae	strong	3	5353112	5353112	5500734	no	-	ST258	0	2	6	12	-	0	-	0	-	0	-	0	-	0	-	wzi83	KL23	K23	none	Very high	0.9988		O1/O2v2	O2afg	none	Very high	0.9847		aac(3)-IV;aac(6')-Ib'.v1;aac(6')-Ib'.v1;aadA2;aadA2;aadA^;aph(4)-Ia	-	-	-	-	-	cmlA1*	-	sul1	-	-	-
GCA_019793595.1_ASM1979359v1_genomic	Klebsiella pneumoniae	strong	5	5459732	5459732	5730718	no	-	ST11	1	2	10	13	ybt 9; ICEKp3 (truncated)	503-1LV	-	0	-	0	-	0	-	0	-	-	KL64	K64	-	Good	0.9991	KL64_03_wzi	O1/O2v1	O2a	none	Very high	0.9865		aadA2;rmtB	-	fosA3	qnrS1	-	-	catII.2*	-	sul2	tet(A).v1	-	dfrA14.v2*
GCA_019797985.1_ASM1979798v1_genomic	Klebsiella pneumoniae	strong	3	5280684	5280684	5531852	no	-	ST307	0	1	8	12	-	0	-	0	-	0	-	0	-	0	-	wzi173	KL102	unknown (KL102)	none	Very high	0.9927		O1/O2v2	O2afg	none	Very high	0.9845		aac(3)-IIa.v1^;aac(6')-Ib-cr.v2;strA.v1^;strB.v1	-	-	qnrB1.v2^	-	-	CatB4.v1	-	sul2	tet(A).v1	-	dfrA14.v2*
GCA_019798005.1_ASM1979800v1_genomic	Klebsiella pneumoniae	strong	5	5222179	5222179	5671312	no	-	ST420	4	1	7	10	ybt 9; ICEKp3	69	-	0	iuc 1	5	iro 1	1	rmp 1; KpVP-1	45-1LV	rmpA2_3-47%	wzi95	KL20	K20	none	Very high	0.9998		O1/O2v1	O1	none	Very high	0.986		aac(3)-IIa.v1^;aac(6')-Ib-cr.v2;aadA*	-	-	-	-	ereA2*	CatB4.v1;cmlA5	arr-2	sul1*	-	-	-
GCA_019798025.1_ASM1979802v1_genomic	Klebsiella pneumoniae	strong	3	5278596	5278596	5544555	no	-	ST2954	4	1	1	1	ybt 10; ICEKp4	78	-	0	iuc 3 (truncated)	25	-	0	-	0	-	wzi101	KL24	K24	none	Very high	0.9902		O1/O2v1	O2a	none	Very high	0.9876		-	-	-	-	-	-	-	-	-	-	-	-
GCA_019798185.1_ASM1979818v1_genomic	Klebsiella pneumoniae	strong	6	5316617	5316617	5574001	no	-	ST2948	3	1	5	7	-	0	-	0	iuc 3 (truncated)	25	-	0	-	0	-	wzi436	KL28	K28	-*	High	0.9103	KL28_09_wckD	O5	O5	*	High	0.9447		aac(3)-IId^;strA.v1;strB.v1	-	-	qnrS1	-	-	-	-	-	tet(A).v1	-	dfrA14.v2*
GCA_019823765.1_ASM1982376v1_genomic	Klebsiella pneumoniae	strong	4	5637015	5637015	5806059	no	-	ST11	4	2	8	14	ybt 9; ICEKp3	503	-	0	iuc 1	1	-	0	-	0	rmpA2_8-60%	wzi209	KL47	K47	*	Very high	0.9939		OL101	unknown (OL101)	-	High	0.9498	OL101_09_glycosylhydrolase	aac(6')-Ib-cr.v2;aadA2;aph3-Ia.v1^;rmtB	-	fosA3	-	-	-	CatB4.v1;catII.2*	-	-	tet(A).v1	-	-
GCA_019823785.1_ASM1982378v1_genomic	Klebsiella pneumoniae	strong	5	5430143	5430143	5830562	no	-	ST2237	4	2	6	9	ybt 14; ICEKp12	143-3LV	-	0	iuc 1	1-1LV	-	0	-	0	rmpA2_8-60%	wzi19	KL19	K19	*	High	0.949		O1/O2v2	O1	none	Perfect	1		aac(3)-IId^;aph3-Ia.v1^;armA	-	-	qnrB4	-	mphE.v2;msrE	-	-	sul1	-	-	-
GCA_019823805.1_ASM1982380v1_genomic	Klebsiella pneumoniae	strong	4	5634652	5634652	5803511	no	-	ST11	4	2	8	14	ybt 9; ICEKp3	503	-	0	iuc 1	1	-	0	-	0	rmpA2_8-60%	wzi209	KL47	K47	*	Very high	0.994		OL101	unknown (OL101)	-	High	0.95	OL101_09_glycosylhydrolase	aac(6')-Ib-cr.v2;aadA2;aph3-Ia.v1^;rmtB	-	fosA3	-	-	-	CatB4.v1;catII.2*	-	-	tet(A).v1	-	-
GCA_019823835.1_ASM1982383v1_genomic	Klebsiella pneumoniae	strong	5	5628504	5628504	6021475	no	-	ST11	4	2	8	11	ybt 9; ICEKp3	503	-	0	iuc 1	1	-	0	-	0	rmpA2_8-60%	wzi209	KL47	K47	-*	High	0.9939	KL47_07_wcaJ	OL101	unknown (OL101)	-	High	0.9498	OL101_09_glycosylhydrolase	aph3-Ia.v1^;rmtB	-	fosA3	-	-	-	-	-	-	tet(A).v1	-	dfrA5
GCA_019823855.1_ASM1982385v1_genomic	Klebsiella pneumoniae	strong	5	5588877	5588877	5848221	no	-	ST11	4	2	8	8	ybt 9; ICEKp3	503	-	0	iuc 1	1	-	0	-	0	rmpA2_8-60%	wzi209	KL47	K47	*	Very high	0.994		OL101	unknown (OL101)	-	High	0.9498	OL101_09_glycosylhydrolase	aadA2;rmtB	-	fosA3	-	-	mphE.v2	catII.2*	-	-	-	-	-
GCA_019823875.1_ASM1982387v1_genomic	Klebsiella pneumoniae	strong	4	5613572	5613572	5773264	no	-	ST11	4	2	7	10	ybt 9; ICEKp3	503	-	0	iuc 1	1	-	0	-	0	rmpA2_8-60%	wzi209	KL47	K47	*	Very high	0.9941		OL101	unknown (OL101)	-	High	0.9499	OL101_05_wbbL,OL101_09_glycosylhydrolase	aac(6')-Ib-cr.v2;aadA2;aph3-Ia.v1^	-	-	-	-	-	CatB4.v1	-	-	tet(A).v1	-	-
GCA_019823895.1_ASM1982389v1_genomic	Klebsiella pneumoniae	strong	4	5484309	5484309	5814793	no	-	ST2237	4	2	7	13	ybt 14; ICEKp12	143-3LV	-	0	iuc 1	1	-	0	-	0	rmpA2_8-60%	wzi19	KL19	K19	*	High	0.949		O1/O2v2	O1	none	Perfect	1		aac(3)-IId^;aadA2^;aph3-Ia.v1^;armA	-	-	qnrB4	-	mphA;mphE.v2;msrE	-	-	sul1;sul1	-	-	dfrA12
GCA_019823915.1_ASM1982391v1_genomic	Klebsiella pneumoniae	strong	5	5590347	5590347	6005752	no	-	ST11	4	2	10	20	ybt 9; ICEKp3	503-1LV	-	0	iuc 1	1	-	0	-	0	rmpA2_8-60%	wzi209	KL47	K47	*	Very high	0.994		OL101	unknown (OL101)	-	High	0.95	OL101_09_glycosylhydrolase	aac(3)-IIa.v1^;aac(6')-Ib-cr.v2;aadA2;rmtB;strA.v1^;strB.v1	-	fosA3	qnrB1.v2^	-	-	CatB4.v1;catII.2*	-	sul2	tet(A).v1	-	dfrA14.v2*
GCA_019823935.1_ASM1982393v1_genomic	Klebsiella pneumoniae	strong	5	5629305	5629305	6013359	no	-	ST11	4	2	7	8	ybt 9; ICEKp3	503	-	0	iuc 1	1	-	0	-	0	rmpA2_8-60%	wzi209	KL47	K47	*	Very high	0.9941		OL101	unknown (OL101)	-	High	0.95	OL101_09_glycosylhydrolase	aph3-Ia.v1^;rmtB	-	fosA3;fosA3	-	-	-	-	-	-	tet(A).v1	-	-
GCA_019823955.1_ASM1982395v1_genomic	Klebsiella pneumoniae	strong	4	5575299	5575299	5751691	no	-	ST11	4	2	8	14	ybt 9; ICEKp3	503	-	0	iuc 1	1	-	0	-	0	rmpA2_8-60%	wzi209	KL47	K47	*	Very high	0.9939		OL101	unknown (OL101)	-	High	0.95	OL101_09_glycosylhydrolase	aac(6')-Ib-cr.v2;aadA2;aph3-Ia.v1^;rmtB	-	fosA3	-	-	-	CatB4.v1;catII.2*	-	-	tet(A).v1	-	-
GCA_019880265.1_ASM1988026v1_genomic	Klebsiella pneumoniae	strong	2	5155767	5155767	5493096	no	-	ST495	0	1	9	18	-	0	-	0	-	0	-	0	-	0	-	wzi386	KL169	unknown (KL169)	none	Very high	0.9998		OL104	unknown (OL104)	none	Very high	0.9975		aac(3)-IId^;aac(6')-Ib-cr.v2*;aadA5;armA	-	-	qnrS1	-	mphE.v2;mphE.v2;msrE;msrE	catII.2*	arr-3	sul1	-	-	dfrA1.v2
GCA_019900305.1_ASM1990030v1_genomic	Klebsiella pneumoniae	strong	1	5285874	5285874	5285874	no	-	ST111	1	0	0	0	ybt 10; ICEKp2	164	-	0	-	0	-	0	-	0	-	wzi63	KL63	K63	-	High	0.9934	KL63_10_wzy,KL63_12_gmd	O1/O2v2	O1	none	Very high	0.9927		-	-	-	-	-	-	-	-	-	-	-	-
GCA_019900325.1_ASM1990032v1_genomic	Klebsiella pneumoniae	strong	1	5215871	5215871	5215871	no	-	ST190-1LV	0	0	0	0	-	0	-	0	-	0	-	0	-	0	-	wzi108	KL118	unknown (KL118)	-	High	0.9956	KL118_10_wcoY,KL118_13_wzx,KL118_14_wcuN	OL101	unknown (OL101)	*	High	0.9496		-	-	-	-	-	-	-	-	-	-	-	-
GCA_019900345.1_ASM1990034v1_genomic	Klebsiella pneumoniae	strong	1	5246481	5246481	5246481	no	-	ST35	0	0	0	0	-	0	-	0	-	0	-	0	-	0	-	wzi37	unknown (KL22)	unknown (K22)	-+	None	0.9939	KL22_06_wzc,KL22_07_wzy,KL22_08,KL22_09,KL22_10_wfeD,KL22_11_wzx,KL22_17	O1/O2v1	O1	none	Very high	0.9811		-	-	-	-	-	-	-	-	-	-	-	-
GCA_019900745.2_ASM1990074v2_genomic	Klebsiella pneumoniae	strong	2	5176739	5176739	5352093	no	-	ST107	0	0	0	0	-	0	-	0	-	0	-	0	-	0	-	wzi69	KL101	unknown (KL101)	none	Very high	0.9967		O1/O2v1	O1	none	Very high	0.9773		-	-	-	-	-	-	-	-	-	-	-	-
GCA_019900765.2_ASM1990076v2_genomic	Klebsiella pneumoniae	strong	2	5213552	5213552	5382714	no	-	ST37	0	0	0	0	-	0	-	0	-	0	-	0	-	0	-	wzi12	KL12	K12	none	Very high	0.9998		OL103	unknown (OL103)	*	High	0.9457		-	-	-	-	-	-	-	-	-	-	-	-
GCA_019900785.1_ASM1990078v1_genomic	Klebsiella pneumoniae	strong	1	5310315	5310315	5310315	no	-	ST1117	0	0	0	0	-	0	-	0	-	0	-	0	-	0	-	wzi356	unknown (KL117)	unknown (KL117)	-*	None	0.996	KL117_08_wcuD,KL117_09_wcuE,KL117_11_wzy,KL117_13_wcaL,KL117_14_wcuJ,KL117_15_wzx	O1/O2v1	O1	none	Very high	0.981		-	-	-	-	-	-	-	-	-	-	-	-
GCA_019900805.1_ASM1990080v1_genomic	Klebsiella pneumoniae	strong	1	5281403	5281403	5281403	no	-	ST4-3LV	0	0	0	0	-	0	-	0	-	0	-	0	-	0	-	wzi56	KL55	K55	-*	High	0.9621	KL55_08_wcaJ,KL55_09_wcpH,KL55_11_wzy	O3/O3a	O3/O3a	*	Very high	0.9595		-	-	-	-	-	-	-	-	-	-	-	-
GCA_019915305.1_ASM1991530v1_genomic	Klebsiella pneumoniae	strong	2	5498275	5498275	5716056	no	-	ST23	5	0	0	0	ybt 1; ICEKp10	46-1LV	clb 2	29	iuc 1	1	iro 1	2	rmp 1; KpVP-1	40	rmpA2_5-54%	wzi1	KL1	K1	none	Very high	1		O1/O2v2	O1	none	Very high	0.9912		-	-	-	-	-	-	-	-	-	-	-	-
GCA_019915325.1_ASM1991532v1_genomic	Klebsiella pneumoniae	strong	3	5319600	5319600	5576938	no	-	ST380	5	0	0	0	ybt 12; ICEKp10	1-1LV	clb 1	1-1LV	iuc 2	14	iro 2	3	rmp 2; KpVP-2	7	-	wzi2	KL2	K2	none	Very high	0.9974		O1/O2v1	O1	none	Very high	0.9995		-	-	-	-	-	-	-	-	-	-	-	-
GCA_019915345.1_ASM1991534v1_genomic	Klebsiella pneumoniae	strong	6	5153521	5153521	5642663	no	-	ST1486	0	0	0	0	-	0	-	0	-	0	-	0	-	0	-	wzi281	KL38	K38	none	Very high	0.9969		O3b	O3b	none	Very high	0.9913		-	-	-	-	-	-	-	-	-	-	-	-
GCA_019974175.1_ASM1997417v1_genomic	Klebsiella pneumoniae	strong	1	5361091	5361091	5361091	no	-	ST323	0	0	6	8	-	0	-	0	-	0	-	0	-	0	-	wzi41	KL126	unknown (KL126)	?-	Good	0.9778	KL126_16_rmlA,KL126_18_rmlC	OL101	unknown (OL101)	?-+*	Good	0.9215	OL101_02_rfbA,OL101_04_rfbC	aadA2^;strA.v1*	-	-	qnrS1	-	mphA	-	-	sul1;sul2	tet(A).v1	-	dfrA12
GCA_020023465.1_ASM2002346v1_genomic	Klebsiella pneumoniae	strong	3	5420142	5420142	5730830	no	-	ST727	0	0	10	18	-	0	-	0	-	0	-	0	-	0	-	wzi83	KL23	K23	none	Very high	0.9989		O1/O2v2	O2afg	none	Very high	0.9851		aadA*;aadA22^;aadA^;aph3-Ia.v1^	-	-	qnrS1;qnrS1	-	lnuG*;mef(B)	cmlA1*;cmlA5;floR.v2*	arr-2;arr-2	sul3	tet(A).v1*	Tet(X4)	dfrA14.v2*
GCA_020080125.1_ASM2008012v1_genomic	Klebsiella pneumoniae	strong	1	5470778	5470778	5470778	no	-	ST2237	4	0	5	7	ybt 14; ICEKp12	143-3LV	-	0	iuc 1	1-1LV	-	0	-	0	rmpA2_8-60%	wzi19	KL19	K19	*	High	0.949		O1/O2v2	O1	none	Perfect	1		aac(3)-IId^;armA	-	-	qnrB4	-	mphE.v2;msrE	-	-	sul1	-	-	-
GCA_020080145.1_ASM2008014v1_genomic	Klebsiella pneumoniae	strong	3	5260182	5260182	5657623	no	-	ST37	0	2	12	27	-	0	-	0	-	0	-	0	-	0	-	wzi12	KL12	K12	none	Very high	0.9997		OL103	unknown (OL103)	*	High	0.9457		aac(3)-IId^;aac(6')-Ib-cr.v2;aac(6')-Ib4;aadA5;strA.v1*;strB.v1^	-	-	qnrS1;qnrS1	-	mphA	catB3.v2	arr-3	sul1;sul1	tet(A).v1;tet(A).v1	tmexC1^;tmexD1;toprJ1	dfrA1.v2;dfrA14.v2*
GCA_020149785.1_ASM2014978v1_genomic	Klebsiella pneumoniae	strong	6	5330523	5330523	5776619	no	-	ST20	1	0	0	0	ybt 14; ICEKp5	137	-	0	-	0	-	0	-	0	-	wzi84	KL28	K28	none	Very high	0.9917		O1/O2v2	O1	none	Very high	0.9839		-	-	-	-	-	-	-	-	-	-	-	-
GCA_020149825.1_ASM2014982v1_genomic	Klebsiella pneumoniae	strong	6	5222528	5222528	5323547	no	-	ST37	0	0	1	1	-	0	-	0	-	0	-	0	-	0	-	wzi12	KL12	K12	none	Very high	0.9998		OL103	unknown (OL103)	*	High	0.9457		-	-	-	-	-	-	-	-	-	tet(A).v1	-	-
GCA_020149875.1_ASM2014987v1_genomic	Klebsiella pneumoniae	strong	9	5472883	5472883	5853109	no	-	ST3073	0	0	0	0	-	0	-	0	-	0	-	0	-	0	-	wzi364	KL132	unknown (KL132)	none	Perfect	1		O1/O2v1	O1	none	Very high	0.9877		-	-	-	-	-	-	-	-	-	-	-	-
GCA_020149895.1_ASM2014989v1_genomic	Klebsiella pneumoniae	strong	7	5245214	5245214	5548489	no	-	ST359	0	0	0	0	-	0	-	0	-	0	-	0	-	0	-	wzi236	KL10	K10	none	Very high	0.9956		O1/O2v2	O1	none	Very high	0.9941		-	-	-	-	-	-	-	-	-	-	-	-
GCA_020172745.1_ASM2017274v1_genomic	Klebsiella pneumoniae	strong	4	5419314	5419314	5718265	no	-	ST727	0	0	10	22	-	0	-	0	-	0	-	0	-	0	-	wzi83	KL23	K23	none	Very high	0.9989		O1/O2v2	O2afg	none	Very high	0.9851		aadA*;aadA*;aadA22^;aadA^;aph3-Ia.v1^	-	-	qnrS1	-	lnuG*;mef(B)	cmlA5;cmlA5;cmlA5*;floR.v1*;floR.v1*	arr-2;arr-2	sul3	tet(A).v1*	Tet(X4)	dfrA14.v2*;dfrA14.v2*
GCA_020215625.1_ASM2021562v1_genomic	Klebsiella pneumoniae	strong	11	5379175	5379175	5528540	no	-	ST231	1	2	7	12	ybt 14; ICEKp5	376	-	0	-	0	-	0	-	0	-	wzi104	KL51	K51	-	High	0.9939	KL51_14_wcoZ	O1/O2v2	O1	-	High	0.9842	O1/O2v2_01_wzm	aac(6')-Ib;aac(6')-Ib?;aadA2^;rmtF	-	-	-	-	-	catA1^	-	sul1	-	-	dfrA12
GCA_020221715.1_ASM2022171v1_genomic	Klebsiella pneumoniae	strong	4	5189356	5189356	5450177	no	-	ST35	1	1	8	12	ybt 9; ICEKp3	187-1LV	-	0	-	0	-	0	-	0	-	wzi16	KL16	K16	none	Very high	0.994		O1/O2v1	O1	none	Very high	0.9851		aac(3)-IIa.v1^;aac(6')-Ib-cr.v2;strA.v1^;strB.v1	-	-	qnrB1.v2^	-	-	CatB4.v1	-	sul2	tet(A).v1	-	dfrA14.v2*
GCA_020405265.1_ASM2040526v1_genomic	Klebsiella pneumoniae	strong	5	5377315	5377315	5882436	no	-	ST11	4	2	8	15	ybt 9; ICEKp3	503	-	0	iuc 1	1	-	0	-	0	rmpA2_8-60%	wzi209	KL47	K47	-	Good	0.9957	KL47_02_cpsACP	OL101	unknown (OL101)	-	High	0.9499	OL101_09_glycosylhydrolase	aac(3)-IId^;aadA2;armA;rmtB	-	fosA3	qnrB4	-	mphE.v2;msrE	-	-	sul1	-	-	-
GCA_020405285.1_ASM2040528v1_genomic	Klebsiella pneumoniae	strong	5	5480418	5480418	5751710	no	-	ST11	1	2	8	15	ybt 9; ICEKp3	503	-	0	-	0	-	0	-	0	-	wzi209	KL47	K47	none	Very high	0.9941		OL101	unknown (OL101)	-	High	0.9498	OL101_09_glycosylhydrolase	aac(3)-IId^;aadA2^;aadA2^;armA;rmtB	-	-	-	-	mphE.v2;msrE	-	-	sul1	-	-	dfrA12
GCA_020459305.1_ASM2045930v1_genomic	Klebsiella pneumoniae	strong	4	5171985	5171985	5445947	no	-	ST1383	0	2	2	2	-	0	-	0	-	0	-	0	-	0	-	wzi89	KL110	unknown (KL110)	none	Very high	0.9947		O1/O2v1	O2a	none	Very high	0.9887		-	-	-	-	-	-	-	-	-	-	-	-
GCA_020520185.1_ASM2052018v1_genomic	Klebsiella pneumoniae	strong	5	5496402	5496402	5965072	no	-	ST11	4	3	10	11	ybt 9; ICEKp3	503-2LV	-	0	iuc 1 (truncated)	1-1LV	-	0	rmp 1; KpVP-1	40	rmpA2_3-47%	wzi64	KL64	K64	-	High	0.9989	KL64_07_wzx	O1/O2v1	O2a	?-	Good	0.9865	O1/O2v1_03_wbbM	aadA2;rmtB	-	-	qnrS1	-	-	catII.2*	-	sul2	tet(A).v1	-	dfrA14.v2*
GCA_020525485.1_ASM2052548v1_genomic	Klebsiella pneumoniae	strong	2	5431677	5431677	5661819	no	-	ST23	5	0	0	0	ybt 1; ICEKp10	337	clb 2	29	iuc 1	1	iro 1,iro 1	2,2	rmp 1; KpVP-1,rmp 1; KpVP-1	26,26	rmpA2_6*-60%	wzi1	KL1	K1	none	Very high	0.9998		O1/O2v2	O1	none	Very high	0.9913		-	-	-	-	-	-	-	-	-	-	-	-
GCA_020525505.1_ASM2052550v1_genomic	Klebsiella pneumoniae	strong	1	5385248	5385248	5385248	no	-	ST37	1	0	0	0	ybt 9; ICEKp3	202-4LV	-	0	-	0	-	0	-	0	-	wzi8	KL8	K8	none	Very high	0.9985		O1/O2v2	O2afg	none	Very high	0.9843		-	-	-	-	-	-	-	-	-	-	-	-
GCA_020525645.1_ASM2052564v1_genomic	Klebsiella pneumoniae	strong	3	5472677	5472677	5644528	no	-	ST45	1	0	0	0	ybt 10; ICEKp4	78	-	0	-	0	-	0	-	0	-	wzi101	KL24	K24	none	Very high	0.9902		O1/O2v1	O2a	none	Very high	0.9876		-	-	-	-	-	-	-	-	-	-	-	-
GCA_020525845.1_ASM2052584v1_genomic	Klebsiella pneumoniae	strong	6	5211784	5211784	5510448	no	-	ST17	0	0	0	0	-	0	-	0	-	0	-	0	-	0	-	wzi186	KL2	K2	none	Very high	0.9872		O1/O2v2	O2afg	none	Very high	0.9948		-	-	-	-	-	-	-	-	-	-	-	-
GCA_020525865.1_ASM2052586v1_genomic	Klebsiella pneumoniae	strong	2	5357592	5357592	5564218	yes (7)	ambiguous_bases	ST375	4	0	0	0	ybt 5; ICEKp6? (truncated)	12	-	0	iuc 1	20	iro 1	14	rmp 1; KpVP-1	26	rmpA2_5-54%	wzi72	KL2	K2	none	Very high	0.9839		O1/O2v2	O1	none	Very high	0.9896		-	-	-	-	-	-	-	-	-	-	-	-
GCA_020525885.1_ASM2052588v1_genomic	Klebsiella pneumoniae	strong	2	5324320	5324320	5563569	no	-	ST86	4	0	0	0	ybt 22; ICEKp12	13	-	0	iuc 1	1	iro 1	1	rmp 1; KpVP-1	26	rmpA2_4-34%	wzi2	KL2	K2	none	Very high	0.9994		O1/O2v1	O1	none	Very high	0.9846		-	-	-	-	-	-	-	-	-	-	-	-
GCA_020525905.1_ASM2052590v1_genomic	Klebsiella pneumoniae	strong	4	5301905	5301905	5429624	no	-	ST55	0	0	0	0	-	0	-	0	-	0	-	0	-	0	-	wzi447	KL124	unknown (KL124)	-	Good	0.9671	KL124_17_wclK	OL101	unknown (OL101)	*	High	0.9481		-	-	-	-	-	-	-	-	-	-	-	-
GCA_020525945.1_ASM2052594v1_genomic	Klebsiella pneumoniae	strong	1	5180404	5180404	5180404	no	-	ST62	0	0	0	0	-	0	-	0	-	0	-	0	-	0	-	wzi447	KL124	unknown (KL124)	-	Good	0.9672	KL124_17_wclK	OL101	unknown (OL101)	-	High	0.9495	OL101_09_glycosylhydrolase	-	-	-	-	-	-	-	-	-	-	-	-
GCA_020525965.1_ASM2052596v1_genomic	Klebsiella pneumoniae	strong	13	5324939	5324939	5908231	no	-	ST133	0	0	0	0	-	0	-	0	-	0	-	0	-	0	-	wzi180	KL116	unknown (KL116)	-	High	0.9997	KL116_14_wzy,KL116_17_wcpG	O1/O2v1	O1	none	Very high	0.9861		-	-	-	-	-	-	-	-	-	-	-	-
GCA_020525985.1_ASM2052598v1_genomic	Klebsiella pneumoniae	strong	9	5336167	5336167	5788054	no	-	ST2668	0	0	0	0	-	0	-	0	-	0	-	0	-	0	-	-	KL111	unknown (KL111)	none	Very high	0.9952		unknown (OL103)	unknown (OL103)	-	None	0.9433	OL103_01_rmlC,OL103_02_wzm,OL103_03_wzt,OL103_04_hydrolase	-	-	-	-	-	-	-	-	-	-	-	-
GCA_020526005.1_ASM2052600v1_genomic	Klebsiella pneumoniae	strong	4	5346560	5346560	5697330	no	-	ST14	1	1	6	10	ybt 10; ICEKp4	106	-	0	-	0	-	0	-	0	-	wzi2	KL2	K2	none	Very high	0.9975		O1/O2v1	O1	none	Very high	0.9999		aac(6')-Il;aadA1.v1;aadA2^;strA.v1;strB.v1	-	-	-	-	mphA	-	-	sul1	-	-	dfrA12
GCA_020526025.1_ASM2052602v1_genomic	Klebsiella pneumoniae	strong	2	5351706	5351706	5504965	no	-	ST15	1	0	5	5	ybt 10; ICEKp4	524-1LV	-	0	-	0	-	0	-	0	-	wzi24	KL24	K24	none	Very high	0.9998		O1/O2v1	O1	none	Very high	0.9852		aadA1.v1^	-	-	-	-	-	-	-	sul1*?	tet(A).v1	-	dfrA1.v2
GCA_020526045.1_ASM2052604v1_genomic	Klebsiella pneumoniae	strong	1	5157573	5157573	5157573	no	-	ST65	0	0	0	0	-	0	-	0	-	0	-	0	-	0	-	wzi157	KL2	K2	none	Very high	0.984		O1/O2v2	O1	-	High	0.9896	O1/O2v2_10_gmlA	-	-	-	-	-	-	-	-	-	-	-	-
GCA_020526065.1_ASM2052606v1_genomic	Klebsiella pneumoniae	strong	1	5258072	5258072	5258072	no	-	ST380	2	0	0	0	ybt 12; ICEKp10	1	clb 1	1	-	0	-	0	-	0	-	wzi2	KL2	K2	none	Very high	0.9974		O1/O2v1	O1	none	Very high	0.9995		-	-	-	-	-	-	-	-	-	-	-	-
GCA_020535145.1_ASM2053514v1_genomic	Klebsiella pneumoniae	strong	4	5330391	5330391	5838658	no	-	ST2667	1	2	9	16	ybt 9; ICEKp3	183-2LV	-	0	-	0	-	0	-	0	-	wzi62	KL62	K62	-	High	0.9971	KL62_12	O1/O2v1	O2a	none	Very high	0.9787		aac(3)-IId^;aadA16*;strA.v1^;strB.v1^	-	-	-	-	mphA	-	arr-3	sul1;sul1;sul2*	-	tmexC1*;tmexD1*;toprJ1*	dfrA27
GCA_020641015.1_ASM2064101v1_genomic	Klebsiella pneumoniae	strong	3	5205350	5205350	5459550	no	-	ST412	0	0	0	0	-	0	-	0	-	0	iro 1	1	rmp 1; KpVP-1	26	-	wzi206	KL57	K57	-	High	1	KL57_13_vanT	O3b	O3b	none	Very high	0.9932		-	-	-	-	-	-	-	-	-	-	-	-
GCA_020695545.1_ASM2069554v1_genomic	Klebsiella pneumoniae	strong	5	5350752	5350752	5811085	no	-	ST54	0	2	7	11	-	0	-	0	-	0	-	0	-	0	-	wzi14	KL14	K14	none	Very high	0.9998		O3b	O3b	none	Very high	0.9915		aac(6')-Il;aac(6')-Im;aph(2'')-IIa*;aph3-Ia.v1^	-	-	qnrS1	-	-	catA1*	-	sul1	tet(D)	-	dfrA1.v2
GCA_020695665.1_ASM2069566v1_genomic	Klebsiella pneumoniae	strong	3	5455675	5455675	5619473	no	-	ST11	1	2	5	4	ybt 10; ICEKp4	26	-	0	-	0	-	0	-	0	-	wzi75	KL105	unknown (KL105)	-	High	1	KL105_11	O1/O2v2	O2afg	none	Very high	0.9845		-	-	-	-	-	-	cmx	-	sul1	-	-	-
GCA_020736285.1_ASM2073628v1_genomic	Klebsiella pneumoniae	strong	5	5480714	5480714	5885809	no	-	ST11	1	1	9	9	ybt 9; ICEKp3	503	-	0	-	0	-	0	rmp 1; KpVP-1 (truncated)	44	-	wzi64	KL64	K64	none	Very high	0.9991		O1/O2v1	O2a	none	Very high	0.9865		aadA2	-	-	qnrS1	-	-	catII.2*	-	sul2	tet(A).v1	-	dfrA14.v2*
GCA_020808985.1_ASM2080898v1_genomic	Klebsiella pneumoniae	strong	2	5226596	5226596	5338291	no	-	ST1017	0	0	0	0	-	0	-	0	-	0	-	0	-	0	-	wzi130	KL58	K58	none	Very high	0.9996		O3b	O3b	none	Very high	0.9902		-	-	-	-	-	-	-	-	-	-	-	-
GCA_020906545.1_ASM2090654v1_genomic	Klebsiella pneumoniae	strong	2	5331479	5331479	5562023	no	-	ST985	1	1	8	13	ybt 16; ICEKp12	277	-	0	-	0	-	0	-	0	-	wzi39	KL39	K39	none	Very high	0.9955		O1/O2v2	O1	none	Very high	0.9935		aac(3)-IIa.v1^;aac(6')-Ib-cr.v2;strA.v1^;strB.v1	-	-	qnrB1.v2^	-	-	CatB4.v1	-	sul2	tet(A).v1	-	dfrA14.v2*
GCA_020911785.1_ASM2091178v1_genomic	Klebsiella pneumoniae	strong	1	5531835	5531835	5531835	yes (3)	ambiguous_bases	ST2643	0	1	2	2	-	0	-	0	-	0	-	0	-	0	-	wzi83	KL23	K23	none	Very high	0.9988		O1/O2v2	O2afg	none	Very high	0.9848		-	-	fosA3	-	-	-	-	-	-	-	-	-
GCA_020911805.1_ASM2091180v1_genomic	Klebsiella pneumoniae	strong	1	5692842	5692842	5692842	yes (1)	ambiguous_bases	ST23	5	0	0	0	ybt 1; ICEKp10	46	clb 2	29	iuc 1	1-1LV	iro 1	2	rmp 1; KpVP-1	40	rmpA2_6-60%	wzi1	KL1	K1	none	Very high	1		O1/O2v2	O1	none	Very high	0.9912		-	-	-	-	-	-	-	-	-	-	-	-
GCA_020990405.1_ASM2099040v1_genomic	Klebsiella pneumoniae	strong	4	5323119	5323119	5829237	no	-	ST37	0	3	12	37	-	0	-	0	-	0	-	0	-	0	-	wzi50	KL15	K15	none	Very high	0.9998		O4	O4	none	Very high	0.9963		aac(3)-IId^;aac(3)-IV;aac(6')-Ib-cr.v2;aadA16*;aadA2;aadA^;aph(3')-Ia;aph(4)-Ia;armA;strA.v1;strA.v1*;strA.v1^;strB.v1;strB.v1;strB.v1	mcr-8.1	-	qnrB4	-	mphA;mphE.v2;msrE	cmlA1*;floR.v1*;floR.v1*	arr-3;arr-3	sul1;sul1;sul1;sul2;sul3	tet(A).v2	tmexC1^;tmexD1;toprJ1	dfrA27
GCA_020991145.1_ASM2099114v1_genomic	Klebsiella pneumoniae	strong	4	5288730	5288730	5720680	no	-	ST617	0	2	9	13	-	0	-	0	-	0	-	0	-	0	-	wzi162	KL122	unknown (KL122)	none	Very high	0.9994		O1/O2v2	O2afg	none	Very high	0.9849		aac(3)-IIa.v1^;aac(6')-Ib-cr.v2;strA.v1^;strB.v1	-	-	qnrB1.v2^	-	-	CatB4.v1	-	sul2	tet(A).v1	-	dfrA14.v2*
GCA_021057265.1_ASM2105726v1_genomic	Klebsiella pneumoniae	strong	2	5379443	5379443	5761820	no	-	ST147	4	1	7	15	ybt 9; ICEKp3	173-2LV	-	0	iuc 1	63	-	0	rmp 1; KpVP-1	26-1LV	rmpA2_6*-47%	wzi64	KL64	K64	none	Very high	0.9999		O1/O2v1	O2a	none	Very high	0.9864		aac(6')-Ib'.v1;aadA*;aph3-Ia.v1^;armA	-	-	-	-	mphA?;mphE.v2;msrE	-	-	sul1;sul2	-	-	dfrA5
GCA_021135615.1_ASM2113561v1_genomic	Klebsiella pneumoniae	strong	8	5460353	5460353	5811634	no	-	ST101	1	2	7	11	ybt 9; ICEKp3	183	-	0	-	0	-	0	-	0	-	wzi137	KL17	K17	none	Very high	1		O1/O2v1	O1	none	Very high	0.9803		aac(3)-IIa.v1^;aac(6')-Ib'.v1;aac(6')-Ib-cr.v2;aadA*	-	-	-	-	-	CatB4.v1	-	-	-	-	dfrA14.v2*
GCA_021137615.1_ASM2113761v1_genomic	Klebsiella pneumoniae	strong	3	5310552	5310552	5708086	no	-	ST152	1	2	7	9	ybt 9; ICEKp3	518-1LV	-	0	-	0	-	0	-	0	-	-	KL46	K46	-*	High	0.9911	KL46_07_wcaJ	O3b	O3b	none	Very high	0.9929		aac(6')-Ib-cr.v2;aph(3')-VI	-	-	qnrS1	-	-	CatB4.v1;catA1^	-	-	tet(A).v1	-	-
GCA_021137635.1_ASM2113763v1_genomic	Klebsiella pneumoniae	strong	7	5515591	5515591	5734525	no	-	ST101	1	3	11	19	ybt 9; ICEKp3	183-1LV	-	0	-	0	-	0	-	0	-	wzi137	KL17	K17	none	Very high	0.9998		O1/O2v1	O1	none	Very high	0.9803		aac(3)-IIa.v1^;aac(6')-Ib'.v1;aadA*;aadA2;aadA^;aph(3')-VIb*;strA.v1;strA.v1	-	-	-	-	mphA	cmlA1*;floR.v1*	-	sul3	tet(D)	-	dfrA14.v2*
GCA_021137655.1_ASM2113765v1_genomic	Klebsiella pneumoniae	strong	3	5309377	5309377	5706648	no	-	ST152	1	2	7	9	ybt 9; ICEKp3	518-1LV	-	0	-	0	-	0	-	0	-	-	KL46	K46	-*	High	0.9911	KL46_07_wcaJ	O3b	O3b	none	Very high	0.9929		aac(6')-Ib-cr.v2;aph(3')-VI	-	-	qnrS1	-	-	CatB4.v1;catA1^	-	-	tet(A).v1	-	-
GCA_021137675.1_ASM2113767v1_genomic	Klebsiella pneumoniae	strong	7	5368754	5368754	5870019	no	-	ST147	1	2	10	36	ybt 9; ICEKp3	173-2LV	-	0	-	0	-	0	-	0	-	wzi64	KL64	K64	none	Very high	1		O1/O2v1	O2a	none	Very high	0.9864		aac(6')-Ib'.v1;aac(6')-Ib-cr.v2;aac(6')-Ib-cr.v2;aadA*;aadA*;aadA16*;aph(3')-Ia;aph(3')-VI	-	-	qnrB6^;qnrS1;qnrS1	-	mphA;mphA	catB3.v2;cmlA5;floR.v2*	arr-2;arr-3;arr-3	sul1;sul1;sul1;sul1;sul2	-	-	dfrA14.v2*;dfrA27
GCA_021137695.1_ASM2113769v1_genomic	Klebsiella pneumoniae	strong	5	5328020	5328020	5441835	no	-	ST437	0	2	7	12	-	0	-	0	-	0	-	0	-	0	-	wzi109	KL36	K36	none	Very high	0.9989		O4	O4	none	Very high	0.9973		aadA2;aadA2^;armA	-	-	-	-	mphE.v2;msrE	-	-	sul1;sul1	-	-	dfrA12
GCA_021137715.1_ASM2113771v1_genomic	Klebsiella pneumoniae	strong	7	5452171	5452171	5652918	no	-	ST101	1	2	5	5	ybt 9; ICEKp3	183	-	0	-	0	-	0	-	0	-	wzi137	KL17	K17	none	Very high	0.9996		O1/O2v1	O1	none	Very high	0.98		armA	-	-	-	-	mphE.v2;msrE	-	-	-	-	-	-
GCA_021137735.1_ASM2113773v1_genomic	Klebsiella pneumoniae	strong	4	5408312	5408312	5676882	no	-	ST258	1	3	5	3	ybt 13; ICEKp2	299	-	0	-	0	-	0	-	0	-	wzi29	KL106	unknown (KL106)	?	Good	0.9998		O1/O2v2	O2afg	-	High	0.9847	O1/O2v2_02_wzt	aac(6')-Ib'.v1	-	-	-	-	-	-	-	-	-	-	-
GCA_021137755.1_ASM2113775v1_genomic	Klebsiella pneumoniae	strong	5	5463351	5463351	5630871	no	-	ST101	1	3	11	19	ybt 9; ICEKp3	183-1LV	-	0	-	0	-	0	-	0	-	wzi137	KL17	K17	none	Very high	0.9998		O1/O2v1	O1	none	Very high	0.9803		aac(3)-IIa.v1^;aac(6')-Ib'.v1;aadA*;aadA2;aadA^;aph(3')-VIb*;strA.v1;strA.v1	-	-	-	-	mphA	cmlA1*;floR.v1*	-	sul3	tet(D)	-	dfrA14.v2*
GCA_021137775.1_ASM2113777v1_genomic	Klebsiella pneumoniae	strong	5	5413231	5413231	5521180	no	-	ST101	1	2	7	8	ybt 9; ICEKp3	183	-	0	-	0	-	0	-	0	-	-	KL17	K17	none	Very high	0.9999		O1/O2v1	O1	-	High	0.9803	O1/O2v1_06_wbbO	aac(3)-IIa.v1^;aac(6')-Ib-cr.v2	-	-	-	-	-	CatB4.v1	-	-	tet(D)	-	dfrA14.v2*
GCA_021137795.1_ASM2113779v1_genomic	Klebsiella pneumoniae	strong	5	5429892	5429892	5537776	no	-	ST101	1	2	7	8	ybt 9; ICEKp3	183	-	0	-	0	-	0	-	0	-	-	KL17	K17	none	Very high	0.9999		O1/O2v1	O1	-	High	0.9803	O1/O2v1_06_wbbO	aac(3)-IIa.v1^;aac(6')-Ib-cr.v2	-	-	-	-	-	CatB4.v1	-	-	tet(D)	-	dfrA14.v2*
GCA_021137815.1_ASM2113781v1_genomic	Klebsiella pneumoniae	strong	6	5428359	5428359	5565437	no	-	ST101	1	2	7	12	ybt 9; ICEKp3	183	-	0	-	0	-	0	-	0	-	-	KL17	K17	none	Very high	0.9999		O1/O2v1	O1	none	Very high	0.9803		aac(3)-IIa.v1^;aac(6')-Ib-cr.v2;aac(6')-Ib-cr.v2	-	-	-	-	-	CatB4.v1;CatB4.v1	-	-	tet(D);tet(D)	-	dfrA14.v2*;dfrA14.v2*
GCA_021137835.1_ASM2113783v1_genomic	Klebsiella pneumoniae	strong	4	5217870	5217870	5647468	no	-	ST16	0	2	4	4	-	0	-	0	-	0	-	0	-	0	-	wzi50	KL51	K51	none	Very high	0.9994		O3b	O3b	none	Very high	0.9908		aac(6')-Ib;rmtF	-	-	-	-	-	-	arr-2	-	-	-	-
GCA_021137855.1_ASM2113785v1_genomic	Klebsiella pneumoniae	strong	7	5481132	5481132	5794280	no	-	ST101	1	2	9	13	ybt 9; ICEKp3	172-1LV	-	0	-	0	-	0	-	0	-	wzi137	KL17	K17	none	Perfect	1		O1/O2v1	O1	none	Very high	0.9803		aac(3)-IIa.v1^;aac(6')-Ib-cr.v2;strA.v1^;strB.v1	-	-	qnrB1.v2^	-	-	CatB4.v1	-	sul2	tet(A).v1	-	dfrA14.v2*
GCA_021137875.1_ASM2113787v1_genomic	Klebsiella pneumoniae	strong	4	5442703	5442703	5919753	no	-	ST14	1	2	9	14	ybt 14; ICEKp5	140-1LV	-	0	-	0	-	0	-	0	-	wzi2	KL2	K2	none	Very high	0.9973		O1/O2v1	O1	-	High	0.9998	O1/O2v1_06_wbbO	aac(6')-Ib-cr.v2;aadA2^;armA;sat-2	-	-	-	-	mphE.v2^;msrE	CatB4.v1;catA1^	-	sul1	-	-	dfrA1.v1;dfrA12
GCA_021137895.1_ASM2113789v1_genomic	Klebsiella pneumoniae	strong	4	5442819	5442819	5919869	no	-	ST14	1	2	9	14	ybt 14; ICEKp5	140-1LV	-	0	-	0	-	0	-	0	-	wzi2	KL2	K2	none	Very high	0.9974		O1/O2v1	O1	-	High	0.9998	O1/O2v1_06_wbbO	aac(6')-Ib-cr.v2;aadA2^;armA;sat-2	-	-	-	-	mphE.v2^;msrE	CatB4.v1;catA1^	-	sul1	-	-	dfrA1.v1;dfrA12
GCA_021137915.1_ASM2113791v1_genomic	Klebsiella pneumoniae	strong	4	5301391	5301391	5489652	no	-	ST37	0	2	1	1	-	0	-	0	-	0	-	0	-	0	-	wzi50	KL15	K15	none	Very high	0.9979		O4	O4	-	High	0.9971	O4_01_hydrolase	-	-	-	-	-	-	-	-	-	-	-	-
GCA_021137935.1_ASM2113793v1_genomic	Klebsiella pneumoniae	strong	8	5372920	5372920	5680788	no	-	ST231	4	2	10	14	ybt 14; ICEKp5 (truncated)	376-1LV	-	0	iuc 5	61-3LV	-	0	-	0	-	wzi104	KL51	K51	-	High	0.9939	KL51_14_wcoZ	O1/O2v2	O1	none	Very high	0.9844		aac(6')-Ib;aadA2^;rmtF	-	-	qnrS1	-	ermB.v1*;mphA	catA1^	arr-2	sul1	-	-	dfrA12
GCA_021137955.1_ASM2113795v1_genomic	Klebsiella pneumoniae	strong	3	5342716	5342716	5409660	no	-	ST2719	0	2	1	1	-	0	-	0	-	0	-	0	-	0	-	-	KL81	K81	none	Very high	0.9963		OL101	unknown (OL101)	*	High	0.949		-	-	-	-	-	-	-	-	-	-	-	-
GCA_021137975.1_ASM2113797v1_genomic	Klebsiella pneumoniae	strong	4	5340602	5340602	5618111	no	-	ST1213	0	2	5	6	-	0	-	0	-	0	-	0	-	0	-	wzi74	KL103	unknown (KL103)	*	Very high	0.9671		O1/O2v1	O1	none	Very high	0.9856		strA.v1;strB.v1	-	-	qnrB4	-	-	-	-	sul1	-	-	-
GCA_021138035.1_ASM2113803v1_genomic	Klebsiella pneumoniae	strong	5	5325495	5325495	5786584	no	-	ST392	0	2	8	12	-	0	-	0	-	0	-	0	-	0	-	wzi187	KL27	K27	none	Very high	0.9927		O4	O4	none	Very high	0.9971		aac(3)-IIa.v1^;aac(6')-Ib-cr.v2;strA.v1^;strB.v1	-	-	qnrB1.v2^	-	-	CatB4.v1	-	sul2	-	-	dfrA14.v2*
GCA_021138155.1_ASM2113815v1_genomic	Klebsiella pneumoniae	strong	6	5533068	5533068	5810429	no	-	ST147	0	2	9	14	-	0	-	0	-	0	-	0	-	0	-	wzi420	KL10	K10	-	High	0.9676	KL10_07_wbaP	O3/O3a	O3/O3a	none	Very high	0.9797		aac(6')-Ib-cr.v2;aph(3')-VIb*;strA.v1;strA.v1	-	-	qnrS1	-	ereA2*	CatB4.v1;cmlA5	arr-2	sul1*	-	-	-
GCA_021166055.1_ASM2116605v1_genomic	Klebsiella pneumoniae	strong	3	5478652	5478652	5804488	no	-	ST23	5	0	2	2	ybt 1; ICEKp10	46	clb 2	29	iuc 1	1	iro 1	2	rmp 1; KpVP-1	40	rmpA2_3-47%	wzi1	KL1	K1	none	Very high	1		O1/O2v2	O1	none	Very high	0.9912		-	-	-	qnrB4	-	-	-	-	-	-	-	-
GCA_021166075.1_ASM2116607v1_genomic	Klebsiella pneumoniae	strong	3	5059681	5059681	5358866	no	-	ST218	3	0	6	7	-	0	-	0	iuc 1	1	iro 1	1-1LV	rmp unknown	0	rmpA2_8-60%	-	unknown (KL57)	unknown (K57)	-	None	0.9872	KL57_07_wcaJ,KL57_09_wckX,KL57_10_wckW,KL57_11_wzy,KL57_13_vanT	O1/O2v2	O2afg	none	Very high	0.9867		aadA5	-	-	qnrB4	-	mphA	-	-	sul1;sul1	-	-	dfrA17
GCA_021166095.1_ASM2116609v1_genomic	Klebsiella pneumoniae	strong	3	5373674	5373674	5723345	no	-	ST65-1LV	5	0	3	3	ybt 17; ICEKp10	235	clb 3	13	iuc 1	1	iro 1	10-1LV	rmp 1; KpVP-1 (truncated)	38	rmpA2_5-54%	wzi72	KL2	K2	none	Very high	0.9839		O1/O2v2	O1	none	Very high	0.9898		-	-	-	qnrB4	-	-	-	-	sul1	-	-	-
GCA_021166115.1_ASM2116611v1_genomic	Klebsiella pneumoniae	strong	6	5473619	5473619	5932249	no	-	ST11	4	2	8	9	ybt 9; ICEKp3	503	-	0	iuc 1	1	-	0	rmp unknown	0	rmpA2_3-47%	wzi64	unknown (KL64)	unknown (K64)	-*	None	0.9985	KL64_09,KL64_10_wzy,KL64_11_wcoU,KL64_12_wcoT	O1/O2v1	O2a	none	Very high	0.9865		aadA2	-	-	qnrS1	-	-	catII.2*	-	sul2	tet(A).v1	-	-
GCA_021166135.1_ASM2116613v1_genomic	Klebsiella pneumoniae	strong	11	5370996	5370996	5951238	no	-	ST147	3	2	9	13	-	0	-	0	iuc 1	1	-	0	-	0	rmpA2_6*-52%	wzi64	KL64	K64	none	Very high	0.9999		O1/O2v1	O2a	-	Good	0.9857	O1/O2v1_01_wzm	aac(3)-IIa.v1*;aac(6')-Ib-cr.v2;aadA2^;armA;strA.v1;strB.v1	-	-	-	-	-	CatB4.v1	-	sul1	tet(A).v1	-	dfrA12
GCA_021166155.1_ASM2116615v1_genomic	Klebsiella pneumoniae	strong	4	5437539	5437539	5840090	no	-	ST11	4	2	7	6	ybt 9; ICEKp3	503	-	0	iuc 1	1	iro 1 (incomplete) (truncated)	2-2LV	rmp 1; KpVP-1	26	rmpA2_6-60%	wzi209	KL47	K47	none	Very high	0.9939		OL101	unknown (OL101)	-	High	0.95	OL101_09_glycosylhydrolase	rmtB	-	fosA3	-	-	-	catII.2*	-	-	-	-	-
GCA_021166175.1_ASM2116617v1_genomic	Klebsiella pneumoniae	strong	2	5140269	5140269	5348798	no	-	ST86	3	0	0	0	-	0	-	0	iuc 1	1	iro 1	1	rmp 1; KpVP-1	26	rmpA2_8-60%	wzi2	KL2	K2	none	Very high	0.9994		O1/O2v1	O1	none	Very high	0.9846		-	-	-	-	-	-	-	-	-	-	-	-
GCA_021166195.1_ASM2116619v1_genomic	Klebsiella pneumoniae	strong	7	5383183	5383183	6056009	no	-	ST11	4	2	9	16	ybt 15; ICEKp11	231	-	0	iuc 1	78	iro 1	1-2LV	rmp 1; KpVP-1 (truncated)	31-1LV	rmpA2_8*	wzi64	KL64	K64	none	Very high	0.9999		O1/O2v1	O2a	none	Very high	0.9864		aac(3)-IId^;aadA2^;rmtB;strA.v1^;strB.v1	-	-	qnrB4	-	erm(42)*	-	-	sul2	tet(G).v1	-	dfrA12
GCA_021166215.1_ASM2116621v1_genomic	Klebsiella pneumoniae	strong	3	5478995	5478995	5804830	no	-	ST23	5	0	2	2	ybt 1; ICEKp10	46	clb 2	29	iuc 1	1	iro 1	2	rmp 1; KpVP-1	40	rmpA2_3-47%	wzi1	KL1	K1	none	Very high	1		O1/O2v2	O1	none	Very high	0.9912		-	-	-	qnrB4	-	-	-	-	-	-	-	-
GCA_021166235.1_ASM2116623v1_genomic	Klebsiella pneumoniae	strong	7	5462996	5462996	5995557	no	-	ST23	5	2	10	17	ybt 1; ICEKp10	46-1LV	clb 2	29	iuc 1	1	iro 1	2	rmp 1; KpVP-1	40	rmpA2_8-60%	wzi1	KL1	K1	none	Very high	0.9998		O1/O2v2	O2afg	none	Very high	0.9911		aac(6')-Ib-cr.v2^;aac(6')-Ib-cr.v2^;armA;strA.v1^;strB.v1	-	-	qnrB1.v2^	-	mphE.v2*;msrE	CatB4.v1	-	sul1;sul2	tet(A).v1	-	dfrA14.v2*
GCA_021172125.1_ASM2117212v1_genomic	Klebsiella pneumoniae	strong	3	5301226	5301226	5783830	no	-	ST5605	3	1	9	19	-	0	-	0	iuc 5	62-2LV	-	0	-	0	-	wzi162	KL122	unknown (KL122)	none	Very high	0.9996		O1/O2v2	O2afg	none	Very high	0.9849		aadA16*;aadA22^;strA.v1;strB.v1	-	-	qnrB4	-	erm(42)*;ermB.v1*;mphA	-	arr-3	sul1;sul1;sul2*	tet(D);tet(D);tetM.v1*	-	dfrA27
GCA_021228815.1_ASM2122881v1_genomic	Klebsiella pneumoniae	strong	2	5172055	5172055	5415589	no	-	ST2856	0	1	8	11	-	0	-	0	-	0	-	0	-	0	-	wzi417	KL151	unknown (KL151)	none	Very high	0.9999		O5	O5	*	High	0.943		aac(6')-Ib-cr.v2;strA.v1^;strB.v1	-	-	qnrB1.v2^	-	-	CatB4.v1	-	sul2	tet(A).v1	-	dfrA14.v2*
GCA_021249265.1_ASM2124926v1_genomic	Klebsiella pneumoniae	strong	3	5517450	5517450	5883732	no	-	ST23	5	1	5	6	ybt 1; ICEKp10	46-1LV	clb 2	29-1LV	iuc 1	1	iro 1	2	rmp 1; KpVP-1 (truncated)	40-1LV	rmpA2_5-54%	wzi1	KL1	K1	none	Very high	1		O1/O2v2	O1	none	Very high	0.9912		strA.v1^;strB.v1	-	-	qnrS1	-	-	-	-	sul2	-	-	-
GCA_021389995.1_ASM2138999v1_genomic	Klebsiella pneumoniae	strong	4	5314393	5314393	5544732	no	-	ST2407	1	2	5	5	ybt 15; ICEKp11	238-3LV	-	0	-	0	-	0	-	0	-	wzi25	KL25	K25	none	Very high	1		O5	O5	*	High	0.9421		-	-	-	qnrB4	-	-	-	-	sul1	-	-	-
GCA_021390015.1_ASM2139001v1_genomic	Klebsiella pneumoniae	strong	3	5279165	5279165	5329424	no	-	ST35	0	2	1	1	-	0	-	0	-	0	-	0	-	0	-	wzi37	KL22	K22	none	Very high	0.9949		O1/O2v1	O1	none	Very high	0.9811		-	-	-	-	-	-	-	-	-	-	-	-
GCA_021397585.1_ASM2139758v1_genomic	Klebsiella pneumoniae	strong	7	5374519	5374519	5674521	no	-	ST15	1	2	7	14	ybt 15; ICEKp11 (truncated)	273-2LV	-	0	-	0	-	0	-	0	-	wzi84	KL28	K28	-	High	0.9946	KL28_02_cpsACP	O1/O2v1	O1	none	Very high	0.9885		aadA5;aadA^;aph(3')-VIb*?;armA	-	-	-	-	mphA;mphE.v2;msrE	-	-	sul1;sul1	-	-	dfrA17
GCA_021397755.1_ASM2139775v1_genomic	Klebsiella pneumoniae	strong	2	5463475	5463475	5690385	no	-	ST23	5	0	0	0	ybt 1; ICEKp10	46-1LV	clb 2	29	iuc 1	1	iro 1	2	rmp 1; KpVP-1	40	rmpA2_5-54%	wzi1	KL1	K1	?-	Good	1	KL1_03_wzi,KL1_16_wcaJ	O1/O2v2	O1	none	Very high	0.9912		-	-	-	-	-	-	-	-	-	-	-	-
GCA_021398155.1_ASM2139815v1_genomic	Klebsiella pneumoniae	strong	4	5474886	5474886	5962370	no	-	ST11	4	3	9	13	ybt 9; ICEKp3	503	-	0	iuc 1	1	-	0	rmp 1; KpVP-1 (incomplete)	40-1LV	rmpA2_3-47%	wzi64	KL64	K64	none	Very high	0.9991		O1/O2v1	O2a	none	Very high	0.9865		aadA16*;aadA2;rmtB;rmtC	-	-	-	-	-	-	arr-3	sul1	-	-	dfrA27
GCA_021398445.1_ASM2139844v1_genomic	Klebsiella pneumoniae	strong	1	5443983	5443983	5443983	no	-	ST11	1	0	2	1	ybt 9; ICEKp3	503	-	0	-	0	-	0	-	0	-	wzi64	KL64	K64	none	Very high	0.9991		O1/O2v1	O2a	none	Very high	0.9865		aadA2	-	-	-	-	-	-	-	-	-	-	-
GCA_021431985.1_ASM2143198v1_genomic	Klebsiella pneumoniae	strong	1	5453822	5453822	5453822	no	-	ST11	1	0	2	1	ybt 9; ICEKp3	503	-	0	-	0	-	0	-	0	-	wzi64	KL64	K64	none	Very high	0.9991		O1/O2v1	O2a	-	High	0.9865	O1/O2v1_04_glf	aadA2	-	-	-	-	-	-	-	-	-	-	-
GCA_021432005.1_ASM2143200v1_genomic	Klebsiella pneumoniae	strong	1	5249104	5249104	5249104	no	-	ST15	0	1	2	1	-	0	-	0	-	0	-	0	-	0	-	wzi29	KL106	unknown (KL106)	none	Good	0.9995		O1/O2v2	O1	none	Very high	0.9852		-	-	-	-	-	-	-	-	-	-	-	-
GCA_021432105.1_ASM2143210v1_genomic	Klebsiella pneumoniae	strong	4	5288218	5288218	5720066	no	-	ST617	0	2	9	13	-	0	-	0	-	0	-	0	-	0	-	wzi162	KL122	unknown (KL122)	none	Very high	0.9994		O1/O2v2	O2afg	none	Very high	0.9849		aac(3)-IIa.v1^;aac(6')-Ib-cr.v2;strA.v1^;strB.v1	-	-	qnrB1.v2^	-	-	CatB4.v1	-	sul2	tet(A).v1	-	dfrA14.v2*
GCA_021432125.1_ASM2143212v1_genomic	Klebsiella pneumoniae	strong	4	5288221	5288221	5713854	no	-	ST617	0	2	9	12	-	0	-	0	-	0	-	0	-	0	-	wzi162	KL122	unknown (KL122)	none	Very high	0.9994		O1/O2v2	O2afg	none	Very high	0.9849		aac(6')-Ib-cr.v2;strA.v1^;strB.v1	-	-	qnrB1.v2^	-	-	CatB4.v1	-	sul2	tet(A).v1	-	dfrA14.v2*
GCA_021441845.1_ASM2144184v1_genomic	Klebsiella pneumoniae	strong	2	5339005	5339005	5486905	no	-	ST25	0	2	2	2	-	0	-	0	-	0	-	0	-	0	-	wzi72	KL2	K2	none	Very high	0.9841		O1/O2v2	O1	none	Very high	0.9919		-	-	-	-	-	-	-	-	-	-	-	-
GCA_021442005.1_ASM2144200v1_genomic	Klebsiella pneumoniae	strong	6	5435820	5435820	5868295	no	-	ST11	4	2	9	12	ybt 9; ICEKp3	503-2LV	-	0	iuc 1	1	-	0	-	0	rmpA2_3-47%	wzi64	KL64	K64	none	Very high	0.9991		O1/O2v1	O2a	none	Very high	0.9865		aadA2;rmtB	-	-	qnrS1	-	-	catII.2*	-	sul2	tet(A).v1	-	dfrA14.v2*
GCA_021442045.1_ASM2144204v1_genomic	Klebsiella pneumoniae	strong	7	5341102	5341102	5811072	no	-	ST15	4	2	8	12	ybt 16; ICEKp12	277	-	0	iuc 1	1	-	0	-	0	rmpA2_9,rmpA2_9	wzi93	KL112	unknown (KL112)	none	Very high	0.9864		O1/O2v1	O1	none	Very high	0.9852		aac(6')-Ib;rmtF;strA.v1^;strB.v1	-	-	qnrB1.v2^	-	-	-	arr-2	sul2	-	-	dfrA14.v2*
GCA_021442065.1_ASM2144206v1_genomic	Klebsiella pneumoniae	strong	6	5475409	5475409	5887462	no	-	ST11	4	2	8	12	ybt 9; ICEKp3	503-1LV	-	0	iuc 1	1	-	0	rmp 1; KpVP-1	40	rmpA2_3-47%	wzi64	KL64	K64	none	Very high	0.9991		O1/O2v1	O2a	none	Very high	0.9865		aadA2;rmtB	-	-	qnrS1	-	-	catII.2*	-	sul2	tet(A).v1	-	-
GCA_021460155.1_ASM2146015v1_genomic	Klebsiella pneumoniae	strong	1	5119182	5119182	5119182	no	-	ST815	0	0	0	0	-	0	-	0	-	0	-	0	-	0	-	wzi46	KL13	K13	none	Very high	0.9973		O1/O2v1	O1	none	Very high	0.9825		-	-	-	-	-	-	-	-	-	-	-	-
GCA_021464465.1_ASM2146446v1_genomic	Klebsiella pneumoniae	strong	4	5463879	5463879	5560462	no	-	ST11	1	2	4	3	ybt 9; ICEKp3	503	-	0	-	0	-	0	-	0	-	wzi209	KL47	K47	none	Very high	0.9941		OL101	unknown (OL101)	-	High	0.9499	OL101_09_glycosylhydrolase	aadA2	-	-	-	-	-	-	-	-	-	-	-
GCA_021484965.1_ASM2148496v1_genomic	Klebsiella pneumoniae	strong	5	5331908	5331908	5803565	no	-	ST1	1	1	12	24	ybt 14; ICEKp5	327-3LV	-	0	-	0	-	0	-	0	-	wzi19	KL19	K19	*	High	0.9493		O1/O2v2	O1	none	Very high	0.995		aac(6')-Ib-cr.v2^;aadA2;aadA^;aph3-Ia.v1^;rmtB;strA.v1^;strB.v1	mcr-8.1	fosA3	qnrB4;qnrS1	-	mphA?	catB3.v2;cmlA1*;floR.v1*	arr-3	sul1^;sul2;sul3	tet(A).v2*	-	dfrA14.v2*
GCA_021484985.1_ASM2148498v1_genomic	Klebsiella pneumoniae	strong	3	5443502	5443502	5582290	no	-	ST512	0	2	5	6	-	0	-	0	-	0	-	0	-	0	-	wzi154	KL107	unknown (KL107)	none	Very high	1		O1/O2v2	O2afg	none	Very high	0.9837		aac(6')-Ib'.v1;aadA2	-	-	-	-	-	-	-	sul1	-	-	-
GCA_021485005.1_ASM2148500v1_genomic	Klebsiella pneumoniae	strong	3	5442379	5442379	5572350	no	-	ST512	0	2	5	5	-	0	-	0	-	0	-	0	-	0	-	wzi154	KL107	unknown (KL107)	none	Very high	1		O1/O2v2	O2afg	none	Very high	0.9837		aac(6')-Ib'.v1;aadA2	-	-	-	-	-	-	-	sul1	-	-	-
GCA_021485025.1_ASM2148502v1_genomic	Klebsiella pneumoniae	strong	3	5441422	5441422	5570298	no	-	ST512	0	2	5	5	-	0	-	0	-	0	-	0	-	0	-	wzi154	KL107	unknown (KL107)	none	Very high	1		O1/O2v2	O2afg	none	Very high	0.9837		aac(6')-Ib'.v1;aadA2	-	-	-	-	-	-	-	sul1	-	-	-
GCA_021496095.1_ASM2149609v1_genomic	Klebsiella pneumoniae	strong	9	5284160	5284160	5766661	no	-	ST340	1	2	10	21	ybt 9; ICEKp3	183	-	0	-	0	-	0	-	0	-	wzi50	KL15	K15	none	Very high	0.999		O4	O4	none	Very high	0.9966		aac(3)-IId^;aac(6')-Ib'.v1;aadA*;aadA2;rmtG;sat-2;strA.v1;strB.v1	-	-	qnrB19^	-	-	catA1^	arr-3^	sul1;sul2	tet(B).v2*;tetR	-	dfrA14.v2*;dfrA15.v2*;dfrA8
GCA_021496545.1_ASM2149654v1_genomic	Klebsiella pneumoniae	strong	1	5257665	5257665	5257665	no	-	ST37	0	0	1	0	-	0	-	0	-	0	-	0	-	0	-	-	KL146	unknown (KL146)	none	Very high	0.9892		O12	O12	none	Very high	0.9893		-	-	-	-	-	-	-	-	-	-	-	-
GCA_021497265.1_ASM2149726v1_genomic	Klebsiella pneumoniae	strong	3	5415638	5415638	5749350	no	-	ST1660	5	0	0	0	ybt 1; ICEKp10	46	clb 2	29	iuc 1	1-1LV	iro 1	2	rmp 1; KpVP-1	40	rmpA2_3*-47%	wzi1	KL1	K1	none	Very high	0.9998		O1/O2v2	O1	none	Very high	0.9911		-	-	-	-	-	-	-	-	-	-	-	-
GCA_021497485.1_ASM2149748v1_genomic	Klebsiella pneumoniae	strong	5	5485926	5485926	5916024	no	-	ST11	4	2	9	12	ybt 9; ICEKp3	503-1LV	-	0	iuc 1	1	-	0	rmp 1; KpVP-1	40	rmpA2_3-47%	wzi64	KL64	K64	none	Very high	0.9991		O1/O2v1	O2a	none	Very high	0.9865		aadA2;rmtB	-	-	qnrS1	-	-	catII.2*	-	sul2	tet(A).v1	-	dfrA14.v2*
GCA_021498005.1_ASM2149800v1_genomic	Klebsiella pneumoniae	strong	4	5466036	5466036	5665281	no	-	ST11	1	0	5	8	ybt 9; ICEKp3	503	-	0	-	0	-	0	-	0	-	wzi209	KL47	K47	none	Very high	0.9939		OL101	unknown (OL101)	-	High	0.9499	OL101_09_glycosylhydrolase	aac(3)-IIa.v1^;aac(3)-IIa.v1^;aadA1.v1^;aph3-Ia.v1^;aph3-Ia.v1^	-	-	-	-	-	catA1^	-	sul1	-	-	dfrA1.v2
GCA_021535085.1_ASM2153508v1_genomic	Klebsiella pneumoniae	strong	3	5516520	5516520	5812172	no	-	ST23	5	1	5	6	ybt 1; ICEKp10	46-1LV	clb 2	29-1LV	iuc 1	1	iro 1	2	rmp 1; KpVP-1	40	rmpA2_5-54%	wzi1	KL1	K1	none	Very high	1		O1/O2v2	O1	none	Very high	0.9912		strA.v1^;strB.v1	-	-	qnrS1	-	-	-	-	sul2	-	-	-
GCA_021535105.1_ASM2153510v1_genomic	Klebsiella pneumoniae	strong	3	5519555	5519555	5808098	no	-	ST23	5	0	3	4	ybt 1; ICEKp10	46-1LV	clb 2	29-1LV	iuc 1	1	iro 1	2	rmp 1; KpVP-1 (truncated)	40-1LV	rmpA2_5-54%	wzi1	KL1	K1	none	Very high	1		O1/O2v2	O1	none	Very high	0.9912		strA.v1^;strB.v1	-	-	-	-	-	-	-	sul2	-	-	-
GCA_021560095.1_ASM2156009v1_genomic	Klebsiella pneumoniae	strong	6	5459621	5459621	5893149	no	-	ST11	4	2	9	10	ybt 9; ICEKp3	503	-	0	iuc 1	1	-	0	rmp 1; KpVP-1 (incomplete)	40-1LV	rmpA2_3-47%	wzi64	KL64	K64	none	Very high	0.999		O1/O2v1	O2a	none	Very high	0.9865		rmtB	-	-	qnrS1	-	-	catII.2*	-	sul2	tet(A).v1	-	dfrA14.v2*
GCA_021655415.1_ASM2165541v1_genomic	Klebsiella pneumoniae	strong	2	5435124	5435124	5650165	no	-	ST23	5	0	0	0	ybt 1; ICEKp10	47	clb 2	29-1LV	iuc 1	1	iro 1	2	rmp 1; KpVP-1	26	rmpA2_6-60%	wzi1	KL1	K1	none	Very high	0.9999		O1/O2v2	O1	none	Very high	0.9913		-	-	-	-	-	-	-	-	-	-	-	-
GCA_021655435.1_ASM2165543v1_genomic	Klebsiella pneumoniae	strong	2	5287432	5287432	5507507	no	-	ST628	0	1	7	7	-	0	-	0	-	0	-	0	-	0	-	wzi426	KL123	unknown (KL123)	*	Very high	0.9532		O3b	O3b	none	Very high	0.9938		aac(3)-IId^	-	-	qnrS1	-	-	-	-	sul1	tet(A).v1	-	dfrA1.v1
GCA_021655455.1_ASM2165545v1_genomic	Klebsiella pneumoniae	strong	2	5287433	5287433	5507508	no	-	ST628	0	1	7	7	-	0	-	0	-	0	-	0	-	0	-	wzi426	KL123	unknown (KL123)	*	Very high	0.9532		O3b	O3b	none	Very high	0.9938		aac(3)-IId^	-	-	qnrS1	-	-	-	-	sul1	tet(A).v1	-	dfrA1.v1
GCA_021655475.1_ASM2165547v1_genomic	Klebsiella pneumoniae	strong	4	5287432	5287432	5654881	no	-	ST628	0	1	7	11	-	0	-	0	-	0	-	0	-	0	-	wzi426	KL123	unknown (KL123)	*	Very high	0.9532		O3b	O3b	none	Very high	0.9938		aac(3)-IId^	-	-	qnrS1	-	-	-	-	sul1;sul1	tet(A).v1;tet(A).v1	-	dfrA1.v1;dfrA1.v1
GCA_021655495.1_ASM2165549v1_genomic	Klebsiella pneumoniae	strong	3	5291799	5291799	5548378	no	-	ST628	0	1	7	11	-	0	-	0	-	0	-	0	-	0	-	wzi426	KL123	unknown (KL123)	*	Very high	0.9532		O3b	O3b	none	Very high	0.9938		aac(3)-IId^	-	-	qnrS1	-	-	-	-	sul1;sul1	tet(A).v1;tet(A).v1	-	dfrA1.v1;dfrA1.v1
GCA_021655515.1_ASM2165551v1_genomic	Klebsiella pneumoniae	strong	3	5389848	5389848	5646427	no	-	ST628	0	1	8	16	-	0	-	0	-	0	-	0	-	0	-	wzi426	KL123	unknown (KL123)	-*	High	0.9532	KL123_04_wza	O3b	O3b	-	High	0.9938	O3b_06_wbdA	aac(3)-IId^	-	-	qnrS1	-	-	-	-	sul1;sul1;sul1	tet(A).v1;tet(A).v1;tet(A).v1	-	dfrA1.v1;dfrA1.v1;dfrA1.v1
GCA_021729765.1_ASM2172976v1_genomic	Klebsiella pneumoniae	strong	4	5356928	5356928	5688562	no	-	ST231	0	1	7	7	-	0	-	0	-	0	-	0	-	0	-	wzi73	KL104	unknown (KL104)	none	Very high	0.9972		O1/O2v2	O1	none	Very high	0.9928		aadA2^;aph3-Ia.v1^	-	-	-	-	-	floR.v1*	-	sul2	-	-	dfrA12
GCA_021729785.1_ASM2172978v1_genomic	Klebsiella pneumoniae	strong	4	5334536	5334536	5754678	no	-	ST1269	0	1	10	21	-	0	-	0	-	0	-	0	-	0	-	wzi372	KL139	unknown (KL139)	-	High	0.9992	KL139_09_wctD,KL139_11_wcuJ	O1/O2v1	O1	none	Very high	0.9833		aac(6')-Ib-cr.v2^;aadA*;aph3-Ia.v1^;strA.v1^;strB.v1	-	-	qnrB4	-	mphA	catB3.v2;cmlA5;floR.v1*	arr-2;arr-3	sul1;sul2	tet(A).v1	-	dfrA14.v2*
GCA_021729905.1_ASM2172990v1_genomic	Klebsiella pneumoniae	strong	1	5249777	5249777	5249777	no	-	ST147	0	0	1	0	-	0	-	0	-	0	-	0	-	0	-	wzi386	KL169	unknown (KL169)	none	Very high	0.9997		OL104	unknown (OL104)	none	Very high	0.9987		-	-	-	-	-	-	-	-	-	-	-	-
GCA_021729925.1_ASM2172992v1_genomic	Klebsiella pneumoniae	strong	3	5487893	5487893	5656432	no	-	ST101	1	1	10	18	ybt 9; ICEKp3	172-1LV	-	0	-	0	-	0	-	0	-	wzi137	KL17	K17	-	High	0.9997	KL17_09_wctS	O1/O2v1	O1	none	Very high	0.9803		aac(6')-Ib-cr.v2;aac(6')-Ib-cr.v2*;aadA*;strA.v1*;strB.v1*	-	-	qnrB1.v1	-	ereA2*	CatB4.v1;CatB4.v1;catII.2*;cmlA5	arr-2	sul1*;sul2	tet(A).v1	-	dfrA14.v2*
GCA_021768325.1_ASM2176832v1_genomic	Klebsiella pneumoniae	strong	4	5327894	5327894	5680443	no	-	ST11	1	2	9	18	ybt 10; ICEKp4	112-1LV	-	0	-	0	-	0	-	0	-	wzi24	KL24	K24	none	Very high	0.9999		O1/O2v1	O2a	none	Very high	0.9852		aac(3)-IIa.v1^;aac(6')-Ib-cr.v2;aadA2^;aph3-Ia.v1^;strA.v1^;strB.v1	-	-	qnrB1.v1	-	mphA	CatB4.v1;catA1^	-	sul1;sul2	-	-	dfrA12
GCA_021899575.1_ASM2189957v1_genomic	Klebsiella pneumoniae	strong	6	5308597	5308597	5933854	no	-	ST11	0	2	9	16	-	0	-	0	-	0	-	0	-	0	-	wzi334	KL8	K8	-*	High	0.9895	KL8_10_wcsI,KL8_15_wzx	O1/O2v2	O2afg	none	Very high	0.9849		aac(6')-Iq^;aadA;aph(3')-VIa*;aph(3')-VIa*	-	-	-	-	-	catII.2*;cmlA4*	-	sul1;sul2	tet(B).v2*;tet(D);tetR	-	dfrA15.v2*
GCA_021899615.1_ASM2189961v1_genomic	Klebsiella pneumoniae	strong	7	5294530	5294530	5868718	no	-	ST147	0	2	7	15	-	0	-	0	-	0	-	0	-	0	-	wzi64	KL64	K64	-	High	0.9999	KL64_07_wzx,KL64_11_wcoU	O1/O2v1	O2a	none	Very high	0.986		aac(6')-Il;aadA1.v1^;aadA2^;aph3-Ia.v1^;strA.v1;strB.v1	-	-	qnrB1.v1	-	mphA	-	-	sul1;sul1	-	-	dfrA1.v2;dfrA1.v2;dfrA12
GCA_021899755.1_ASM2189975v1_genomic	Klebsiella pneumoniae	strong	5	5354976	5354976	5941013	no	-	ST14	0	2	11	39	-	0	-	0	-	0	-	0	-	0	-	wzi2	KL2	K2	none	Very high	0.9972		O1/O2v1	O1	-	High	0.9998	O1/O2v1_06_wbbO	aac(3)-IId^;aac(6')-Ib'.v1;aac(6')-Ib'.v1;aac(6')-Ib-cr.v2;aac(6')-Ib-cr.v2;aadA*;aadA*;aadA2^;aph(3')-VI;armA;sat-2;strA.v1*;strB.v1*	-	-	qnrB1.v2^	-	ereA2*;mphE.v2^;msrE	CatB4.v1;CatB4.v1;catA1^;cmlA5	arr-2	sul1;sul1*;sul2	tet(D)	-	dfrA1.v1;dfrA12;dfrA14.v2*
GCA_021952745.1_ASM2195274v1_genomic	Klebsiella pneumoniae	strong	3	5263198	5263198	5332678	no	-	ST857-1LV	0	2	1	1	-	0	-	0	-	0	-	0	-	0	-	wzi241	KL13	K13	none	Very high	0.9879		O3b	O3b	none	Very high	0.9916		-	-	-	-	-	-	-	-	-	-	-	-
GCA_021952765.1_ASM2195276v1_genomic	Klebsiella pneumoniae	strong	5	5320804	5320804	5596002	no	-	ST219	0	2	9	12	-	0	-	0	-	0	-	0	-	0	-	wzi177	KL114	unknown (KL114)	none	Very high	0.9978		O1/O2v1	O1	none	Very high	0.9855		aadA2^;strA.v1*;strB.v1*	-	-	qnrS1	-	mphA	catII.2*	-	sul1;sul2	tet(A).v1	-	dfrA12
GCA_022009655.1_ASM2200965v1_genomic	Klebsiella pneumoniae	strong	1	5127042	5127042	5127042	no	-	ST29	0	0	0	0	-	0	-	0	-	0	-	0	-	0	-	wzi115	KL54	K54	none	Very high	0.9994		O1/O2v2	O1	-	High	0.9914	O1/O2v2_09_gmlB	-	-	-	-	-	-	-	-	-	-	-	-
GCA_022059905.1_ASM2205990v1_genomic	Klebsiella pneumoniae	strong	5	5304541	5304541	5902864	no	-	ST11	1	2	11	27	ybt 9; ICEKp3	183-1LV	-	0	-	0	-	0	-	0	-	wzi50	KL15	K15	-+	Good	0.9987	KL15_16_ugd	O4	O4	none	Very high	0.9966		aac(6')-Ib-cr.v2*;aadA5;aph3-Ia.v1^;armA	-	fosA3	qnrB2.v2^;qnrB4;qnrS1	-	mphA;mphA;mphE.v2;msrE	-	arr-3	sul1;sul1;sul1	-	tmexC1*;tmexD1*;toprJ1*	dfrA1.v2;dfrA14.v2*
GCA_022213405.2_ASM2221340v2_genomic	Klebsiella pneumoniae	strong	3	5302095	5302095	5828354	no	-	ST11	1	2	10	20	ybt 9; ICEKp3	183-1LV	-	0	-	0	-	0	-	0	-	wzi50	KL15	K15	none	Very high	0.9992		O4	O4	none	Very high	0.9966		aadA5;aph3-Ia.v1^;armA	-	fosA3	qnrB2.v2^;qnrB4	-	mphA;mphA;mphE.v2;msrE	-	-	sul1;sul1;sul1	-	tmexC1*;tmexD1*;toprJ1*	dfrA1.v2
GCA_022213425.1_ASM2221342v1_genomic	Klebsiella pneumoniae	strong	3	5359407	5359407	5694272	no	-	ST23	5	2	3	2	ybt 1; ICEKp10	47	clb 2	29	iuc 1	1	iro 1	2	rmp 1; KpVP-1	26-1LV	rmpA2_8-60%	wzi1	KL1	K1	none	Very high	0.9999		O1/O2v2	O1	none	Very high	0.9913		-	-	-	-	-	-	-	-	-	-	-	-
GCA_022353525.1_ASM2235352v1_genomic	Klebsiella pneumoniae	strong	5	5275543	5275543	5579152	no	-	ST709	0	0	9	22	-	0	-	0	-	0	-	0	-	0	-	wzi9	KL9	K9	none	Very high	0.9998		O1/O2v2	O1	none	Very high	0.9845		aac(6')-Ib-cr.v2;aac(6')-Ib-cr.v2;aadA*;aadA16*;aph3-Ia.v1^;strA.v1^;strB.v1	-	-	qnrB4	-	mphA	catB3.v2;floR.v1*	arr-3;arr-3	sul1;sul1;sul1;sul2	tet(D)*	-	dfrA27
GCA_022353585.1_ASM2235358v1_genomic	Klebsiella pneumoniae	strong	5	5381612	5381612	5763074	no	-	ST35	0	0	6	10	-	0	-	0	-	0	-	0	-	0	-	wzi16	KL143	unknown (KL143)	none	Very high	0.9971		O1/O2v2	O1	none	Very high	0.9842		aadA2^;aph3-Ia.v1^;strA.v1;strB.v1	-	-	-	-	mphA	catA1*	-	sul1;sul2	tet(D)	-	dfrA12
GCA_022353645.1_ASM2235364v1_genomic	Klebsiella pneumoniae	strong	5	5223831	5223831	5718968	no	-	ST1922	0	1	10	24	-	0	-	0	-	0	-	0	-	0	-	wzi451	KL145	unknown (KL145)	-+*	Good	0.9391	KL145_02_cpsACP,KL145_11_wckF	OL103	unknown (OL103)	*	High	0.9456		aac(3)-IId^;aac(6')-Ib-cr.v2;aadA16*;aadA2^;aph3-Ia.v1;strA.v1^;strB.v1	-	-	qnrB4;qnrS1	-	mphA;mphA	floR.v1	arr-3	sul1;sul1;sul1;sul2*	tet(A).v1;tet(A).v2	-	dfrA12;dfrA27
GCA_022353665.1_ASM2235366v1_genomic	Klebsiella pneumoniae	strong	5	5236294	5236294	5612630	no	-	ST2190	0	1	10	17	-	0	-	0	-	0	-	0	-	0	-	wzi46	KL13	K13	none	Very high	0.9963		O1/O2v1	O1	none	Very high	0.9833		aac(3)-IId^;aac(6')-Ib-cr.v2;aadA16*;aph3-Ia.v1;strA.v1^;strB.v1	-	-	qnrS1	-	mphA	floR.v1	arr-3	sul1;sul1;sul2*	tet(A).v2	-	dfrA27
GCA_022353705.1_ASM2235370v1_genomic	Klebsiella pneumoniae	strong	6	5339646	5339646	5867209	no	-	ST45	4	1	10	19	ybt 10; ICEKp4	78-1LV	-	0	iuc 3 (truncated)	23	-	0	-	0	-	wzi149	KL62	K62	none	Very high	0.9996		O1/O2v1	O2a	none	Very high	0.9887		aac(3)-IId^;aac(6')-Ib-cr.v2;aadA16*;aadA2^;aph3-Ia.v1^	-	-	qnrS1;qnrS1	-	mef(B);mphA	cmlA1*;floR.v1	arr-3	sul1;sul3	tet(A).v2*	-	dfrA12;dfrA27
GCA_022353725.1_ASM2235372v1_genomic	Klebsiella pneumoniae	strong	2	5230518	5230518	5489703	no	-	ST292-1LV	0	0	7	12	-	0	-	0	-	0	-	0	-	0	-	-	unknown (KL168)	unknown (KL168)	-	None	0.9984	KL168_06_wzc,KL168_12_rmlD,KL168_15_wcuP,KL168_18,KL168_19_wzx	O3b	O3b	-	High	0.9901	O3b_07_wbdB	aadA2;aph3-Ia.v1*;strA.v1*;strB.v1*	-	-	qnrS1	-	-	catII.2*;floR.v1*	-	sul2	tet(A).v1;tet(D)	-	dfrA14.v2*
GCA_022353765.1_ASM2235376v1_genomic	Klebsiella pneumoniae	strong	3	5182463	5182463	5471940	no	-	ST315	0	1	10	13	-	0	-	0	-	0	-	0	-	0	-	wzi27	KL27	K27	none	Very high	0.9999		O1/O2v2	O2afg	none	Very high	0.9843		aac(6')-Ib-cr.v2;aadA16*;aph3-Ia.v1	-	-	qnrS1	-	mphA	floR.v1	arr-3	sul1;sul1	tet(A).v2	-	dfrA27
GCA_022353805.1_ASM2235380v1_genomic	Klebsiella pneumoniae	strong	2	5304983	5304983	5363236	no	-	ST29	0	0	7	8	-	0	-	0	-	0	-	0	-	0	-	wzi115	KL54	K54	none	Very high	0.9993		O1/O2v2	O1	none	Very high	0.9916		aadA2^;aph3-Ia.v1^	-	-	qnrS1	-	-	floR.v1	-	sul1	tet(A).v2	-	dfrA12
GCA_022353825.1_ASM2235382v1_genomic	Klebsiella pneumoniae	strong	4	5365399	5365399	5549046	no	-	ST11	1	0	7	11	ybt 10; ICEKp4	26	-	0	-	0	-	0	-	0	-	wzi75	KL105	unknown (KL105)	none	Perfect	1		O1/O2v2	O2afg	none	Very high	0.9845		aadA2^;aph(3')-IIa;aph3-Ia.v1^;strA.v1^;strB.v1*	-	-	-	-	mphA	floR.v1*	-	sul1;sul2	tet(A).v2*	-	dfrA12
GCA_022353985.1_ASM2235398v1_genomic	Klebsiella pneumoniae	strong	4	5225847	5225847	5471034	no	-	ST17	3	0	7	11	-	0	-	0	iuc 3 (truncated)	23	-	0	-	0	-	wzi202	KL127	unknown (KL127)	none	Very high	0.9991		OL101	unknown (OL101)	*	High	0.9487		aac(3)-IV^;aadA2^;aph(4)-Ia;aph3-Ia.v1^;strB.v1	-	-	qnrS1	-	-	floR.v1*	-	sul2	tet(A).v1	-	dfrA12
GCA_022354105.1_ASM2235410v1_genomic	Klebsiella pneumoniae	strong	4	5313927	5313927	5699107	no	-	ST2601	0	1	10	18	-	0	-	0	-	0	-	0	-	0	-	wzi550	KL17	K17	none	Very high	0.9854		O4	O4	none	Very high	0.9977		aac(3)-IId^;aac(6')-Ib-cr.v2;aadA16*;aph3-Ia.v1;strA.v1^;strB.v1	-	-	qnrS1	-	mphA	floR.v1	arr-3	sul1;sul1;sul1;sul2*	tet(A).v2	-	dfrA27
GCA_022354125.1_ASM2235412v1_genomic	Klebsiella pneumoniae	strong	2	5277314	5277314	5540371	no	-	ST39	0	0	7	18	-	0	-	0	-	0	-	0	-	0	-	wzi62	KL62	K62	-	High	0.9972	KL62_12	O1/O2v2	O1	none	Very high	0.9887		aac(3)-IId^;aph3-Ia.v1^;strA.v1;strA.v1^;strB.v1;strB.v1	-	-	qnrB4	-	-	catA1^	-	sul1;sul1;sul2*;sul2*	tet(A).v1	-	dfrA5;dfrA7
GCA_022354165.1_ASM2235416v1_genomic	Klebsiella pneumoniae	strong	4	5292815	5292815	5555698	no	-	ST4552	0	0	7	17	-	0	-	0	-	0	-	0	-	0	-	wzi101	KL24	K24	none	Very high	0.9902		O1/O2v1	O2a	none	Very high	0.9876		aac(3)-IId^;aac(6')-Ib-cr.v2;aadA16*;aadA2;aph3-Ia.v1;strA.v1^;strB.v1	-	-	-	-	mphA	catII.2*;floR.v1*	arr-3	sul1;sul1;sul1;sul2*	tet(A).v1	-	dfrA27
GCA_022354285.1_ASM2235428v1_genomic	Klebsiella pneumoniae	strong	8	5310264	5310264	5541433	no	-	ST15	0	1	9	14	-	0	-	0	-	0	-	0	-	0	-	wzi373	KL140	unknown (KL140)	none	Very high	0.9994		O1/O2v2	O1	none	Very high	0.9844		aac(3)-IId^;aac(6')-Ib-cr.v2;aadA16*;aph3-Ia.v1^	-	-	qnrB2.v2^	-	-	catII.2*;floR.v1*	arr-3	sul1;sul1	tet(D)	-	dfrA27
GCA_022354365.1_ASM2235436v1_genomic	Klebsiella pneumoniae	strong	3	5335476	5335476	5661974	no	-	ST15	0	1	9	18	-	0	-	0	-	0	-	0	-	0	-	wzi19	KL19	K19	*	High	0.9491		O1/O2v2	O1	none	Perfect	1		aac(3)-IId^;aac(6')-Ib-cr.v2;aadA2^;aph(3')-IIa;aph3-Ia.v1^;rmtB	-	-	-	-	mphA	CatB4.v1;floR.v1*	-	sul1;sul2	tet(A).v1	-	dfrA12
GCA_022354525.1_ASM2235452v1_genomic	Klebsiella pneumoniae	strong	8	5352365	5352365	5709075	no	-	ST15	1	2	8	13	ybt 16; ICEKp12	277	-	0	-	0	-	0	-	0	-	wzi93	KL112	unknown (KL112)	none	Very high	0.9864		O1/O2v1	O1	none	Very high	0.9852		aac(6')-Ib;rmtF;strA.v1^;strB.v1	-	-	qnrB1.v2^	-	-	-	arr-2	sul2	-	-	dfrA14.v2*
GCA_022354545.1_ASM2235454v1_genomic	Klebsiella pneumoniae	strong	2	5459081	5459081	5501974	no	-	ST11	1	0	9	18	ybt 10; ICEKp4	26	-	0	-	0	-	0	-	0	-	wzi75	KL105	unknown (KL105)	none	Very high	0.9999		O1/O2v2	O2afg	none	Very high	0.9845		aac(3)-IV^;aac(6')-Ib-cr.v2^;aadA2;aadA2^;aph(4)-Ia	-	-	qnrB4	-	mphA	catB3.v2;floR.v1*	arr-3	sul1;sul1;sul1;sul1	tet(A).v1	-	dfrA12
GCA_022354625.1_ASM2235462v1_genomic	Klebsiella pneumoniae	strong	3	5228368	5228368	5332009	no	-	ST101	0	1	10	17	-	0	-	0	-	0	-	0	-	0	-	-	KL106	unknown (KL106)	*	Good	0.9524		O1/O2v2	O1	none	Very high	0.9853		aac(3)-IId^;aac(6')-Ib-cr.v2;aadA16*;aph3-Ia.v1^;strA.v1^;strB.v1^	-	-	qnrS1	-	mphA	floR.v1*	arr-3	sul1;sul1;sul2*	tet(A).v2	-	dfrA27
GCA_022354665.1_ASM2235466v1_genomic	Klebsiella pneumoniae	strong	3	5199597	5199597	5606943	no	-	ST661	0	0	9	13	-	0	-	0	-	0	-	0	-	0	-	wzi211	KL109	unknown (KL109)	none	Very high	0.997		O1/O2v2	O2afg	none	Very high	0.9843		aadA*;aadA^;aph3-Ia.v1^	-	-	qnrS1	-	mef(B)	cmlA5*;cmlA5^;floR.v1	arr-2	sul3	tet(A).v1*	-	dfrA14.v2*
GCA_022354725.1_ASM2235472v1_genomic	Klebsiella pneumoniae	strong	2	5123059	5123059	5296832	no	-	ST661	0	0	7	9	-	0	-	0	-	0	-	0	-	0	-	wzi209	KL47	K47	none	Very high	0.9956		OL101	unknown (OL101)	*	Very high	0.9531		aadA2^;aph3-Ia.v1^	-	-	-	-	mphA	floR.v1*	-	sul1;sul2	tet(A).v1	-	dfrA12
GCA_022369815.1_ASM2236981v1_genomic	Klebsiella pneumoniae	strong	5	5374086	5374086	5874438	no	-	ST147	4	2	8	14	ybt 9; ICEKp3	173-2LV	-	0	iuc 1	63	-	0	rmp 1; KpVP-1	26-1LV	rmpA2_6*-47%	wzi64	KL64	K64	none	Very high	1		O1/O2v1	O2a	none	Very high	0.9864		aac(6')-Ib-cr.v2;aph(3')-VI;armA*	-	-	qnrS1	-	mphA?;mphE.v2;msrE	-	arr-3	sul1;sul2	-	-	dfrA5
GCA_022369925.1_ASM2236992v1_genomic	Klebsiella pneumoniae	strong	5	5371519	5371519	5883186	no	-	ST147	4	2	10	18	ybt 9; ICEKp3	173-2LV	-	0	iuc 1	63	-	0	rmp 1; KpVP-1	26-1LV	rmpA2_6*-47%	wzi64	KL64	K64	-	High	0.9995	KL64_11_wcoU,KL64_12_wcoT	O1/O2v1	O2a	none	Very high	0.9864		aac(6')-Ib-cr.v2;aph(3')-VI;aph3-Ia.v1^;armA	-	-	qnrS1	-	mphA?;mphE.v2;msrE	catB3.v2	arr-3	sul1;sul1;sul2	-	-	dfrA5
GCA_022453565.1_ASM2245356v1_genomic	Klebsiella pneumoniae	strong	4	5186760	5186760	5332348	no	-	ST17	0	2	11	17	-	0	-	0	-	0	-	0	-	0	-	wzi525	unknown (KL107)	unknown (KL107)	?-+*	None	0.8068	KL107_05_wzb,KL107_06_wzc,KL107_07_wbaP,KL107_08,KL107_09,KL107_10,KL107_12,KL107_13,KL107_14,KL107_15	unknown (O4)	unknown (O4)	?-*	None	0.7686	O4_03_hypothetical,O4_06_glycosyltransferase	aac(3)-IId^;aac(6')-Ib-cr.v2;aadA16*;aph3-Ia.v1;strA.v1^;strB.v1	-	-	qnrS1	-	mphA	floR.v1	arr-3	sul1;sul2*	tet(A).v2	-	dfrA27
GCA_022453645.1_ASM2245364v1_genomic	Klebsiella pneumoniae	strong	4	5302830	5302830	5901049	no	-	ST11	1	2	11	27	ybt 9; ICEKp3	183-1LV	-	0	-	0	-	0	-	0	-	wzi50	KL15	K15	none	Very high	0.9991		O4	O4	none	Very high	0.9966		aac(6')-Ib-cr.v2*;aadA5;aph3-Ia.v1^;armA	-	fosA3	qnrB2.v2^;qnrB4;qnrS1	-	mphA;mphA;mphE.v2;msrE	-	arr-3	sul1;sul1;sul1	-	tmexC1*;tmexD1*;toprJ1*	dfrA1.v2;dfrA14.v2*
GCA_022492855.1_ASM2249285v1_genomic	Klebsiella pneumoniae	strong	6	5334546	5334546	5846862	no	-	ST512	0	2	4	5	-	0	-	0	-	0	-	0	-	0	-	wzi154	KL107	unknown (KL107)	none	Very high	1		O1/O2v2	O2afg	none	Very high	0.9837		aac(6')-Ib'.v1;aph3-Ia.v1^	-	-	-	-	-	-	-	sul1	-	-	-
GCA_022492875.1_ASM2249287v1_genomic	Klebsiella pneumoniae	strong	6	5334774	5334774	5861552	no	-	ST512	0	2	7	9	-	0	-	0	-	0	-	0	-	0	-	wzi154	KL107	unknown (KL107)	none	Very high	1		O1/O2v2	O2afg	none	Very high	0.9837		aac(6')-Ib'.v1;aadA2^	-	-	-	-	mphA	-	-	sul1	-	-	dfrA12
GCA_022492895.1_ASM2249289v1_genomic	Klebsiella pneumoniae	strong	6	5334486	5334486	5847041	no	-	ST512	0	2	8	11	-	0	-	0	-	0	-	0	-	0	-	wzi154	KL107	unknown (KL107)	none	Very high	1		O1/O2v2	O2afg	none	Very high	0.9837		aac(6')-Ib'.v1;aadA2^;aph3-Ia.v1^	-	-	-	-	mphA	catA1^	-	sul1	-	-	dfrA12
GCA_022493975.1_ASM2249397v1_genomic	Klebsiella pneumoniae	strong	2	5457824	5457824	5501273	no	-	ST11	1	0	9	19	ybt 10; ICEKp4	26	-	0	-	0	-	0	-	0	-	wzi75	KL105	unknown (KL105)	none	Very high	0.9999		O1/O2v2	O2afg	none	Very high	0.9845		aac(3)-IV^;aac(6')-Ib-cr.v2^;aadA2;aadA2^;aph(4)-Ia;aph3-Ia.v1^	-	-	qnrB4	-	mphA	catB3.v2;floR.v1*	arr-3	sul1;sul1;sul1;sul1	tet(A).v1	-	dfrA12
GCA_022494195.1_ASM2249419v1_genomic	Klebsiella pneumoniae	strong	3	5319559	5319559	5627411	no	-	ST15	0	0	8	14	-	0	-	0	-	0	-	0	-	0	-	wzi24	KL24	K24	none	Very high	0.9999		O1/O2v1	O1	none	Very high	0.9852		aac(3)-IId^;aac(6')-Ib-cr.v2;aadA16*;aph3-Ia.v1;strA.v1;strB.v1	-	-	qnrB2.v2^	-	mphA	floR.v1*	arr-3	sul1;sul1	tet(A).v1	-	dfrA27
GCA_022494215.1_ASM2249421v1_genomic	Klebsiella pneumoniae	strong	5	5248151	5248151	5751450	no	-	ST1	0	1	10	34	-	0	-	0	-	0	-	0	-	0	-	wzi39	KL128	unknown (KL128)	none	Very high	0.9916		O3b	O3b	none	Very high	0.9924		aac(3)-IId^;aac(3)-IV;aac(6')-Ib-cr.v2;aadA16*;aadA2;aadA^;aph(4)-Ia;aph3-Ia.v1^;aph3-Ia.v1^;armA;strA.v1;strA.v1;strB.v1;strB.v1	-	-	qnrB2.v2^;qnrB4	-	mphE.v2;msrE	catII.2*;cmlA1*;floR.v1*	arr-3	sul1;sul1;sul1;sul3	tet(B).v2*;tet(D);tetR	-	dfrA27
GCA_022494255.1_ASM2249425v1_genomic	Klebsiella pneumoniae	strong	5	5325708	5325708	5599197	no	-	ST37	0	1	9	12	-	0	-	0	-	0	-	0	-	0	-	-	unknown (KL11)	unknown (K11)	-+*	None	0.7487	KL11_02_cpsACP,KL11_05_wzb,KL11_07_wcaJ,KL11_08_wzy,KL11_09_wcuP,KL11_10_wclO,KL11_11_wcuC,KL11_13,KL11_14_wbaZ,KL11_15_wzx	O3b	O3b	*	High	0.9229		aac(3)-IId^;aac(6')-Ib-cr.v2;aadA16*;aph3-Ia.v1	-	-	-	-	mphA	floR.v1	arr-3	sul1	tet(A).v2	-	dfrA27
GCA_022494335.1_ASM2249433v1_genomic	Klebsiella pneumoniae	strong	2	5509781	5509781	5589111	no	-	0	0	0	5	4	-	0	-	0	-	0	-	0	-	0	-	-	unknown (KL28)	unknown (K28)	-+*	None	0.7378	KL28_02_cpsACP,KL28_05_wzb,KL28_06_wzc,KL28_07_wckC,KL28_08_wcuC,KL28_09_wckD,KL28_10_wzy,KL28_11_wclS,KL28_12_wcuE,KL28_13_wzx,KL28_14_wbaZ,KL28_15_wcaJ,KL28_16_gnd,KL28_17_manC,KL28_19_ugd	O1/O2v3	O2a	-	High	0.9302	O1/O2v3_02_wzt,O1/O2v3_07	-	-	-	-	-	mphA	catA1*	-	sul1*	-	-	dfrA12*
GCA_022494375.1_ASM2249437v1_genomic	Klebsiella pneumoniae	strong	6	5324092	5324092	5661685	no	-	ST5400-2LV	0	1	10	17	-	0	-	0	-	0	-	0	-	0	-	-	unknown (KL11)	unknown (K11)	-+*	None	0.7488	KL11_02_cpsACP,KL11_05_wzb,KL11_07_wcaJ,KL11_08_wzy,KL11_09_wcuP,KL11_10_wclO,KL11_11_wcuC,KL11_13,KL11_14_wbaZ,KL11_15_wzx	O3b	O3b	*	High	0.9243		aac(3)-IId^;aac(6')-Ib-cr.v2;aadA16*;aph3-Ia.v1;strA.v1^;strB.v1	-	-	qnrS1	-	mphA	floR.v1	arr-3	sul1;sul1;sul2*	tet(A).v2	-	dfrA27
GCA_022494395.1_ASM2249439v1_genomic	Klebsiella pneumoniae	strong	7	5117945	5117945	5491818	no	-	ST2871	0	1	10	17	-	0	-	0	-	0	-	0	-	0	-	wzi39	unknown (KL107)	unknown (KL107)	?-+*	None	0.8344	KL107_05_wzb,KL107_06_wzc,KL107_08,KL107_09,KL107_10	OL102	unknown (OL102)	none	Very high	0.9998		aac(3)-IId^;aac(6')-Ib-cr.v2;aadA16*;aph3-Ia.v1;strA.v1^;strB.v1	-	-	qnrS1	-	mphA	floR.v1	arr-3	sul1;sul1;sul2*	tet(A).v2	-	dfrA27
GCA_022494475.1_ASM2249447v1_genomic	Klebsiella pneumoniae	strong	4	5325559	5325559	5653960	no	-	ST37-1LV	0	1	8	13	-	0	-	0	-	0	-	0	-	0	-	-	unknown (KL11)	unknown (K11)	-+*	None	0.7483	KL11_02_cpsACP,KL11_05_wzb,KL11_06_wzc,KL11_07_wcaJ,KL11_08_wzy,KL11_09_wcuP,KL11_10_wclO,KL11_11_wcuC,KL11_12_gnd,KL11_13,KL11_14_wbaZ,KL11_15_wzx	O3b	O3b	-*	High	0.9223	O3b_02_manB,O3b_07_wbdB	aac(3)-IId^;aac(6')-Ib-cr.v2;aph3-Ia.v1*;strA.v1^;strB.v1	-	-	qnrS1	-	mphA	floR.v1	arr-3	sul1;sul2*	-	-	dfrA27
GCA_022533505.1_ASM2253350v1_genomic	Klebsiella pneumoniae	strong	7	5470492	5470492	5932890	no	-	ST11	4	2	9	12	ybt 9; ICEKp3	503-1LV	-	0	iuc 1	1	-	0	rmp 1; KpVP-1	40	rmpA2_3-47%	wzi64	KL64	K64	-	High	0.9991	KL64_16_wcaJ	O1/O2v1	O2a	-	High	0.9865	O1/O2v1_06_wbbO	aadA2;rmtB	-	-	qnrS1	-	-	catII.2*	-	sul2	tet(A).v1	-	dfrA14.v2*
GCA_022533525.1_ASM2253352v1_genomic	Klebsiella pneumoniae	strong	8	5469587	5469587	5943955	no	-	ST11	4	2	9	12	ybt 9; ICEKp3	503-1LV	-	0	iuc 1	1	-	0	rmp 1; KpVP-1	40	rmpA2_3-47%	wzi64	KL64	K64	none	Very high	0.9991		O1/O2v1	O2a	-	High	0.9864	O1/O2v1_04_glf	aadA2;rmtB	-	-	qnrS1	-	-	catII.2*	-	sul2	tet(A).v1	-	dfrA14.v2*
GCA_022539425.1_ASM2253942v1_genomic	Klebsiella pneumoniae	strong	5	5286326	5286326	5763236	no	-	ST1	0	2	9	14	-	0	-	0	-	0	-	0	-	0	-	wzi64	KL64	K64	none	Very high	1		O1/O2v1	O1	none	Very high	0.9864		aadA2^;rmtB	-	-	qnrA1^	-	-	catB3.v2	-	sul1	tet(A).v1;tet(G).v1	-	dfrA12
GCA_022558365.1_ASM2255836v1_genomic	Klebsiella pneumoniae	strong	5	5448564	5448564	5679292	no	-	ST11	1	2	7	9	ybt 9; ICEKp3	503	-	0	-	0	-	0	-	0	-	wzi209	KL47	K47	none	Very high	0.9941		OL101	unknown (OL101)	-	High	0.9498	OL101_09_glycosylhydrolase	aadA2;rmtB	-	fosA3	-	-	-	catII.2*	-	-	-	-	-
GCA_022559765.1_ASM2255976v1_genomic	Klebsiella pneumoniae	strong	6	5253530	5253530	5968428	no	-	ST11	0	1	12	41	-	0	-	0	-	0	-	0	-	0	-	wzi442	KL167	unknown (KL167)	none	Very high	0.999		O4	O4	none	Very high	0.9985		aac(3)-IId^;aac(6')-Ib-cr.v2;aadA16*;aadA2;aadA^;aph(3')-Ia^;aph3-Ia.v1;aph3-Ia.v1;aph3-Ia.v1;armA;strA.v1;strA.v1;strA.v1^;strB.v1;strB.v1;strB.v1	mcr-8.1	-	qnrB2.v2^;qnrB4;qnrS1	-	mphA;mphE.v2;msrE	cmlA1*;floR.v1*	arr-3	sul1;sul1;sul1;sul2*;sul3	tet(A).v1;tet(A).v1	tmexC1^;tmexD1^;toprJ1	dfrA27
GCA_022559785.1_ASM2255978v1_genomic	Klebsiella pneumoniae	strong	5	5255236	5255236	5697911	no	-	ST11	0	1	11	21	-	0	-	0	-	0	-	0	-	0	-	wzi442	KL167	unknown (KL167)	none	Very high	0.999		O4	O4	none	Very high	0.9985		aac(3)-IId^;aac(6')-Ib-cr.v2;aadA16*;aph3-Ia.v1;aph3-Ia.v1*;strA.v1^;strB.v1	mcr-8.1	-	qnrB2.v2^;qnrS1	-	mphA	floR.v1*	arr-3	sul1;sul1;sul2*	tet(A).v1*	-	dfrA27
GCA_022570755.1_ASM2257075v1_genomic	Klebsiella pneumoniae	strong	3	5423834	5423834	5821282	no	-	ST25	4	2	10	16	ybt 2; ICEKp1	570	-	0	iuc 3 (truncated)	23	iro 3 (truncated)	7	rmp 3; ICEKp1	47-1LV	-	wzi72	KL2	K2	none	Very high	0.9841		O1/O2v2	O1	none	Very high	0.992		aadA*;rmtB;strA.v1^;strB.v1	-	-	qnrS1	-	-	cmlA5;floR.v1	arr-2	sul2	tet(A).v2	-	dfrA14.v2*
GCA_022577075.1_ASM2257707v1_genomic	Klebsiella pneumoniae	strong	4	5269694	5269694	5685315	no	-	ST43	3	2	7	9	-	0	-	0	iuc 3 (truncated)	23	-	0	-	0	-	wzi412	KL61	K61	none	Very high	0.9652		O1/O2v1	O1	none	Very high	0.9834		aadA2^;strA.v1^;strB.v1	-	-	-	-	lnuF.v1?	floR.v1	-	sul2	tet(A).v2	Tet(X4)	-
GCA_022592575.1_ASM2259257v1_genomic	Klebsiella pneumoniae	strong	4	5265236	5265236	5786389	no	-	ST1326	0	1	12	32	-	0	-	0	-	0	-	0	-	0	-	wzi384	KL102	unknown (KL102)	none	Very high	0.9943		O1/O2v2	O2afg	none	Very high	0.9851		aac(3)-IV;aac(6')-Ib-cr.v2;aadA16*;aadA2;aadA2;aadA^;aph(3')-Ia;aph(4)-Ia;armA;strA.v1*;strB.v1	mcr-8.1*	-	qnrB4	-	mphE.v2;msrE	catII.2*;cmlA1*	arr-3	sul1;sul1;sul1;sul3	tet(A).v1;tetR	tmexC1^;tmexD1;toprJ1	dfrA27
GCA_022592735.1_ASM2259273v1_genomic	Klebsiella pneumoniae	strong	8	5244699	5244699	5874657	no	-	ST464	0	2	10	16	-	0	-	0	-	0	-	0	-	0	-	-	KL53	K53	none	Very high	0.9929		O1/O2v1	O1	none	Very high	0.9866		aac(3)-IId^;aadA16*	-	-	qnrB4;qnrS1	-	-	floR.v1*	arr-3	sul1;sul2	tet(A).v1	-	dfrA14.v2*;dfrA27
GCA_022699305.1_ASM2269930v1_genomic	Klebsiella pneumoniae	strong	2	5737285	5737285	6069456	no	-	ST2096	4	3	11	29	ybt 14; ICEKp5	140-2LV	-	0	iuc 1,iuc 1	1,1	-	0	-	0	rmpA2_8-60%,rmpA2_8-60%	wzi64	KL64	K64	none	Very high	1		O1/O2v1	O1	none	Very high	0.9864		aac(6')-Ib-cr.v2;aac(6')-Ib-cr.v2;aadA2^;aadA2^;armA*;armA*;sat-2	-	-	-	-	mphE.v2^;mphE.v2^;msrE;msrE	CatB4.v1?	-	sul1;sul1	tet(D);tet(D)	-	dfrA1.v1;dfrA12;dfrA12;dfrA14.v2*;dfrA14.v2*
GCA_022699325.1_ASM2269932v1_genomic	Klebsiella pneumoniae	strong	2	5578404	5578404	5894571	no	-	ST2943	1	2	6	11	ybt 15; ICEKp11	378-1LV	-	0	-	0	-	0	-	0	-	wzi39	KL13	K13	?-	Good	0.9867	KL13_17_manC	O3b	O3b	?-	Good	0.992	O3b_01_manC	aac(3)-IIa.v1^;aac(6')-Ib-cr.v2;rmtC;rmtC	-	-	-	-	-	-	-	sul1*;sul1*	-	-	dfrA14.v2*
GCA_022699345.1_ASM2269934v1_genomic	Klebsiella pneumoniae	strong	2	5738212	5738212	6075254	no	-	ST2096	4	3	11	29	ybt 14; ICEKp5	140-1LV	-	0	iuc 1,iuc 1	1,1	-	0	-	0	rmpA2_8-60%,rmpA2_8-60%	wzi64	KL64	K64	?-	Good	1	KL64_16_wcaJ	O1/O2v1	O1	none	Very high	0.9864		aac(6')-Ib-cr.v2;aac(6')-Ib-cr.v2;aadA2^;aadA2^;armA*;armA*;sat-2	-	-	-	-	mphE.v2^;mphE.v2^;msrE;msrE	CatB4.v1*?	-	sul1;sul1	tet(D);tet(D)	-	dfrA1.v1;dfrA12;dfrA12;dfrA14.v2*;dfrA14.v2*
GCA_022699405.1_ASM2269940v1_genomic	Klebsiella pneumoniae	strong	1	5496155	5496155	5496155	no	-	ST307	0	2	6	6	-	0	-	0	-	0	-	0	-	0	-	wzi173	KL102	unknown (KL102)	none	Very high	0.9927		O1/O2v2	O2afg	none	Very high	0.9845		aac(6')-Ib-cr.v2	-	-	qnrB1.v2^	-	-	-	-	-	tet(A).v1	-	dfrA14.v2*
GCA_022699425.1_ASM2269942v1_genomic	Klebsiella pneumoniae	strong	1	5496864	5496864	5496864	no	-	ST307	0	2	6	6	-	0	-	0	-	0	-	0	-	0	-	wzi173	KL102	unknown (KL102)	none	Very high	0.9927		O1/O2v2	O2afg	none	Very high	0.9845		aac(6')-Ib-cr.v2	-	-	qnrB1.v2^	-	-	-	-	-	tet(A).v1	-	dfrA14.v2*
GCA_022701055.1_ASM2270105v1_genomic	Klebsiella pneumoniae	strong	10	5359590	5359590	5609903	no	-	ST147	1	3	7	7	ybt 10; ICEKp4	384	-	0	-	0	-	0	-	0	-	wzi64	KL64	K64	none	Very high	1		O1/O2v1	O2a	none	Very high	0.9864		aac(6')-Ib;rmtF	-	-	qnrB1.v2^	-	-	-	arr-2	-	-	-	dfrA14.v2*
GCA_022701075.1_ASM2270107v1_genomic	Klebsiella pneumoniae	strong	5	5381304	5381304	5819528	no	-	ST23-1LV	5	0	0	0	ybt 1; ICEKp10 (truncated)	47-1LV	clb 2	29-3LV	iuc 1	1	iro 1	2-1LV	rmp 1; KpVP-1	26	rmpA2_6-60%	wzi1	KL1	K1	none	Very high	0.9998		O1/O2v2	O1	none	Very high	0.9913		-	-	-	-	-	-	-	-	-	-	-	-
GCA_022809675.1_ASM2280967v1_genomic	Klebsiella pneumoniae	strong	4	5665737	5665737	6023598	no	-	ST11	1	2	5	8	ybt 9; ICEKp3	503	-	0	-	0	-	0	-	0	-	wzi209	KL47	K47	none	Very high	0.9941		OL101	unknown (OL101)	-	High	0.9499	OL101_09_glycosylhydrolase	aadA2;aadA2;rmtB;strB.v1	-	-	qnrS1	-	-	-	-	sul1*	-	-	-
GCA_022809875.1_ASM2280987v1_genomic	Klebsiella pneumoniae	strong	4	5270604	5270604	5563283	no	-	ST248-1LV	0	0	0	0	-	0	-	0	-	0	-	0	-	0	-	-	KL179	unknown (KL179)	none	Very high	0.9998		unknown (OL102)	unknown (OL102)	?-+*	None	0.8313	OL102_05_wbbL,OL102_06_rhamnan,OL102_07_wzm,OL102_08_wzt	-	-	-	-	-	-	-	-	-	-	-	-
GCA_900323945.1_CNR48_genomic	Klebsiella pneumoniae	strong	1	5138672	5138672	5138672	no	-	ST16	0	1	2	1	-	0	-	0	-	0	-	0	-	0	-	wzi50	KL51	K51	none	Very high	0.9994		O3b	O3b	none	Very high	0.9908		-	-	-	-	-	-	-	-	-	-	-	-
GCA_900497045.1_ASM90049704v1_genomic	Klebsiella pneumoniae	strong	4	5216735	5216735	5553749	no	-	ST16	0	2	10	11	-	0	-	0	-	0	-	0	-	0	-	wzi50	KL51	K51	none	Very high	0.9994		O3b	O3b	none	Very high	0.9908		aac(6')-Ib-cr.v2;aadA2^	-	-	-	-	mphA	CatB4.v1	-	sul1	tet(A).v1	-	dfrA12
GCA_900497055.1_KP920_genomic	Klebsiella pneumoniae	strong	4	5231183	5231183	5581905	no	-	ST16	0	2	10	11	-	0	-	0	-	0	-	0	-	0	-	wzi50	KL51	K51	none	Very high	0.9994		O3b	O3b	none	Very high	0.9908		aac(6')-Ib-cr.v2;aadA2^	-	-	-	-	mphA	CatB4.v1	-	sul1	tet(A).v1	-	dfrA12
GCA_900497475.1_ASM90049747v1_genomic	Klebsiella pneumoniae	strong	2	5323688	5323688	5387277	no	-	ST3385	0	2	1	1	-	0	-	0	-	0	-	0	-	0	-	wzi298	KL51	K51	-	High	0.9935	KL51_06_wzc	O12	O12	none	Very high	0.981		-	-	-	-	-	-	-	-	-	-	-	-
GCA_900622605.1_AJ218_genomic	Klebsiella pneumoniae	strong	2	5465992	5465992	5668371	no	-	ST2121	0	0	3	3	-	0	-	0	-	0	-	0	-	0	-	wzi212	KL113	unknown (KL113)	none	Very high	0.9998		O1/O2v2	O1	none	Very high	0.9878		aadA^	-	-	-	-	-	-	-	sul1	tet(D)	-	-
GCA_900622645.1_KPC2_genomic	Klebsiella pneumoniae	strong	4	5399983	5399983	5664402	no	-	ST258	1	2	8	9	ybt 13; ICEKp2	299	-	0	-	0	-	0	-	0	-	wzi29	KL106	unknown (KL106)	?-	Good	0.9996	KL106_07_wzy,KL106_08	O1/O2v2	O2afg	none	Very high	0.9848		aac(6')-Ib'.v1;aadA2^;aph3-Ia.v1^	-	-	-	-	mphA	catA1^	-	sul1	-	-	dfrA12
GCA_900635125.1_36252_B01_genomic	Klebsiella pneumoniae	strong	1	5093886	5093886	5093886	no	-	ST507	0	0	0	0	-	0	-	0	-	0	-	0	-	0	-	-	unknown (KL82)	unknown (K82)	+	Low	1		O12	O12	-+*	Good	0.7492	O12_05_wbbL,O12_08_wbbB	-	-	-	-	-	-	-	-	-	-	-	-
GCA_900635735.1_32875_B01_genomic	Klebsiella pneumoniae	strong	1	5252633	5252633	5252633	no	-	ST3763	1	0	1	0	ybt unknown	0	-	0	-	0	-	0	-	0	-	wzi2	unknown (KL2)	unknown (K2)	-+*	None	0.997	KL2_02_cpsACP,KL2_04_wza,KL2_06_wzc,KL2_07,KL2_08,KL2_09,KL2_12,KL2_13,KL2_14_wcaJ,KL2_15_gnd,KL2_16_manC,KL2_18_ugd	unknown (O1/O2v1)	unknown (O2a)	-	None	0.9812	O1/O2v1_01_wzm,O1/O2v1_02_wzt,O1/O2v1_03_wbbM,O1/O2v1_04_glf,O1/O2v1_05_wbbN,O1/O2v1_06_wbbO,O1/O2v1_07_kfoC	-	-	-	-	-	-	-	-	-	-	-	-
GCA_900635975.1_37509_E01_genomic	Klebsiella pneumoniae	strong	2	5284076	5284076	5507329	no	-	ST3572	0	0	0	0	-	0	-	0	-	0	-	0	-	0	-	wzi26	unknown (KL46)	unknown (K46)	-*	None	0.9867	KL46_12_wcuF,KL46_14_wclT,KL46_15_wzx,KL46_16_wckQ	O3b	O3b	-	High	0.9902	O3b_05_wbdD,O3b_08_wbdC	-	-	-	-	-	-	-	-	-	-	-	-
GCA_900635995.1_38273_C01_genomic	Klebsiella pneumoniae	strong	4	5306679	5306679	5560297	no	-	ST375	3	0	0	0	-	0	-	0	iuc 1	20	iro 1	14	rmp 1; KpVP-1 (truncated)	26-1LV	rmpA2_5-54%	wzi72	KL2	K2	-	High	0.9839	KL2_11_wzx	O1/O2v2	O1	-	High	0.9897	O1/O2v2_05_wbbN	-	-	-	-	-	-	-	-	-	-	-	-
GCA_900636025.1_38502_D01_genomic	Klebsiella pneumoniae	strong	3	5189413	5189413	5487936	no	-	ST71	0	0	0	0	-	0	-	0	-	0	-	0	-	0	-	wzi40	KL3	K3	-	High	0.9997	KL3_06_wzc,KL3_14	O1/O2v2	O2afg	none	Very high	0.9874		-	-	-	-	-	-	-	-	-	-	-	-
GCA_900636455.1_42166_D01_genomic	Klebsiella pneumoniae	strong	6	5299019	5299019	5396820	no	-	ST252	0	0	0	0	-	0	-	0	-	0	-	0	-	0	-	wzi104	KL51	K51	none	Very high	0.9941		O1/O2v2	O1	none	Very high	0.9845		-	-	-	-	-	-	-	-	-	-	-	-
GCA_901421925.1_38656_F01_genomic	Klebsiella pneumoniae	strong	1	5261751	5261751	5261751	no	-	ST321	0	0	1	2	-	0	-	0	-	0	-	0	-	0	-	wzi131	KL3	K3	-	High	0.9961	KL3_07_wcaJ	O1/O2v2	O2afg	none	Very high	0.9853		-	-	-	-	-	-	-	-	-	tet(B).v2*;tetR	-	-
GCA_901421965.1_38015_G01_genomic	Klebsiella pneumoniae	strong	1	5159775	5159775	5159775	no	-	ST16-1LV	0	0	0	0	-	0	-	0	-	0	-	0	-	0	-	wzi50	unknown (KL51)	unknown (K51)	-	None	0.9984	KL51_06_wzc,KL51_07_wcaJ,KL51_08_wcpB,KL51_10_wcuF,KL51_11_wcpA,KL51_14_wcoZ,KL51_15_gnd	O3b	O3b	-*	High	0.9903	O3b_03_wzm	-	-	-	-	-	-	-	-	-	-	-	-
GCA_901422065.1_40345_F01_genomic	Klebsiella pneumoniae	strong	1	5208158	5208158	5208158	no	-	ST171	0	0	0	0	-	0	-	0	-	0	-	0	-	0	-	wzi90	KL37	K37	+	Good	0.9999		O1/O2v1	O1	none	Very high	0.9864		-	-	-	-	-	-	-	-	-	-	-	-
GCA_902723695.1_Kpn154_genomic	Klebsiella pneumoniae	strong	3	5245353	5245353	5522420	no	-	ST86	4	2	1	1	ybt 9; ICEKp3 (truncated)	202-1LV	-	0	iuc 1	1	iro 1	1	rmp 1; KpVP-1	26	rmpA2_2*-54%	wzi2	KL2	K2	none	Very high	0.9993		O1/O2v1	O1	none	Very high	0.9846		-	-	-	-	-	-	-	-	-	-	-	-
GCA_902723705.1_Kpn2166_genomic	Klebsiella pneumoniae	strong	3	5322833	5322833	5649937	no	-	ST86	4	1	1	1	ybt 22; ICEKp12 (truncated)	13-1LV	-	0	iuc 1	1	iro 1	1	rmp 1; KpVP-1	26	rmpA2_4*-34%	wzi2	KL2	K2	none	Very high	0.9993		O1/O2v1	O1	none	Very high	0.9846		-	-	-	-	-	-	-	-	-	-	-	-
GCA_902827215.1_SB5881_genomic	Klebsiella pneumoniae	strong	4	5448386	5448386	5707999	no	-	ST66	5	0	0	0	ybt 12; ICEKp10	316	clb 1	9	iuc 2	6	iro 2	22	rmp unknown	0	-	wzi257	unknown (KL2)	unknown (K2)	-	None	0.9821	KL2_07,KL2_08,KL2_09,KL2_10,KL2_11_wzx,KL2_12,KL2_13	O1/O2v2	O1	none	Very high	0.9897		-	-	-	-	-	-	-	-	-	-	-	-
GCA_904859915.1_INF007_genomic	Klebsiella pneumoniae	strong	3	5243469	5243469	5589841	no	-	ST1449	1	0	0	0	ybt 4; plasmid (truncated)	116	-	0	-	0	-	0	-	0	-	wzi154	KL107	unknown (KL107)	none	Very high	0.9997		O1/O2v2	O2afg	none	Very high	0.9838		-	-	-	-	-	-	-	-	-	-	-	-
GCA_904863055.1_INF022_genomic	Klebsiella variicola subsp. variicola	strong	6	5265046	5265046	5583602	no	-	ST3060	0	0	0	0	-	0	-	0	-	0	-	0	-	0	-	wzi38	KL38	K38	-	Good	0.9798	KL38_15	O1/O2v1	O1	none	Very high	0.9825		-	-	-	-	-	-	-	-	-	-	-	-
GCA_904863065.1_KSB2_3A_genomic	Klebsiella variicola subsp. variicola	strong	6	5494180	5494180	5762942	no	-	ST386	0	0	0	0	-	0	-	0	-	0	-	0	-	0	-	wzi371	KL138	unknown (KL138)	none	Perfect	1		unknown (OL102)	unknown (OL102)	-*	None	0.8157	OL102_05_wbbL,OL102_06_rhamnan,OL102_07_wzm,OL102_08_wzt	-	-	-	-	-	-	-	-	-	-	-	-
GCA_904863075.1_INF334_genomic	Klebsiella pneumoniae	strong	5	5237440	5237440	5526375	no	-	ST105	0	0	0	0	-	0	-	0	-	0	-	0	-	0	-	wzi383	KL102	unknown (KL102)	none	Very high	0.9925		O1/O2v2	O2afg	none	Very high	0.9844		-	-	-	-	-	-	-	-	-	-	-	-
GCA_904863095.1_INF174_genomic	Klebsiella pneumoniae	strong	3	5307101	5307101	5550173	no	-	ST3098	1	0	6	8	ybt 10; ICEKp4	93	-	0	-	0	-	0	-	0	-	wzi101	KL24	K24	none	Very high	0.9902		O1/O2v1	O2a	none	Very high	0.9876		aph3-Ia.v1*?;strA.v1^;strB.v1	-	-	-	-	-	catA1^	-	sul2	tet(D)	-	dfrA14.v2*
GCA_904863115.1_INF329_genomic	Klebsiella pneumoniae	strong	5	5230561	5230561	5458176	no	-	ST323	0	1	6	7	-	0	-	0	-	0	-	0	-	0	-	wzi262	KL21	K21	none	Very high	0.9999		O3b	O3b	-	High	0.9919	O3b_07_wbdB	strA.v1^;strB.v1	-	-	qnrB1.v2^	-	-	-	-	sul2	-	-	dfrA14.v2*
GCA_904863125.1_INF357_genomic	Klebsiella pneumoniae	strong	8	5219342	5219342	5434792	no	-	ST30	0	0	0	0	-	0	-	0	-	0	-	0	-	0	-	wzi64	KL64	K64	*	Very high	0.998		O1/O2v1	O1	none	Very high	0.9865		-	-	-	-	-	-	-	-	-	-	-	-
GCA_904863135.1_INF310_genomic	Klebsiella pneumoniae	strong	8	5511203	5511203	6111269	no	-	ST231	1	2	11	19	ybt 15; ICEKp11	230	-	0	-	0	-	0	-	0	-	wzi64	KL64	K64	none	Perfect	1		O1/O2v1	O1	none	Very high	0.9864		aadA*;ant(2'')-Ia;rmtB;strA.v1^;strB.v1	-	-	-	-	ermB.v1*	cmlA5;floR.v2*	arr-2	sul2	tet(A).v2;tet(G).v1	-	dfrA23
GCA_904863145.1_INF072_genomic	Klebsiella pneumoniae	strong	4	5362699	5362699	5610430	no	-	ST133	0	0	0	0	-	0	-	0	-	0	-	0	-	0	-	wzi180	KL116	unknown (KL116)	-	High	0.9997	KL116_17_wcpG	O1/O2v1	O1	none	Very high	0.9864		-	-	-	-	-	-	-	-	-	-	-	-
GCA_904863155.1_INF058_genomic	Klebsiella variicola subsp. variicola	strong	2	5600802	5600802	5880537	no	-	ST3076	0	1	9	11	-	0	-	0	-	0	-	0	-	0	-	wzi382	KL101	unknown (KL101)	none	Very high	0.9922		O3/O3a	O3/O3a	none	Very high	0.9863		strA.v1;strB.v1	mcr-9.1	-	qnrA1^	-	-	catII.2*;catII.2*	-	sul1	tet(D)	-	dfrA19*
GCA_904863175.1_KSB1_7G_genomic	Klebsiella pneumoniae	strong	3	5315064	5315064	5592223	no	-	ST37	1	0	0	0	ybt 4; plasmid	34	-	0	-	0	-	0	-	0	-	wzi50	KL15	K15	none	Very high	0.9979		O4	O4	none	Very high	0.9972		-	-	-	-	-	-	-	-	-	-	-	-
GCA_904863185.1_INF192_genomic	Klebsiella pneumoniae	strong	5	5242271	5242271	5755019	no	-	ST3067	1	0	0	0	ybt 4; plasmid (truncated)	125	-	0	-	0	-	0	-	0	-	wzi324	KL63	K63	none	Very high	0.9604		O3b	O3b	none	Very high	0.9925		-	-	-	-	-	-	-	-	-	-	-	-
GCA_904863195.1_INF133_genomic	Klebsiella pneumoniae	strong	9	5230102	5230102	5830162	no	-	ST323	0	1	8	11	-	0	-	0	-	0	-	0	-	0	-	wzi262	KL21	K21	none	Very high	1		O3b	O3b	none	Very high	0.9919		aac(6')-Ib-cr.v2;strA.v1^;strB.v1	-	-	qnrB1.v2^	-	-	CatB4.v1	-	sul2	tet(A).v1	-	dfrA14.v2*
GCA_904863205.1_INF008_genomic	Klebsiella pneumoniae	strong	2	5325686	5325686	5562809	no	-	ST221	0	1	8	11	-	0	-	0	-	0	-	0	-	0	-	wzi39	KL39	K39	none	Perfect	1		O3b	O3b	none	Very high	0.9917		aac(6')-Ib-cr.v2;strA.v1^;strB.v1	-	-	qnrB1.v2^	-	-	CatB4.v1	-	sul2	tet(A).v1	-	dfrA14.v2*
GCA_904863215.1_INF277_genomic	Klebsiella pneumoniae	strong	5	5230141	5230141	5590549	no	-	ST323	0	1	8	19	-	0	-	0	-	0	-	0	-	0	-	wzi262	KL21	K21	-	High	0.9995	KL21_09_wcuE,KL21_10_wcuC	O3b	O3b	none	Very high	0.9919		aac(6')-Ib-cr.v2;aac(6')-Ib-cr.v2;aac(6')-Ib-cr.v2;strA.v1^;strB.v1	-	-	qnrB1.v2^	-	-	CatB4.v1;CatB4.v1;CatB4.v1	-	sul2	tet(A).v1	-	dfrA14.v2*
GCA_904863225.1_KSB1_6J_genomic	Klebsiella pneumoniae	strong	5	5226186	5226186	5480233	no	-	ST323	0	1	8	11	-	0	-	0	-	0	-	0	-	0	-	wzi262	KL21	K21	none	Very high	1		O3b	O3b	none	Very high	0.992		aac(6')-Ib-cr.v2;strA.v1^;strB.v1	-	-	qnrB1.v2^	-	-	CatB4.v1	-	sul2	tet(A).v1	-	dfrA14.v2*
GCA_904863245.1_INF355_genomic	Klebsiella pneumoniae	strong	4	5119122	5119122	5442153	no	-	ST491	0	1	6	7	-	0	-	0	-	0	-	0	-	0	-	wzi108	KL118	unknown (KL118)	none	Very high	0.9994		OL101	unknown (OL101)	-	High	0.9477	OL101_09_glycosylhydrolase	strA.v1^;strB.v1	-	-	qnrB1.v2^	-	-	-	-	sul2	-	-	dfrA14.v2*
GCA_904863265.1_INF156_genomic	Klebsiella pneumoniae	strong	2	5156999	5156999	5325147	no	-	ST661	0	0	0	0	-	0	-	0	-	0	-	0	-	0	-	wzi373	KL140	unknown (KL140)	none	Perfect	1		O1/O2v2	O2afg	none	Very high	0.9844		-	-	-	-	-	-	-	-	-	-	-	-
GCA_904863275.1_INF188_genomic	Klebsiella pneumoniae	strong	5	5220917	5220917	5495587	no	-	ST17-1LV	0	1	8	12	-	0	-	0	-	0	-	0	-	0	-	wzi197	KL141	unknown (KL141)	none	Perfect	1		O4	O4	-	High	0.9963	O4_06_glycosyltransferase	strA.v1^;strB.v1	-	-	qnrS1	-	-	catII.2*	-	sul1;sul2	tet(A).v1;tet(D)	-	dfrA1.v1
GCA_904863285.1_INF231_genomic	Klebsiella pneumoniae	strong	4	5434095	5434095	5635965	no	-	ST35	1	0	0	0	ybt 8; ICEKp3	196	-	0	-	0	-	0	-	0	-	wzi37	KL22	K22	none	Very high	0.9949		O1/O2v1	O1	none	Very high	0.9811		-	-	-	-	-	-	-	-	-	-	-	-
GCA_904863295.1_KSB2_2B_genomic	Klebsiella pneumoniae	strong	6	5245448	5245448	5530790	no	-	ST323	0	1	8	21	-	0	-	0	-	0	-	0	-	0	-	wzi262	KL21	K21	none	Very high	0.9998		O3b	O3b	-	High	0.9918	O3b_07_wbdB	aac(6')-Ib-cr.v2;aac(6')-Ib-cr.v2;aac(6')-Ib-cr.v2;strA.v1^;strB.v1	-	-	qnrB1.v2^	-	-	CatB4.v1;CatB4.v1*	-	sul2	tet(A).v1	-	dfrA14.v2*;dfrA14.v2*;dfrA14.v2*;dfrA14.v2*
GCA_904863315.1_INF177_genomic	Klebsiella pneumoniae	strong	3	5355916	5355916	5756162	no	-	ST3061	1	0	0	0	ybt 4; plasmid (truncated)	117	-	0	-	0	-	0	-	0	-	wzi8	KL8	K8	none	Very high	0.9975		O1/O2v2	O2afg	none	Very high	0.9842		-	-	-	-	-	-	-	-	-	-	-	-
GCA_904863325.1_INF354_genomic	Klebsiella pneumoniae	strong	5	5359358	5359358	5671180	no	-	ST29	0	1	8	11	-	0	-	0	-	0	-	0	-	0	-	wzi85	unknown (KL30)	unknown (K30)	-+*	Low	0.9655	KL30_03_wzi,KL30_15_wcuG	O1/O2v2	O1	-	High	0.994	O1/O2v2_08_gmlC,O1/O2v2_09_gmlB	aac(6')-Ib-cr.v2;strA.v1^;strB.v1	-	-	qnrB1.v2^	-	-	CatB4.v1	-	sul2	tet(A).v1	-	dfrA14.v2*
GCA_904863335.1_KSB1_5B_genomic	Klebsiella pneumoniae	strong	3	5260432	5260432	5537829	no	-	ST15	0	1	9	17	-	0	-	0	-	0	-	0	-	0	-	wzi24	KL24	K24	none	Very high	0.9999		O1/O2v1	O1	-	High	0.9852	O1/O2v1_02_wzt,O1/O2v1_06_wbbO	aac(6')-Ib-cr.v2^;aadA5;strA.v1;strB.v1	-	-	qnrB2.v1^	-	mphA;mphA	catB3.v2	arr-3	sul1;sul1;sul1	-	-	dfrA17
GCA_904863355.1_INF148_genomic	Klebsiella pneumoniae	strong	3	5460439	5460439	5467726	no	-	ST323	0	1	7	7	-	0	-	0	-	0	-	0	-	0	-	wzi262	KL21	K21	none	Very high	1		O3b	O3b	none	Very high	0.9919		aac(6')-Ib-cr.v2	-	-	qnrB1.v2^	-	-	CatB4.v1	-	-	tet(A).v1	-	dfrA14.v2*
GCA_904863365.1_INF049_genomic	Klebsiella pneumoniae	strong	9	5225165	5225165	5633847	no	-	ST20	0	0	0	0	-	0	-	0	-	0	-	0	-	0	-	wzi33	KL64	K64	none	Very high	0.9985		O1/O2v1	O1	-	High	0.9942	O1/O2v1_06_wbbO	-	-	-	-	-	-	-	-	-	-	-	-
GCA_904863395.1_INF250_genomic	Klebsiella pneumoniae	strong	7	5355089	5355089	5683515	no	-	ST29	0	1	8	11	-	0	-	0	-	0	-	0	-	0	-	wzi85	KL30	K30	-+*	Good	0.9655	KL30_15_wcuG	O1/O2v2	O1	-	High	0.994	O1/O2v2_08_gmlC,O1/O2v2_09_gmlB	aac(6')-Ib-cr.v2;strA.v1^;strB.v1	-	-	qnrB1.v2^	-	-	CatB4.v1	-	sul2	tet(A).v1	-	dfrA14.v2*
GCA_904863405.1_INF215_genomic	Klebsiella pneumoniae	strong	3	5202431	5202431	5485243	no	-	ST20	0	0	0	0	-	0	-	0	-	0	-	0	-	0	-	wzi113	KL111	unknown (KL111)	none	Perfect	1		O3b	O3b	none	Very high	0.9915		-	-	-	-	-	-	-	-	-	-	-	-
GCA_904863415.1_KSB1_8D_genomic	Klebsiella variicola subsp. variicola	strong	5	5397853	5397853	5723333	no	-	ST681	0	0	0	0	-	0	-	0	-	0	-	0	-	0	-	wzi236	KL10	K10	none	Perfect	1		O1/O2v2	O2afg	*	Very high	0.9646		-	-	-	-	-	-	-	-	-	-	-	-
GCA_904863425.1_INF348_genomic	Klebsiella pneumoniae	strong	3	5151522	5151522	5427620	no	-	ST34	0	0	0	0	-	0	-	0	-	0	-	0	-	0	-	wzi37	KL22	K22	none	Very high	0.9946		O1/O2v1	O2a	-	High	0.9864	O1/O2v1_06_wbbO	-	-	-	-	-	-	-	-	-	-	-	-
GCA_904863435.1_KSB1_1B_genomic	Klebsiella pneumoniae	strong	8	5252324	5252324	5646415	no	-	ST1213	0	1	1	1	-	0	-	0	-	0	-	0	-	0	-	wzi74	KL103	unknown (KL103)	*	Very high	0.9671		O1/O2v1	O1	none	Very high	0.9856		-	-	-	-	-	-	-	-	-	-	-	-
GCA_904864445.1_KSB1_6G_genomic	Klebsiella pneumoniae	strong	7	5333974	5333974	5904790	no	-	ST37	0	0	0	0	-	0	-	0	-	0	-	0	-	0	-	wzi394	KL153	unknown (KL153)	+	Good	0.9991		O1/O2v2	O2afg	none	Very high	0.9845		-	-	-	-	-	-	-	-	-	-	-	-
GCA_904864455.1_INF345_genomic	Klebsiella variicola subsp. variicola	strong	6	5417244	5417244	5952697	no	-	ST347	0	1	8	11	-	0	-	0	-	0	-	0	-	0	-	wzi244	KL14	K14	-*	High	0.908	KL14_13	O5	O5	none	Very high	0.9967		aac(6')-Ib-cr.v2;strA.v1^;strB.v1	-	-	qnrB1.v2^	-	-	CatB4.v1	-	sul2	tet(A).v1	-	dfrA14.v2*
GCA_904864465.1_INF298_genomic	Klebsiella pneumoniae	strong	8	5509884	5509884	6109940	no	-	ST231	1	2	11	19	ybt 15; ICEKp11	230	-	0	-	0	-	0	-	0	-	wzi64	KL64	K64	-*	High	0.9998	KL64_10_wzy,KL64_11_wcoU,KL64_12_wcoT	O1/O2v1	O1	none	Very high	0.9864		aadA*;ant(2'')-Ia;rmtB;strA.v1^;strB.v1	-	-	-	-	ermB.v1*	cmlA5;floR.v2*	arr-2	sul2	tet(A).v2;tet(G).v1	-	dfrA23
GCA_904864475.1_INF168_genomic	Klebsiella pneumoniae	strong	3	5376827	5376827	5594072	no	-	ST35	1	0	0	0	ybt 9; ICEKp3	183	-	0	-	0	-	0	-	0	-	wzi16	KL16	K16	none	Very high	0.9942		O1/O2v1	O1	none	Very high	0.9851		-	-	-	-	-	-	-	-	-	-	-	-
GCA_904864485.1_KSB2_8B_genomic	Klebsiella pneumoniae	strong	5	5233233	5233233	5471126	no	-	ST323	0	1	9	11	-	0	-	0	-	0	-	0	-	0	-	wzi262	KL21	K21	none	Very high	0.9998		O3b	O3b	none	Very high	0.9919		aac(6')-Ib-cr.v2;strA.v1^;strB.v1	-	-	qnrB1.v2^	-	-	CatB4.v1	-	sul2	tet(A).v1	-	dfrA14.v2*
GCA_904864495.1_INF208_genomic	Klebsiella variicola subsp. variicola	strong	8	5460747	5460747	5850161	no	-	ST925	0	0	0	0	-	0	-	0	-	0	-	0	-	0	-	wzi386	KL169	unknown (KL169)	none	Very high	1		OL104	unknown (OL104)	none	Very high	0.9975		-	-	-	-	-	-	-	-	-	-	-	-
GCA_904864505.1_INF331_genomic	Klebsiella pneumoniae	strong	2	5243953	5243953	5428648	no	-	ST86	1	0	0	0	ybt 9; ICEKp3 (truncated)	203	-	0	-	0	iro 1	1	rmp 1; KpVP-1	35	-	wzi2	KL2	K2	none	Very high	0.9993		O1/O2v1	O1	none	Very high	0.9846		-	-	-	-	-	-	-	-	-	-	-	-
GCA_904864515.1_KSB2_2C_genomic	Klebsiella pneumoniae	strong	4	5228933	5228933	5478917	no	-	ST323	0	1	8	11	-	0	-	0	-	0	-	0	-	0	-	wzi262	KL21	K21	none	Very high	1		O3b	O3b	none	Very high	0.9919		aac(6')-Ib-cr.v2;strA.v1^;strB.v1	-	-	qnrB1.v2^	-	-	CatB4.v1	-	sul2	tet(A).v1	-	dfrA14.v2*
GCA_904864525.1_INF350_genomic	Klebsiella pneumoniae	strong	2	5357061	5357061	5509460	no	-	ST45	1	0	4	4	ybt 10; ICEKp4	80	-	0	-	0	-	0	-	0	-	wzi50	KL52	K52	none	Very high	0.9992		OL101	unknown (OL101)	*	High	0.9492		aadA2^	-	-	-	-	mphA	-	-	sul1	-	-	dfrA12
GCA_904864535.1_INF313_genomic	Klebsiella pneumoniae	strong	7	5358293	5358293	5688260	no	-	ST29	0	1	8	11	-	0	-	0	-	0	-	0	-	0	-	wzi85	unknown (KL30)	unknown (K30)	-+*	Low	0.9655	KL30_03_wzi,KL30_15_wcuG	O1/O2v2	O1	-	High	0.994	O1/O2v2_08_gmlC,O1/O2v2_09_gmlB	aac(6')-Ib-cr.v2;strA.v1^;strB.v1	-	-	qnrB1.v2^	-	-	CatB4.v1	-	sul2	tet(A).v1	-	dfrA14.v2*
GCA_904864545.1_KSB1_9J_genomic	Klebsiella pneumoniae	strong	4	5356508	5356508	5661247	no	-	ST17	1	0	0	0	ybt 15; ICEKp11	232	-	0	-	0	-	0	-	0	-	wzi141	KL25	K25	-	High	0.9917	KL25_09_wfeD	O5	O5	*	High	0.9421		-	-	-	-	-	-	-	-	-	-	-	-
GCA_904864565.1_INF032_genomic	Klebsiella pneumoniae	strong	1	5111537	5111537	5111537	no	-	ST200	0	0	0	0	-	0	-	0	-	0	-	0	-	0	-	wzi360	KL122	unknown (KL122)	none	Perfect	1		O1/O2v2	O2afg	none	Very high	0.9853		-	-	-	-	-	-	-	-	-	-	-	-
GCA_904864575.1_INF291_genomic	Klebsiella quasipneumoniae subsp. similipneumoniae	strong	3	5086838	5086838	5242987	no	-	ST3092	0	0	0	0	-	0	-	0	-	0	-	0	-	0	-	wzi331	KL7	K7	none	Perfect	1		O12	O12	none	Very high	0.9891		-	-	-	-	-	-	-	-	-	-	-	-
GCA_904864595.1_INF333_genomic	Klebsiella pneumoniae	strong	4	5227693	5227693	5477591	no	-	ST323	0	1	8	11	-	0	-	0	-	0	-	0	-	0	-	wzi262	KL21	K21	*	Very high	0.9997		O3b	O3b	none	Very high	0.9919		aac(6')-Ib-cr.v2;strA.v1^;strB.v1	-	-	qnrB1.v2^	-	-	CatB4.v1	-	sul2	tet(A).v1	-	dfrA14.v2*
GCA_904864605.1_INF044_genomic	Klebsiella pneumoniae	strong	4	5293781	5293781	5528965	no	-	ST437	0	1	8	10	-	0	-	0	-	0	-	0	-	0	-	wzi109	KL36	K36	none	Very high	0.9989		O4	O4	none	Very high	0.9973		aac(6')-Ib-cr.v2;aph3-Ia.v1^	-	-	-	-	mphA	CatB4.v1;catA1^	-	sul1	tet(D)	-	-
GCA_904864625.1_INF171_genomic	Klebsiella pneumoniae	strong	5	5351009	5351009	5545620	no	-	ST711	1	1	8	16	ybt 8; ICEKp9	168	-	0	-	0	-	0	-	0	-	wzi303	KL54	K54	none	Very high	0.9993		O1/O2v2	O1	none	Very high	0.9914		aac(3)-IIa.v1^;aac(3)-IIa.v1^;aac(6')-Ib-cr.v2;aac(6')-Ib-cr.v2;strA.v1^;strB.v1	-	-	qnrB1.v2^	-	-	CatB4.v1;CatB4.v1	-	sul2	tet(A).v1	-	dfrA14.v2*
GCA_904864645.1_INF079_genomic	Klebsiella pneumoniae	strong	2	5407002	5407002	5640934	no	-	ST23	5	0	0	0	ybt 1; ICEKp10	47	clb 2	29	iuc 1	1	iro 1	2	rmp 1; KpVP-1	26	rmpA2_6*-47%	wzi1	KL1	K1	none	Very high	0.9999		O1/O2v2	O1	none	Very high	0.9912		-	-	-	-	-	-	-	-	-	-	-	-
GCA_904865665.1_KSB2_5A_genomic	Klebsiella pneumoniae	strong	5	5473592	5473592	5536571	no	-	ST323	0	1	8	11	-	0	-	0	-	0	-	0	-	0	-	wzi262	KL21	K21	-	High	0.9999	KL21_08_wzy	O3b	O3b	none	Very high	0.9919		aac(6')-Ib-cr.v2;strA.v1^;strB.v1	-	-	qnrB1.v2^	-	-	CatB4.v1	-	sul2	tet(A).v1	-	dfrA14.v2*
GCA_904865675.1_INF358_genomic	Klebsiella pneumoniae	strong	2	5300439	5300439	5570307	no	-	ST2513	1	0	0	0	ybt 4; plasmid	31	-	0	-	0	-	0	-	0	-	wzi94	KL62	K62	none	Very high	0.9994		O1/O2v1	O2a	none	Very high	0.9887		-	-	-	-	-	-	-	-	-	-	-	-
GCA_904865685.1_INF182_genomic	Klebsiella pneumoniae	strong	2	5369040	5369040	5481173	no	-	ST412	0	0	0	0	-	0	-	0	-	0	-	0	-	0	-	wzi206	KL57	K57	none	Very high	0.9999		O3b	O3b	none	Very high	0.9933		-	-	-	-	-	-	-	-	-	-	-	-
GCA_904865695.1_INF319_genomic	Klebsiella pneumoniae	strong	5	5364521	5364521	5871737	no	-	ST461	0	0	3	4	-	0	-	0	-	0	-	0	-	0	-	wzi133	KL25	K25	-	High	0.9853	KL25_09_wfeD	O1/O2v1	O1	-	High	0.9845	O1/O2v1_03_wbbM,O1/O2v1_06_wbbO	strA.v1;strB.v1*	-	-	-	-	-	-	-	sul1	-	-	dfrA15.v2
GCA_904865705.1_KSB1_9F_genomic	Klebsiella variicola subsp. variicola	strong	3	5696035	5696035	5976581	no	-	ST925	0	0	0	0	-	0	-	0	-	0	-	0	-	0	-	wzi84	KL28	K28	?	Good	0.9835		O3/O3a	O3/O3a	none	Very high	0.9924		-	-	-	-	-	-	-	-	-	-	-	-
GCA_904865715.1_KSB1_5H_genomic	Klebsiella pneumoniae	strong	8	5509882	5509882	6109943	no	-	ST231	1	2	11	18	ybt 15; ICEKp11	230	-	0	-	0	-	0	-	0	-	wzi64	KL64	K64	-	High	0.9998	KL64_08_wcoV,KL64_10_wzy,KL64_12_wcoT	O1/O2v1	O1	none	Very high	0.9864		aadA*;ant(2'')-Ia;rmtB;strA.v1^;strB.v1	-	-	-	-	ermB.v1*	cmlA5;floR.v2*	arr-2	sul2	tet(A).v2;tet(G).v1	-	dfrA23
GCA_904865735.1_INF361_genomic	Klebsiella pneumoniae	strong	4	5119445	5119445	5447948	no	-	ST491	0	1	7	8	-	0	-	0	-	0	-	0	-	0	-	wzi108	KL118	unknown (KL118)	none	Very high	0.9997		OL101	unknown (OL101)	-	High	0.9477	OL101_09_glycosylhydrolase	strA.v1^;strB.v1	-	-	qnrB1.v2^	-	-	-	-	sul2	tet(A).v1	-	dfrA14.v2*
GCA_904865745.1_INF247_genomic	Klebsiella pneumoniae	strong	2	5206451	5206451	5366043	no	-	ST3062	0	1	6	10	-	0	-	0	-	0	-	0	-	0	-	wzi387	KL124	unknown (KL124)	-	High	1	KL124_07_wbaP	O3/O3a	O3/O3a	none	Very high	0.9876		aadA5;strA.v1^;strB.v1*	-	-	-	-	mphA	-	-	sul1;sul2	tet(A).v1	-	dfrA17
GCA_904865755.1_INF341_genomic	Klebsiella pneumoniae	strong	3	5516928	5516928	5722904	no	-	ST792	2	0	0	0	ybt 17; ICEKp10	281	clb 3	15	-	0	-	0	-	0	-	wzi25	KL25	K25	none	Perfect	1		O3/O3a	O3/O3a	none	Very high	0.9857		-	-	-	-	-	-	-	-	-	-	-	-
GCA_904865765.1_KSB2_9A_genomic	Klebsiella pneumoniae	strong	5	5245542	5245542	5483435	no	-	ST323	0	1	8	11	-	0	-	0	-	0	-	0	-	0	-	wzi262	KL21	K21	none	Perfect	1		O3b	O3b	none	Very high	0.9919		aac(6')-Ib-cr.v2;strA.v1^;strB.v1	-	-	qnrB1.v2^	-	-	CatB4.v1	-	sul2	tet(A).v1	-	dfrA14.v2*
GCA_904865775.1_INF290_genomic	Klebsiella variicola subsp. variicola	strong	8	5467529	5467529	5898898	no	-	ST925	0	0	0	0	-	0	-	0	-	0	-	0	-	0	-	wzi173	KL102	unknown (KL102)	?	Good	0.987		O1/O2v1	O1	none	Very high	0.9854		-	-	-	-	-	-	-	-	-	-	-	-
GCA_904865785.1_INF142_genomic	Klebsiella pneumoniae	strong	7	5297128	5297128	5740875	no	-	ST340	1	1	8	19	ybt 16; ICEKp12	277	-	0	-	0	-	0	-	0	-	wzi50	KL15	K15	none	Very high	1		O4	O4	*	Very high	0.9965		aac(3)-IIa.v1^;aac(6')-Ib-cr.v2;aadA2;aadA2^;strA.v1^;strB.v1	-	-	qnrB1.v2^	-	-	CatB4.v1	-	sul1;sul1;sul2	tet(A).v1	-	dfrA12
GCA_904865795.1_KSB2_10B_genomic	Klebsiella pneumoniae	strong	6	5228900	5228900	5536724	no	-	ST323	0	1	8	11	-	0	-	0	-	0	-	0	-	0	-	wzi262	KL21	K21	none	Very high	1		O3b	O3b	none	Very high	0.9919		aac(6')-Ib-cr.v2;strA.v1^;strB.v1	-	-	qnrB1.v2^	-	-	CatB4.v1	-	sul2	tet(A).v1	-	dfrA14.v2*
GCA_904865805.1_INF144_genomic	Klebsiella pneumoniae	strong	2	5249355	5249355	5435996	no	-	ST111	0	0	0	0	-	0	-	0	-	0	-	0	-	0	-	wzi63	KL63	K63	none	Very high	0.9936		O1/O2v2	O1	none	Very high	0.9928		-	-	-	-	-	-	-	-	-	-	-	-
GCA_904865815.1_INF281_genomic	Klebsiella pneumoniae	strong	8	5509891	5509891	6109952	no	-	ST231	1	2	11	19	ybt 15; ICEKp11	230	-	0	-	0	-	0	-	0	-	wzi64	KL64	K64	none	Perfect	1		O1/O2v1	O1	none	Very high	0.9864		aadA*;ant(2'')-Ia;rmtB;strA.v1^;strB.v1	-	-	-	-	ermB.v1*	cmlA5;floR.v2*	arr-2	sul2	tet(A).v2;tet(G).v1	-	dfrA23
GCA_904865825.1_INF018_genomic	Klebsiella pneumoniae	strong	7	5231789	5231789	5251512	no	-	ST323	0	0	0	0	-	0	-	0	-	0	-	0	-	0	-	wzi262	KL21	K21	none	Very high	1		O3b	O3b	-	Good	0.9916	O3b_07_wbdB,O3b_08_wbdC	-	-	-	-	-	-	-	-	-	-	-	-
GCA_904865845.1_INF302_genomic	Klebsiella pneumoniae	strong	6	5228896	5228896	5536720	no	-	ST323	0	1	8	11	-	0	-	0	-	0	-	0	-	0	-	wzi262	KL21	K21	none	Very high	1		O3b	O3b	none	Very high	0.9919		aac(6')-Ib-cr.v2;strA.v1^;strB.v1	-	-	qnrB1.v2^	-	-	CatB4.v1	-	sul2	tet(A).v1	-	dfrA14.v2*
GCA_904866185.1_KSB1_8J_genomic	Klebsiella variicola subsp. variicola	strong	2	5332729	5332729	5461167	no	-	ST601	0	0	0	0	-	0	-	0	-	0	-	0	-	0	-	wzi289	KL47	K47	none	Very high	0.9574		O3/O3a	O3/O3a	none	Very high	0.9938		-	-	-	-	-	-	-	-	-	-	-	-
GCA_904866195.1_INF327_genomic	Klebsiella pneumoniae	strong	5	5228889	5228889	5676080	no	-	ST323	0	1	5	6	-	0	-	0	-	0	-	0	-	0	-	wzi262	KL21	K21	none	Very high	1		O3b	O3b	none	Very high	0.9918		strA.v1^;strB.v1	-	-	-	-	-	-	-	sul2	-	-	dfrA14.v2*
GCA_904866205.1_INF145_genomic	Klebsiella pneumoniae	strong	4	5267448	5267448	5404716	no	-	ST35	0	0	0	0	-	0	-	0	-	0	-	0	-	0	-	wzi84	KL28	K28	none	Very high	0.9944		O1/O2v2	O2afg	none	Very high	0.9828		-	-	-	-	-	-	-	-	-	-	-	-
GCA_904866215.1_INF359_genomic	Klebsiella pneumoniae	strong	3	5328386	5328386	5673124	no	-	ST17	1	1	8	12	ybt 15; ICEKp11	68	-	0	-	0	-	0	-	0	-	wzi141	KL25	K25	-	High	0.9916	KL25_09_wfeD	O5	O5	*	High	0.942		aac(3)-IId^;strA.v1^;strB.v1	-	-	qnrS1	-	-	catII.2*	-	sul1;sul2	tet(A).v1	-	dfrA1.v1
GCA_904866235.1_INF122_genomic	Klebsiella pneumoniae	strong	3	5367150	5367150	5445934	no	-	ST29	0	0	0	0	-	0	-	0	-	0	-	0	-	0	-	wzi85	KL30	K30	-+*	Good	0.9655	KL30_15_wcuG	O1/O2v2	O1	-	High	0.994	O1/O2v2_08_gmlC,O1/O2v2_09_gmlB	-	-	-	-	-	-	-	-	-	-	-	-
GCA_904866255.1_INF223_genomic	Klebsiella pneumoniae	strong	3	5271210	5271210	5576053	no	-	ST3072	0	1	7	10	-	0	-	0	-	0	-	0	-	0	-	wzi160	KL39	K39	none	Very high	0.9925		O1/O2v1	O2a	none	Very high	0.9871		aph3-Ia.v1^;strA.v1^;strB.v1	-	-	qnrS1	-	-	-	-	sul1;sul2*	tet(D)	-	dfrA7
GCA_904866265.1_INF154_genomic	Klebsiella variicola subsp. variicola	strong	8	5474158	5474158	5904036	no	-	ST925	0	0	0	0	-	0	-	0	-	0	-	0	-	0	-	wzi335	KL9	K9	none	Very high	0.9845		O1/O2v1	O1	none	Very high	0.9772		-	-	-	-	-	-	-	-	-	-	-	-
GCA_904866285.1_INF344_genomic	Klebsiella pneumoniae	strong	3	5119445	5119445	5444434	no	-	ST491	0	1	7	8	-	0	-	0	-	0	-	0	-	0	-	wzi108	KL118	unknown (KL118)	none	Very high	0.9997		OL101	unknown (OL101)	-	High	0.9477	OL101_09_glycosylhydrolase	strA.v1^;strB.v1	-	-	qnrB1.v2^	-	-	-	-	sul2	tet(A).v1	-	dfrA14.v2*
GCA_904866295.1_KSB2_1C_genomic	Klebsiella pneumoniae	strong	4	5267503	5267503	5505066	no	-	ST20	0	0	0	0	-	0	-	0	-	0	-	0	-	0	-	wzi84	KL28	K28	none	Very high	0.9918		O1/O2v2	O1	none	Very high	0.9839		-	-	-	-	-	-	-	-	-	-	-	-
GCA_904866315.1_INF346_genomic	Klebsiella pneumoniae	strong	5	5222404	5222404	5319043	no	-	ST37	0	0	1	1	-	0	-	0	-	0	-	0	-	0	-	wzi12	KL12	K12	none	Very high	0.9998		OL103	unknown (OL103)	*	High	0.9457		-	-	-	-	-	-	-	-	-	tet(A).v1	-	-
GCA_904866325.1_INF299_genomic	Klebsiella pneumoniae	strong	8	5511045	5511045	6111102	no	-	ST231	1	2	11	19	ybt 15; ICEKp11	230	-	0	-	0	-	0	-	0	-	wzi64	KL64	K64	none	Perfect	1		O1/O2v1	O1	none	Very high	0.9864		aadA*;ant(2'')-Ia;rmtB;strA.v1^;strB.v1	-	-	-	-	ermB.v1*	cmlA5;floR.v2*	arr-2	sul2	tet(A).v2;tet(G).v1	-	dfrA23
GCA_904866335.1_INF266_genomic	Klebsiella pneumoniae	strong	3	5344685	5344685	5611026	no	-	ST20	1	0	0	0	ybt 14; ICEKp5	135	-	0	-	0	-	0	-	0	-	wzi84	KL28	K28	none	Very high	0.9918		O1/O2v2	O1	none	Very high	0.9838		-	-	-	-	-	-	-	-	-	-	-	-
GCA_904866355.1_KSB1_6F_genomic	Klebsiella pneumoniae	strong	5	5183290	5183290	5425738	no	-	ST116	1	0	0	0	ybt 4; plasmid	64	-	0	-	0	-	0	-	0	-	wzi316	KL6	K6	none	Very high	0.9963		O1/O2v1	O2a	none	Very high	0.9842		-	-	-	-	-	-	-	-	-	-	-	-
GCA_904866375.1_INF242_genomic	Klebsiella pneumoniae	strong	3	5238074	5238074	5477008	no	-	ST3072	1	0	0	0	ybt 4; plasmid	65	-	0	-	0	-	0	-	0	-	wzi160	KL39	K39	-	High	0.9925	KL39_07	O1/O2v1	O2a	none	Very high	0.9872		-	-	-	-	-	-	-	-	-	-	-	-
GCA_904866395.1_INF321_genomic	Klebsiella pneumoniae	strong	10	5095788	5095788	5357440	no	-	ST872	0	0	0	0	-	0	-	0	-	0	-	0	-	0	-	wzi394	KL153	unknown (KL153)	+	Good	0.9991		O1/O2v2	O2afg	none	Very high	0.9845		-	-	-	-	-	-	-	-	-	-	-	-
GCA_904866405.1_INF279_genomic	Klebsiella pneumoniae	strong	7	5356154	5356154	5685961	no	-	ST29	0	1	8	11	-	0	-	0	-	0	-	0	-	0	-	wzi85	KL30	K30	-+*	Good	0.9655	KL30_15_wcuG	O1/O2v2	O1	-	High	0.994	O1/O2v2_08_gmlC,O1/O2v2_09_gmlB	aac(6')-Ib-cr.v2;strA.v1^;strB.v1	-	-	qnrB1.v2^	-	-	CatB4.v1	-	sul2	tet(A).v1	-	dfrA14.v2*
GCA_904866415.1_INF201_genomic	Klebsiella pneumoniae	strong	5	5284550	5284550	5465642	no	-	ST45	1	0	0	0	ybt 10; ICEKp4	78	-	0	-	0	-	0	-	0	-	wzi101	KL24	K24	none	Very high	0.9901		O1/O2v1	O2a	none	Very high	0.9875		-	-	-	-	-	-	-	-	-	-	-	-
GCA_904866425.1_INF065_genomic	Klebsiella pneumoniae	strong	4	5318175	5318175	5565136	no	-	ST2998	1	0	0	0	ybt 4; plasmid	65	-	0	-	0	-	0	-	0	-	wzi193	KL125	unknown (KL125)	*	High	0.9028		O3b	O3b	none	Very high	0.9936		-	-	-	-	-	-	-	-	-	-	-	-
GCA_904866435.1_INF119_genomic	Klebsiella pneumoniae	strong	2	5181281	5181281	5414724	no	-	ST17	1	0	0	0	ybt 5; ICEKp6	6	-	0	-	0	-	0	-	0	-	wzi82	KL38	K38	none	Very high	0.9898		O1/O2v2	O2afg	none	Very high	0.9845		-	-	-	-	-	-	-	-	-	-	-	-
GCA_904866445.1_INF305_genomic	Klebsiella pneumoniae	strong	8	5513883	5513883	6113759	no	-	ST231	1	2	11	19	ybt 15; ICEKp11	230	-	0	-	0	-	0	-	0	-	wzi64	KL64	K64	none	Perfect	1		O1/O2v1	O1	none	Very high	0.9864		aadA*;ant(2'')-Ia;rmtB;strA.v1^;strB.v1	-	-	-	-	ermB.v1*	cmlA5;floR.v2*	arr-2	sul2	tet(A).v2;tet(G).v1	-	dfrA23
GCA_904866465.1_INF161_genomic	Klebsiella pneumoniae	strong	3	5185430	5185430	5377865	no	-	ST661	0	1	1	1	-	0	-	0	-	0	-	0	-	0	-	wzi84	KL28	K28	none	Very high	0.9946		O1/O2v1	O2a	none	Very high	0.9886		-	-	-	-	-	-	-	-	-	-	-	-
GCA_904866475.1_KSB2_9B_genomic	Klebsiella pneumoniae	strong	4	5276668	5276668	5602540	no	-	ST25	0	0	4	4	-	0	-	0	-	0	-	0	-	0	-	wzi72	KL2	K2	none	Very high	0.984		O1/O2v2	O1	none	Very high	0.9919		aadA1.v1^	-	-	-	-	-	-	-	sul1	-	-	dfrA1.v2
GCA_904866485.1_KSB1_1H_genomic	Klebsiella pneumoniae	strong	4	5230117	5230117	5555092	no	-	ST323	0	1	6	6	-	0	-	0	-	0	-	0	-	0	-	wzi262	KL21	K21	none	Perfect	1		O3b	O3b	none	Very high	0.9919		aac(6')-Ib-cr.v2	-	-	qnrB1.v2^	-	-	CatB4.v1	-	-	-	-	dfrA14.v2*
GCA_904866505.1_INF323_genomic	Klebsiella pneumoniae	strong	5	5220279	5220279	5796044	no	-	ST74-3LV	0	1	8	11	-	0	-	0	-	0	-	0	-	0	-	wzi411	KL154	unknown (KL154)	none	Very high	0.9986		O1/O2v1	O2a	none	Very high	0.985		aac(6')-Ib-cr.v2;strA.v1^;strB.v1	-	-	qnrB1.v2^	-	-	CatB4.v1	-	sul2	tet(A).v1	-	dfrA14.v2*
GCA_904866515.1_KSB1_10B_genomic	Klebsiella variicola subsp. variicola	strong	4	5633878	5633878	5972745	no	-	ST641	0	0	0	0	-	0	-	0	-	0	-	0	-	0	-	wzi201	KL60	K60	none	Very high	0.9905		O5	O5	none	Very high	0.9961		-	-	-	-	-	-	-	-	-	-	-	-
GCA_904866525.1_INF336_genomic	Klebsiella variicola subsp. variicola	strong	8	5415482	5415482	6069270	no	-	ST3095	0	0	0	0	-	0	-	0	-	0	-	0	-	0	-	wzi306	KL55	K55	-*	High	0.9569	KL55_13_wzx	O1/O2v2	O2afg	-	High	0.9842	O1/O2v2_09_gmlB	-	-	-	-	-	-	-	-	-	-	-	-
GCA_904866535.1_KSB1_8C_genomic	Klebsiella pneumoniae	strong	3	5293884	5293884	5512441	no	-	ST15	0	1	5	7	-	0	-	0	-	0	-	0	-	0	-	wzi24	KL24	K24	none	Very high	0.9999		O1/O2v1	O1	none	Very high	0.9851		aadA5;strA.v1;strB.v1	-	-	-	-	mphA?	-	-	sul1	-	-	dfrA17
GCA_904866545.1_INF232_genomic	Klebsiella variicola subsp. variicola	strong	3	5575290	5575290	5590240	no	-	ST681	0	0	0	0	-	0	-	0	-	0	-	0	-	0	-	wzi69	KL143	unknown (KL143)	-*	High	0.952	KL143_14,KL143_16_wcsW	unknown (O3/O3a)	unknown (O3/O3a)	-+	None	0.9246	O3/O3a_03_wzm,O3/O3a_04_wzt,O3/O3a_05_wbdD,O3/O3a_06_wbdA,O3/O3a_07_wbdB,O3/O3a_08_wbdC	-	-	-	-	-	-	-	-	-	-	-	-
GCA_904866555.1_INF102_genomic	Klebsiella pneumoniae	strong	9	5232790	5232790	5646982	no	-	ST27	0	0	0	0	-	0	-	0	-	0	-	0	-	0	-	wzi186	KL2	K2	-	High	0.9873	KL2_13	O1/O2v2	O2afg	none	Very high	0.9949		-	-	-	-	-	-	-	-	-	-	-	-
GCA_910589455.1_Kp1-VIM_genomic	Klebsiella pneumoniae	strong	5	5351626	5351626	5846198	no	-	ST39	0	2	10	26	-	0	-	0	-	0	-	0	-	0	-	wzi83	KL23	K23	none	Very high	0.9992		O1/O2v2	O1	none	Very high	0.9849		aac(3)-IIa.v1;aac(6')-Ib'.v1;aac(6')-Ib4^;aadA*;aadA1.v1^;strA.v1*;strB.v1*	-	-	qnrA1^	-	mphE.v2;mphE.v2;msrE;msrE	catA1^;catB2.v1;catII.2*	-	sul1;sul1;sul2	tet(D)	-	dfrA14.v2*;dfrB1
GCA_911728565.1_sample22_klebsiella_pneumoniae_genomic	Klebsiella pneumoniae	strong	1	5497511	5497511	5497511	no	-	ST147	0	0	4	3	-	0	-	0	-	0	-	0	-	0	-	wzi29	KL106	unknown (KL106)	none	Good	0.9995		O1/O2v2	O2afg	none	Very high	0.9853		aph3-Ia.v1^	mcr-1.1	-	-	-	-	catA1^	-	-	-	-	-
GCA_920103885.1_DJ_genomic	Klebsiella pneumoniae	strong	9	5472771	5472771	5808477	no	-	ST147	1	3	10	30	ybt 10; ICEKp4	384	-	0	-	0	-	0	-	0	-	wzi64	KL64	K64	none	Very high	0.9999		O1/O2v1	O2a	none	Very high	0.9862		aac(6')-Ib;aac(6')-Ib^;aadA2^;aadA2^;aadA2^;rmtB;rmtF;rmtF;strA.v1;strA.v1;strB.v1	-	-	-	-	-	catII.2*	arr-2;arr-2	sul1;sul1;sul1^;sul2	-	-	dfrA12;dfrA12;dfrA12
[truncated: 59 more columns]

## Sheet: Supplementary Data 2
Supplementary Data 2：ST268-associated genomes
strain	species	species_match	contig_count	N50	largest_contig	total_size	ambiguous_bases	QC_warnings	ST	ST	virulence_score	resistance_score	num_resistance_classes	num_resistance_genes	Yersiniabactin	YbST	Colibactin	CbST	Aerobactin	AbST	Salmochelin	SmST	RmpADC	RmST	rmpA2	wzi	K_locus	K_type	K_locus_problems	K_locus_confidence	K_locus_identity	K_locus_missing_genes	O_locus	O_type	O_locus_problems	O_locus_confidence	O_locus_identity	O_locus_missing_genes	AGly_acquired	Col_acquired	Fcyn_acquired	Flq_acquired	Gly_acquired	MLS_acquired	Phe_acquired	Rif_acquired	Sul_acquired	Tet_acquired	Tgc_acquired
GCA_000009885.1_ASM988v1_genomic	Klebsiella pneumoniae	strong	2	5248520	5248520	5472672	no	-	23	ST23	4	0	0	0	ybt 2; ICEKp1	326	-	0	iuc 1	1	iro 1,iro 3	19,18	rmp 3; ICEKp1 (truncated),rmp 1; KpVP-1	30-1LV,26	rmpA2_3-47%	wzi1	KL1	K1	none	Perfect	1		O1/O2v2	O1	none	Very high	0.9913		-	-	-	-	-	-	-	-	-	-	-
GCA_000220485.1_ASM22048v1_genomic	Klebsiella pneumoniae	strong	2	5259571	5259571	5462423	yes (7)	ambiguous_bases	375	ST375	3	0	0	0	-	0	-	0	iuc 1	19	iro 1	13	rmp 1; KpVP-1 (truncated)	26-2LV	rmpA2_5-54%	wzi72	KL2	K2	none	Very high	0.984		O1/O2v2	O1	-	High	0.9895	O1/O2v2_08_gmlC	-	-	-	-	-	-	-	-	-	-	-
GCA_000294365.1_ASM29436v1_genomic	Klebsiella pneumoniae	strong	1	5386705	5386705	5386705	no	-	23	ST23	2	0	0	0	ybt 1; ICEKp10	47	clb 2	37	-	0	-	0	-	0	-	wzi172	unknown (KL1)	unknown (K1)	-	None	0.9994	KL1_05_wzb,KL1_07_wzx,KL1_08_wclY,KL1_09_wzy,KL1_15_wcaI	O1/O2v2	O1	-	High	0.9909	O1/O2v2_02_wzt,O1/O2v2_08_gmlC,O1/O2v2_10_gmlA	-	-	-	-	-	-	-	-	-	-	-
GCA_000733255.1_ASM73325v1_genomic	Klebsiella pneumoniae	strong	5	5348284	5348284	5812304	no	-	14	ST14	1	2	10	33	ybt 14; ICEKp5	140	-	0	-	0	-	0	-	0	-	wzi2	KL2	K2	none	Very high	0.9974		O1/O2v1	O1	-	High	0.9998	O1/O2v1_06_wbbO	aac(3)-IId^;aac(6')-Ib'.v1;aac(6')-Ib-cr.v2;aac(6')-Ib-cr.v2;aadA*;aadA*;aadA2^;aph(3')-VI;armA;sat-2;strA.v1*;strB.v1*	-	-	qnrB1.v2^	-	ereA2*;mphE.v2^;msrE	CatB4.v1;CatB4.v1;cmlA5	arr-2	sul1;sul1*;sul2	-	-
GCA_001307175.1_ASM130717v1_genomic	Klebsiella pneumoniae	strong	3	5416282	5416282	5696051	no	-	14	ST14	1	2	8	15	ybt 14; ICEKp5	140	-	0	-	0	-	0	-	0	-	wzi2	KL2	K2	?-	Good	0.9973	KL2_12	O1/O2v1	O1	-	High	0.9998	O1/O2v1_06_wbbO	aac(6')-Ib-cr.v2;aadA2^;aph(3')-VI;armA;sat-2	-	-	qnrB1.v2^	-	mphE.v2^;msrE	CatB4.v1	-	sul1	-	-
GCA_000814805.1_ASM81480v1_genomic	Klebsiella pneumoniae	strong	1	5341039	5341039	5341039	no	-	65	ST65	2	0	0	0	ybt 17; ICEKp10	235	clb 3	13	-	0	-	0	-	0	-	wzi72	KL2	K2	none	Very high	0.9839		O1/O2v2	O1	none	Very high	0.9898		-	-	-	-	-	-	-	-	-	-	-
GCA_001521895.1_ASM152189v1_genomic	Klebsiella pneumoniae	strong	3	5387996	5387996	5535187	no	-	14	ST14	1	2	4	4	ybt 13; ICEKp2	299-1LV	-	0	-	0	-	0	-	0	-	wzi2	KL2	K2	?	Good	0.9974		O1/O2v1	O1	none	Very high	0.9999		aadA2^	-	-	-	-	-	-	-	-	-	-
GCA_001709275.1_ASM170927v1_genomic	Klebsiella pneumoniae	strong	5	5341571	5341571	5805603	no	-	14	ST14	1	2	10	33	ybt 14; ICEKp5	140	-	0	-	0	-	0	-	0	-	wzi2	KL2	K2	none	Very high	0.9974		O1/O2v1	O1	-	High	0.9998	O1/O2v1_06_wbbO	aac(3)-IId^;aac(6')-Ib'.v1;aac(6')-Ib-cr.v2;aac(6')-Ib-cr.v2;aadA*;aadA*;aadA2^;aph(3')-VI;armA;sat-2;strA.v1*;strB.v1*	-	-	qnrB1.v2^	-	ereA2*;mphE.v2^;msrE	CatB4.v1;CatB4.v1;cmlA5	arr-2	sul1;sul1*;sul2	-	-
GCA_001529935.1_ASM152993v1_genomic	Klebsiella pneumoniae	strong	2	5461919	5461919	5690826	no	-	23	ST23	5	0	0	0	ybt 1; ICEKp10	338	clb 2	29	iuc 1	1	iro 1	2	rmp 1; KpVP-1	40	rmpA2_5-54%	wzi1	KL1	K1	none	Very high	1		O1/O2v2	O1	none	Very high	0.9912		-	-	-	-	-	-	-	-	-	-	-
GCA_001709295.1_ASM170929v1_genomic	Klebsiella pneumoniae	strong	4	5236925	5236925	5483848	no	-	14	ST14	0	2	8	14	-	0	-	0	-	0	-	0	-	0	-	wzi2	KL2	K2	none	Very high	0.9975		O1/O2v1	O1	none	Very high	0.9997		aph(3')-VIb*;strA.v1;strA.v1;strA.v1^;strB.v1;strB.v1	-	-	qnrB1.v2^	-	-	-	-	sul2	tet(A).v1	-
GCA_001708225.1_ASM170822v1_genomic	Klebsiella pneumoniae	strong	2	5374626	5374626	5587396	no	-	23	ST23	4	0	0	0	ybt 9; ICEKp3	331	-	0	iuc 1	1	iro 1	2-1LV	rmp 1; KpVP-1 (truncated)	31	rmpA2_5-54%	wzi1	KL1	K1	none	Very high	0.9999		O1/O2v2	O1	none	Very high	0.9913		-	-	-	-	-	-	-	-	-	-	-
GCA_001708245.1_ASM170824v1_genomic	Klebsiella pneumoniae	strong	1	5412960	5412960	5412960	no	-	23	ST23	2	0	0	0	ybt 1; ICEKp10 (truncated)	336	clb 2	29-1LV	-	0	-	0	-	0	-	wzi1	KL1	K1	none	Very high	0.9998		O1/O2v2	O1	none	Very high	0.9912		-	-	-	-	-	-	-	-	-	-	-
GCA_002055855.1_ASM205585v1_genomic	Klebsiella pneumoniae	strong	4	5357430	5357430	5884778	no	-	14	ST14	0	2	9	24	-	0	-	0	-	0	-	0	-	0	-	wzi2	KL2	K2	none	Very high	0.9974		O1/O2v1	O1	-	High	0.9998	O1/O2v1_06_wbbO	aac(3)-IId^;aac(6')-Ib'.v1;aac(6')-Ib-cr.v2;aadA*;aadA2^;aph(3')-VI;armA;sat-2;strA.v1*;strB.v1*	-	-	-	-	mphE.v2^;msrE	CatB4.v1;catA1^	-	sul1;sul2	-	-
GCA_002156785.1_ASM215678v1_genomic	Klebsiella pneumoniae	strong	4	5383018	5383018	5973075	no	-	14	ST14	1	3	11	29	ybt 14; ICEKp5 (truncated)	138-3LV	-	0	-	0	-	0	-	0	-	wzi2	KL2	K2	none	Very high	0.9974		O1/O2v1	O1	-	High	0.9998	O1/O2v1_06_wbbO	aac(3)-IId^;aac(6')-Ib-cr.v2;aac(6')-Ib-cr.v2;aadA*;aadA2^;aph(3')-VI;armA;sat-2;strA.v1*;strB.v1*	-	-	qnrB1.v2^	-	ereA2*;mphE.v2^;msrE	CatB4.v1;CatB4.v1;catA1^;cmlA5	arr-2	sul1;sul1*;sul2	-	-
GCA_002180315.1_ASM218031v1_genomic	Klebsiella pneumoniae	strong	5	5439290	5439290	5989257	no	-	14	ST14	1	2	10	24	ybt 14; ICEKp5	140	-	0	-	0	-	0	-	0	-	wzi2	KL2	K2	none	Very high	0.9974		O1/O2v1	O1	-	High	0.9998	O1/O2v1_06_wbbO	aac(3)-IId^;aac(6')-Ib'.v1;aadA*;aadA*;armA;sat-2;strA.v1*;strB.v1*	-	-	-	-	mphE.v2;msrE	catA1^;cmlA5	arr-2	sul1;sul1*;sul2	-	-
GCA_001870165.1_ASM187016v1_genomic	Klebsiella pneumoniae	strong	4	5387681	5387681	5597109	no	-	45	ST45	1	2	9	11	ybt 10; ICEKp4	78	-	0	-	0	-	0	-	0	-	wzi133	KL25	K25	-	High	0.9853	KL25_09_wfeD	O1/O2v1	O2a	none	Very high	0.9846		aac(6')-Ib-cr.v2;aadA1.v1^	-	-	-	-	-	catB3.v2	arr-3	sul1;sul1	-	-
GCA_001902335.1_ASM190233v1_genomic	Klebsiella pneumoniae	strong	7	5159815	5159815	5851286	no	-	23	ST23	4	2	7	10	ybt 9; ICEKp3	202-1LV	-	0	iuc 1	1	-	0	rmp 1; KpVP-1 (truncated)	31-1LV	rmpA2_8*-60%	-	KL57	K57	-	Good	0.988	KL57_03_wzi	O1/O2v2	O2afg	-	High	0.9863	O1/O2v2_08_gmlC	aac(3)-IIa.v1*;aac(6')-Ib-cr.v2	-	-	qnrS1	-	-	CatB4.v1;catII.2*	-	sul2	tet(A).v1	-
GCA_002948565.1_ASM294856v1_genomic	Klebsiella pneumoniae	strong	3	5451057	5451057	5733600	no	-	14	ST14	1	1	9	20	ybt 14; ICEKp5	140	-	0	-	0	-	0	-	0	-	wzi2	KL2	K2	none	Very high	0.9974		O1/O2v1	O1	-	High	0.9998	O1/O2v1_06_wbbO	aac(3)-IId^;aac(6')-Ib'.v1;aac(6')-Ib-cr.v2;aadA*;aadA*;sat-2;strA.v1*;strB.v1*	-	-	-	-	ereA2*	CatB4.v1;catA1^;cmlA5	arr-2	sul1*;sul2	-	-
GCA_001939885.2_ASM193988v2_genomic	Klebsiella pneumoniae	strong	2	5390233	5390233	5652219	no	-	485	ST485	4	0	0	0	ybt 4; plasmid	65	-	0	iuc 1	5	iro 1	1	rmp 1; KpVP-1	26	rmpA2_6*-47%	wzi5	KL5	K5	*	Very high	0.992		O3b	O3b	none	Very high	0.9959		-	-	-	-	-	-	-	-	-	-	-
GCA_002055765.1_ASM205576v1_genomic	Klebsiella pneumoniae	strong	6	5345997	5345997	5838292	no	-	234	ST234	2	2	8	11	ybt 17; ICEKp10	269	clb 3	19	-	0	-	0	-	0	-	wzi114	KL30	K30	-+*	Good	0.9636	KL30_02_cpsACP,KL30_15_wcuG	O1/O2v2	O1	none	Very high	0.9952		aac(6')-Ib'.v1;aadA*;ant(2'')-Ia	-	-	-	-	-	catB3.v2	-	sul1	-	-
GCA_003069525.1_ASM306952v1_genomic	Klebsiella pneumoniae	strong	4	5341581	5341581	5799475	no	-	14	ST14	1	2	10	31	ybt 14; ICEKp5	140	-	0	-	0	-	0	-	0	-	wzi2	KL2	K2	none	Very high	0.9974		O1/O2v1	O1	-	High	0.9998	O1/O2v1_06_wbbO	aac(3)-IId^;aac(6')-Ib'.v1;aac(6')-Ib-cr.v2;aac(6')-Ib-cr.v2;aadA*;aadA2^;aph(3')-VI;armA;sat-2;strA.v1*;strB.v1*	-	-	qnrB1.v2^	-	ereA2*;mphE.v2^;msrE	CatB4.v1;CatB4.v1;cmlA5	arr-2	sul1;sul1*;sul2	-	-
GCA_003267985.1_ASM326798v1_genomic	Klebsiella pneumoniae	strong	3	5356693	5356693	5794565	no	-	14	ST14	0	2	10	28	-	0	-	0	-	0	-	0	-	0	-	wzi2	KL2	K2	none	Very high	0.9974		O1/O2v1	O1	-	High	0.9998	O1/O2v1_06_wbbO	aac(3)-IId^;aac(6')-Ib'.v1;aac(6')-Ib-cr.v2;aadA*;aadA*;aadA2^;aph(3')-VI;armA;sat-2;strA.v1*;strB.v1*	-	-	-	-	ereA2*;mphE.v2^;msrE	CatB4.v1;cmlA5	arr-2	sul1;sul1*;sul2	-	-
GCA_002163895.1_ASM216389v1_genomic	Klebsiella pneumoniae	strong	4	5348368	5348368	5918670	no	-	23	ST23	4	1	4	5	ybt 2; ICEKp1	323-1LV	-	0	iuc 1	1	iro 3 (truncated),iro unknown	7-2LV,0	rmp 3; ICEKp1,rmp unknown	32,0	rmpA2_6-60%	wzi1	KL1	K1	none	Very high	1		O1/O2v2	O1	none	Very high	0.9913		-	-	-	qnrB4	-	-	-	-	sul1	-	-
GCA_002180255.1_ASM218025v1_genomic	Klebsiella pneumoniae	strong	5	5165071	5165071	5806817	no	-	163	ST163	0	2	9	17	-	0	-	0	-	0	-	0	-	0	-	wzi12	KL12	K12	-	High	0.999	KL12_10_wclM	O1/O2v1	O1	none	Very high	0.977		aac(3)-IId^;aac(6')-Ib-cr.v2;strA.v1^;strB.v1	-	-	qnrB1.v2^;qnrB1.v2^	-	-	CatB4.v1	-	sul2	tet(B).v2*;tetR	-
GCA_003428845.1_ASM342884v1_genomic	Klebsiella pneumoniae	strong	4	5374875	5374875	5884898	no	-	14	ST14	1	2	9	21	ybt 14; ICEKp5	140-1LV	-	0	-	0	-	0	-	0	-	wzi64	KL64	K64	none	Perfect	1		O1/O2v1	O1	none	Very high	0.9864		aac(6')-Ib'.v1;aac(6')-Ib-cr.v2;aac(6')-Ib-cr.v2;aadA2^;aph(3')-VI;armA;sat-2	-	-	-	-	mphE.v2^;msrE	CatB4.v1;CatB4.v1;catA1^	-	sul1	-	-
GCA_002192315.1_ASM219231v1_genomic	Klebsiella pneumoniae	strong	4	5388754	5388754	5598174	no	-	45	ST45	1	2	8	11	ybt 10; ICEKp4	78	-	0	-	0	-	0	-	0	-	wzi133	KL25	K25	-	High	0.9853	KL25_09_wfeD	O1/O2v1	O2a	none	Very high	0.9846		aac(6')-Ib-cr.v2;aadA1.v1^	-	-	-	-	-	catB3.v2	arr-3	sul1;sul1	-	-
GCA_003574235.1_ASM357423v1_genomic	Klebsiella pneumoniae	strong	3	5256831	5256831	5656491	no	-	14	ST14	0	2	10	23	-	0	-	0	-	0	-	0	-	0	-	wzi2	KL2	K2	-	High	0.9973	KL2_06_wzc	O1/O2v1	O1	-	High	0.9995	O1/O2v1_03_wbbM,O1/O2v1_05_wbbN,O1/O2v1_06_wbbO	aac(6')-Ib'.v1;aac(6')-Ib-cr.v2;aac(6')-Ib-cr.v2;aadA2^;aph(3')-VI;armA;sat-2	-	-	qnrB1.v2^	-	mphE.v2^;msrE	CatB4.v1;CatB4.v1	-	sul1	tet(D)	-
GCA_003574255.1_ASM357425v1_genomic	Klebsiella pneumoniae	strong	3	5587050	5587050	5721788	no	-	14	ST14	1	2	9	19	ybt 14; ICEKp5	140	-	0	-	0	-	0	-	0	-	wzi2	KL2	K2	-	High	0.9973	KL2_13	O1/O2v1	O1	-	High	0.9996	O1/O2v1_06_wbbO,O1/O2v1_07_kfoC	aac(6')-Ib'.v1;aac(6')-Ib-cr.v2;aadA*;aadA2^;aph(3')-VI;armA;sat-2	-	-	-	-	mphE.v2^;msrE	CatB4.v1	-	sul1	-	-
GCA_002257935.4_ASM225793v4_genomic	Klebsiella pneumoniae	strong	3	5375242	5375242	5749442	no	-	36	ST36	5	2	8	15	ybt 9; ICEKp3	69-6LV	clb 3	13-4LV	iuc 1	1	iro 1	1	rmp 1; KpVP-1	26	rmpA2_4*-34%	wzi149	KL62	K62	none	Very high	0.9998		O1/O2v1	O2a	none	Very high	0.9886		aac(3)-IId^;aac(6')-Ib-cr.v2;aadA16*;aph3-Ia.v1;strA.v1^;strB.v1	-	-	-	-	mphA	floR.v1	arr-3	sul1;sul1;sul2*	tet(A).v2	-
GCA_002752905.1_ASM275290v1_genomic	Klebsiella pneumoniae	strong	3	5232513	5232513	5448674	no	-	323	ST323	0	0	0	0	-	0	-	0	-	0	-	0	-	0	-	wzi262	KL21	K21	none	Very high	1		O3b	O3b	none	Very high	0.9919		-	-	-	-	-	-	-	-	-	-	-
GCA_002752955.1_ASM275295v1_genomic	Klebsiella pneumoniae	strong	8	5267491	5267491	5717053	yes (2)	ambiguous_bases	45	ST45	4	1	8	11	ybt 10; ICEKp4	78	-	0	iuc 3 (truncated)	32-1LV	-	0	-	0	-	wzi7	KL7	K7	none	Very high	0.9851		O1/O2v2	O2afg	none	Very high	0.9836		aac(3)-IIa.v1^;strA.v1^;strB.v1	mcr-1.1^	-	qnrS1	-	-	floR.v2*	-	sul2	tet(A).v1^;tet(A).v2	-
GCA_002753015.1_ASM275301v1_genomic	Klebsiella pneumoniae	strong	11	5228889	5228889	6025713	no	-	323	ST323	0	1	6	7	-	0	-	0	-	0	-	0	-	0	-	wzi262	KL21	K21	none	Very high	1		O3b	O3b	none	Very high	0.9919		strA.v1^;strB.v1	-	-	qnrB1.v2^	-	-	-	-	sul2	-	-
GCA_002753035.1_ASM275303v1_genomic	Klebsiella pneumoniae	strong	6	5228900	5228900	5677989	no	-	323	ST323	0	1	5	6	-	0	-	0	-	0	-	0	-	0	-	wzi262	KL21	K21	none	Very high	1		O3b	O3b	none	Very high	0.9918		strA.v1^;strB.v1	-	-	-	-	-	-	-	sul2	-	-
GCA_002754835.1_ASM275483v1_genomic	Klebsiella pneumoniae	strong	5	5234963	5234963	5698065	no	-	323	ST323	0	1	8	11	-	0	-	0	-	0	-	0	-	0	-	wzi262	KL21	K21	none	Very high	1		O3b	O3b	none	Very high	0.9919		aac(6')-Ib-cr.v2;strA.v1^;strB.v1	-	-	qnrB1.v2^	-	-	CatB4.v1	-	sul2	tet(A).v1	-
GCA_002761315.1_ASM276131v1_genomic	Klebsiella pneumoniae	strong	1	5633290	5633290	5633290	no	-	23	ST23	5	0	0	0	ybt 1; ICEKp10	47-1LV	clb 2	29	iuc 1 (truncated)	1-1LV	iro 1	2	rmp 1; KpVP-1	26	rmpA2_3-47%	wzi1	KL1	K1	none	Very high	0.9999		O1/O2v2	O1	none	Very high	0.9913		-	-	-	-	-	-	-	-	-	-	-
GCA_002813595.1_ASM281359v1_genomic	Klebsiella pneumoniae	strong	2	5485114	5485114	5716697	no	-	23	ST23	5	0	0	0	ybt 1; ICEKp10	53	clb 2	29	iuc 1	1	iro 1	2	rmp 1; KpVP-1	26	rmpA2_6*-47%	wzi1	KL1	K1	none	Very high	1		O1/O2v2	O1	none	Very high	0.9911		-	-	-	-	-	-	-	-	-	-	-
GCA_002853115.2_ASM285311v2_genomic	Klebsiella pneumoniae	strong	2	5470998	5470998	5699947	no	-	23	ST23	5	0	0	0	ybt 1; ICEKp10	46	clb 2	29	iuc 1	1	iro 1	2	rmp 1; KpVP-1	40	rmpA2_5-54%	wzi1	KL1	K1	none	Very high	1		O1/O2v2	O1	none	Very high	0.9912		-	-	-	-	-	-	-	-	-	-	-
GCA_003574275.1_ASM357427v1_genomic	Klebsiella pneumoniae	strong	3	5587048	5587048	5721798	no	-	14	ST14	1	2	9	19	ybt 14; ICEKp5	140	-	0	-	0	-	0	-	0	-	wzi2	KL2	K2	-	High	0.9973	KL2_13	O1/O2v1	O1	-	High	0.9998	O1/O2v1_06_wbbO	aac(6')-Ib'.v1;aac(6')-Ib-cr.v2;aadA*;aadA2^;aph(3')-VI;armA;sat-2	-	-	-	-	mphE.v2^;msrE	CatB4.v1	-	sul1	-	-
GCA_002970895.1_ASM297089v1_genomic	Klebsiella pneumoniae	strong	1	5458646	5458646	5458646	no	-	23	ST23	2	0	0	0	ybt 1; ICEKp10	46	clb 2	29	-	0	-	0	-	0	-	wzi1	KL1	K1	none	Very high	0.9999		O1/O2v2	O1	none	Very high	0.9912		-	-	-	-	-	-	-	-	-	-	-
GCA_003937135.2_ASM393713v2_genomic	Klebsiella pneumoniae	strong	5	5429598	5429598	5929010	no	-	14	ST14	1	2	9	29	ybt 14; ICEKp5	140-1LV	-	0	-	0	-	0	-	0	-	wzi2	KL2	K2	none	Very high	0.9973		O1/O2v1	O1	-	High	0.9998	O1/O2v1_06_wbbO	aac(6')-Ib'.v1*;aac(6')-Ib-cr.v2;aac(6')-Ib-cr.v2;aadA*;aadA2^;armA;sat-2;strA.v1*;strB.v1*	-	-	qnrB1.v2^	-	mphE.v2^;msrE	CatB4.v1;CatB4.v1	-	sul1;sul2	-	-
GCA_004135795.1_ASM413579v1_genomic	Klebsiella pneumoniae	strong	3	5427547	5427547	5831084	no	-	14	ST14	1	2	9	22	ybt 14; ICEKp5 (truncated)	138-6LV	-	0	-	0	-	0	-	0	-	wzi2	KL2	K2	-	High	0.997	KL2_06_wzc	O1/O2v1	O1	-	High	0.9998	O1/O2v1_06_wbbO	aac(6')-Ib'.v1;aac(6')-Ib-cr.v2;aac(6')-Ib-cr.v2;aadA2^;aph(3')-VI;armA;sat-2	-	-	qnrB1.v2^	-	mphE.v2^;msrE	CatB4.v1;CatB4.v1	-	sul1	-	-
GCA_007833575.1_ASM783357v1_genomic	Klebsiella pneumoniae	strong	2	5311952	5311952	5497463	no	-	14	ST14	0	0	0	0	-	0	-	0	-	0	-	0	-	0	-	wzi16	KL16	K16	none	Very high	0.9942		O1/O2v1	O2a	none	Very high	0.9854		-	-	-	-	-	-	-	-	-	-	-
GCA_011742055.2_ASM1174205v2_genomic	Klebsiella pneumoniae	strong	3	5424888	5424888	5926120	no	-	14	ST14	1	1	9	23	ybt 14; ICEKp5	376	-	0	-	0	-	0	-	0	-	wzi2	KL2	K2	none	Very high	0.9974		unknown (O1/O2v1)	unknown (O1)	-	None	0.9992	O1/O2v1_02_wzt,O1/O2v1_03_wbbM,O1/O2v1_04_glf,O1/O2v1_05_wbbN,O1/O2v1_06_wbbO	aac(6')-Ib'.v1*;aac(6')-Ib-cr.v2;aac(6')-Ib-cr.v2;aadA2^;armA;sat-2	-	-	qnrB1.v2^	-	mphE.v2^;msrE*	CatB4.v1;CatB4.v1;catA1^	-	sul1;sul1	tet(D)	-
GCA_012029695.2_ASM1202969v2_genomic	Klebsiella pneumoniae	strong	7	5447040	5447040	5940839	no	-	14	ST14	1	2	4	4	ybt 10; ICEKp4	106-1LV	-	0	-	0	-	0	-	0	-	wzi2	KL2	K2	-*	High	0.997	KL2_10,KL2_13	O1/O2v1	O1	none	Very high	0.9997		strA.v1;strB.v1	-	-	-	-	-	-	-	-	-	-
GCA_016903775.1_ASM1690377v1_genomic	Klebsiella pneumoniae	strong	5	5343921	5343921	5674607	no	-	14	ST14	0	0	1	2	-	0	-	0	-	0	-	0	-	0	-	wzi2	KL2	K2	none	Very high	0.9975		O1/O2v1	O1	none	Very high	0.9999		-	-	-	-	-	-	-	-	-	-	-
GCA_003286995.1_ASM328699v1_genomic	Klebsiella pneumoniae	strong	4	5379591	5379591	5768926	no	-	1660	ST1660	5	2	4	5	ybt 1; ICEKp10	46	clb 2	29	iuc 1	1-1LV	iro 1	2	rmp 1; KpVP-1	40	rmpA2_8*-60%	wzi1	KL1	K1	none	Very high	0.9999		O1/O2v2	O1	none	Very high	0.991		aadA2*;aadA^	-	-	-	-	-	cmlA1*	-	sul1	-	-
GCA_003330945.1_ASM333094v1_genomic	Klebsiella pneumoniae	strong	2	5268719	5268719	5464719	no	-	375	ST375	3	0	0	0	-	0	-	0	iuc 1	20-1LV	iro 1	14	rmp 1; KpVP-1	26	rmpA2_3-47%	wzi72	KL2	K2	none	Very high	0.9838		O1/O2v2	O1	none	Very high	0.9897		-	-	-	-	-	-	-	-	-	-	-
GCA_016903795.1_ASM1690379v1_genomic	Klebsiella pneumoniae	strong	3	5303185	5303185	5550768	no	-	14	ST14	0	0	4	4	-	0	-	0	-	0	-	0	-	0	-	wzi2	KL2	K2	none	Very high	0.9975		O1/O2v1	O1	none	Very high	0.9999		strB.v1	-	-	qnrB4	-	-	-	-	sul1	-	-
GCA_003432225.1_ASM343222v1_genomic	Klebsiella pneumoniae	strong	4	5348492	5348492	5523973	no	-	25	ST25	1	0	4	6	ybt 6; ICEKp5 (truncated)	63-1LV	-	0	-	0	-	0	-	0	-	wzi72	KL2	K2	none	Very high	0.9841		O1/O2v2	O1	none	Very high	0.9919		aph3-Ia.v1*?;strA.v1^;strB.v1	-	-	-	-	-	-	-	sul2	-	-
GCA_003432245.1_ASM343224v1_genomic	Klebsiella pneumoniae	strong	3	5270163	5270163	5465612	no	-	36	ST36	1	0	0	0	ybt 9; ICEKp3	214	-	0	-	0	-	0	-	0	-	wzi378	KL142	unknown (KL142)	none	Very high	0.9888		O1/O2v1	O2a	none	Very high	0.9883		-	-	-	-	-	-	-	-	-	-	-
GCA_003432285.1_ASM343228v1_genomic	Klebsiella pneumoniae	strong	3	5282782	5282782	5456823	no	-	45	ST45	1	0	0	0	ybt 10; ICEKp4	78	-	0	-	0	-	0	-	0	-	wzi101	KL24	K24	none	Very high	0.9902		O1/O2v1	O2a	none	Very high	0.9876		-	-	-	-	-	-	-	-	-	-	-
GCA_003571525.1_ASM357152v1_genomic	Klebsiella pneumoniae	strong	6	5147572	5147572	5595201	no	-	2938	ST2938	0	2	7	12	-	0	-	0	-	0	-	0	-	0	-	wzi393	unknown (KL107)	unknown (KL107)	?-+*	None	0.8432	KL107_05_wzb,KL107_06_wzc,KL107_07_wbaP,KL107_08,KL107_09,KL107_10,KL107_12,KL107_13,KL107_14,KL107_15	O5	O5	none	Very high	0.9955		aac(6')-Il;aadA1.v1^;aadA2^;ant(2'')-Ia	-	-	qnrA1	-	mphA	-	-	sul1;sul1	-	-
GCA_003571585.1_ASM357158v1_genomic	Klebsiella pneumoniae	strong	3	5330135	5330135	5547246	no	-	36	ST36	1	2	1	1	ybt 10; ICEKp4	71	-	0	-	0	-	0	-	0	-	-	KL27	K27	none	Very high	0.9999		O1/O2v2	O2afg	none	Very high	0.9843		-	-	-	-	-	-	-	-	-	-	-
GCA_017301375.1_ASM1730137v1_genomic	Klebsiella pneumoniae	strong	6	5378785	5378785	5906615	no	-	14	ST14	1	3	10	15	ybt 14; ICEKp5	140-1LV	-	0	-	0	-	0	-	0	-	wzi2	KL2	K2	-	High	0.9973	KL2_07	O1/O2v1	O1	none	Very high	0.9999		aac(6')-Ib-cr.v2;aadA2^;aph(3')-VI;armA;strA.v1;strB.v1	-	-	-	-	mphE.v2^;msrE	CatB4.v1	-	sul1	-	-
GCA_019286455.1_ASM1928645v1_genomic	Klebsiella pneumoniae	strong	11	5299257	5299257	5861122	no	-	14	ST14	0	2	10	25	-	0	-	0	-	0	-	0	-	0	-	wzi2	KL2	K2	-	High	0.9972	KL2_13	O1/O2v1	O1	-	High	0.9998	O1/O2v1_06_wbbO	aac(3)-IId^;aac(6')-Ib'.v1;aac(6')-Ib-cr.v2;aadA*;aadA*;sat-2;strA.v1*;strB.v1*	-	-	qnrB1.v1	-	ereA2*;ermB.v1*;mphA?	CatB4.v1;catA1^;cmlA5	arr-2	sul1*;sul2	-	-
GCA_019286515.1_ASM1928651v1_genomic	Klebsiella pneumoniae	strong	7	5364339	5364339	5863691	no	-	14	ST14	0	2	10	26	-	0	-	0	-	0	-	0	-	0	-	wzi2	KL2	K2	-	High	0.9972	KL2_13	O1/O2v1	O1	-	High	0.9998	O1/O2v1_06_wbbO	aac(3)-IId^;aac(6')-Ib'.v1;aac(6')-Ib-cr.v2;aadA*;aadA*;sat-2;strA.v1*;strB.v1*	-	-	qnrB1.v1	-	ereA2*;ermB.v1*;mphA?	CatB4.v1;catA1^;cmlA5	arr-2	sul1*;sul2	-	-
GCA_003590665.1_ASM359066v1_genomic	Klebsiella pneumoniae	strong	6	5146051	5146051	5596986	no	-	253	ST253	0	0	0	0	-	0	-	0	-	0	-	0	-	0	-	wzi50	KL15	K15	none	Very high	0.9983		O4	O4	none	Very high	0.9967		-	-	-	-	-	-	-	-	-	-	-
GCA_003812105.1_ASM381210v1_genomic	Klebsiella pneumoniae	strong	6	5423408	5423408	5763743	no	-	25	ST25	1	0	4	5	ybt 14; ICEKp5	376	-	0	-	0	-	0	-	0	-	wzi72	KL2	K2	none	Very high	0.9841		O1/O2v2	O1	none	Very high	0.992		aadA2^;aph3-Ia.v1^	-	-	-	-	mphA	-	-	sul1	tet(A).v1	-
GCA_019286635.1_ASM1928663v1_genomic	Klebsiella pneumoniae	strong	7	5363628	5363628	5925924	no	-	14	ST14	1	2	10	23	ybt 14; ICEKp5	376	-	0	-	0	-	0	-	0	-	wzi2	KL2	K2	none	Very high	0.9974		unknown (O3/O3a)	unknown (O3/O3a)	-	None	0.9813	O3/O3a_03_wzm,O3/O3a_04_wzt,O3/O3a_05_wbdD,O3/O3a_06_wbdA,O3/O3a_07_wbdB,O3/O3a_08_wbdC	aac(6')-Ib'.v1;aac(6')-Ib-cr.v2;aac(6')-Ib-cr.v2;aadA2^;armA;sat-2	-	-	qnrB1.v2^	-	mphE.v2^;msrE*	CatB4.v1;CatB4.v1;catA1^	-	sul1	tet(D)	-
GCA_019286695.1_ASM1928669v1_genomic	Klebsiella pneumoniae	strong	5	5456618	5456618	5962191	no	-	14	ST14	1	2	10	23	ybt 14; ICEKp5	376	-	0	-	0	-	0	-	0	-	wzi2	KL2	K2	none	Very high	0.9974		unknown (O3/O3a)	unknown (O3/O3a)	-	None	0.9813	O3/O3a_03_wzm,O3/O3a_04_wzt,O3/O3a_05_wbdD,O3/O3a_06_wbdA,O3/O3a_07_wbdB,O3/O3a_08_wbdC	aac(6')-Ib'.v1;aac(6')-Ib-cr.v2;aac(6')-Ib-cr.v2;aadA2^;armA;sat-2	-	-	qnrB1.v2^	-	mphE.v2^;msrE*	CatB4.v1;CatB4.v1;catA1^	-	sul1	tet(D)	-
GCA_003855515.1_ASM385551v1_genomic	Klebsiella pneumoniae	strong	4	5464394	5464394	5951769	no	-	23	ST23	5	2	9	11	ybt 1; ICEKp10	46-1LV	clb 2	29	iuc 1	1	iro 1	2	rmp 1; KpVP-1	40	rmpA2_3-47%	wzi1	KL1	K1	none	Very high	0.9999		O1/O2v2	O1	none	Very high	0.9912		aac(6')-Ib4^;aadA1.v1^;aphA15	-	-	qnrS1	-	mphA	catB2.v1	-	sul1	-	-
GCA_019286755.1_ASM1928675v1_genomic	Klebsiella pneumoniae	strong	5	5456628	5456628	5965598	no	-	14	ST14	1	2	10	24	ybt 14; ICEKp5	376	-	0	-	0	-	0	-	0	-	wzi2	KL2	K2	none	Very high	0.9974		unknown (O3/O3a)	unknown (O3/O3a)	-	None	0.9813	O3/O3a_03_wzm,O3/O3a_04_wzt,O3/O3a_05_wbdD,O3/O3a_06_wbdA,O3/O3a_07_wbdB,O3/O3a_08_wbdC	aac(6')-Ib'.v1;aac(6')-Ib-cr.v2;aac(6')-Ib-cr.v2;aadA2^;armA;sat-2	-	-	qnrB1.v2^	-	mphE.v2^;msrE*	CatB4.v1;CatB4.v1;catA1^	-	sul1;sul1	tet(D)	-
GCA_019286855.1_ASM1928685v1_genomic	Klebsiella pneumoniae	strong	9	5251847	5251847	5959485	no	-	14	ST14	1	2	10	23	ybt 14; ICEKp5	376	-	0	-	0	-	0	-	0	-	wzi2	KL2	K2	none	Very high	0.9974		unknown (O3/O3a)	unknown (O3/O3a)	-	None	0.9813	O3/O3a_03_wzm,O3/O3a_04_wzt,O3/O3a_05_wbdD,O3/O3a_06_wbdA,O3/O3a_07_wbdB,O3/O3a_08_wbdC	aac(6')-Ib'.v1;aac(6')-Ib-cr.v2;aac(6')-Ib-cr.v2;aadA2^;armA;sat-2	-	-	qnrB1.v2^	-	mphE.v2^;msrE*	CatB4.v1;CatB4.v1;catA1^	-	sul1	tet(D)	-
GCA_003932915.1_ASM393291v1_genomic	Klebsiella pneumoniae	strong	3	5370942	5370942	5655284	no	-	65	ST65	5	2	4	4	ybt 17; ICEKp10 (truncated)	235-2LV	clb 3	13-1LV	iuc 1	1	iro 1	10	rmp 1; KpVP-1 (truncated)	38	rmpA2_6*-47%	wzi72	KL2	K2	none	Very high	0.984		O1/O2v2	O1	none	Very high	0.9898		aac(6')-Ib-cr.v2*	-	-	qnrS1	-	-	-	arr-3	-	-	-
GCA_019317045.1_ASM1931704v1_genomic	Klebsiella pneumoniae	strong	5	5516743	5516743	6009334	no	-	14	ST14	1	2	10	40	ybt 14; ICEKp5	140	-	0	-	0	-	0	-	0	-	wzi2	KL2	K2	none	Very high	0.9973		O1/O2v1	O1	-	High	0.9998	O1/O2v1_06_wbbO	aac(3)-IIa.v1^;aac(3)-IId^;aac(3)-IId^;aac(6')-Ib'.v1;aac(6')-Ib'.v1;aac(6')-Ib-cr.v2;aadA*;aadA*;aadA*;aadA*;armA;sat-2;strA.v1^;strA.v1^;strB.v1;strB.v1	-	-	-	-	ereA2*;mphE.v2;msrE	CatB4.v1;catA1^;cmlA5;cmlA5	arr-2;arr-3	sul1;sul1*;sul2;sul2	-	-
GCA_003953905.1_ASM395390v1_genomic	Klebsiella pneumoniae	strong	2	5252687	5252687	5445863	no	-	23	ST23	5	1	1	1	ybt 1; ICEKp10	46-1LV	clb 2 (incomplete)	14-8LV	iuc 1	1	iro 1	1-1LV	rmp 1; KpVP-1	40	rmpA2_6-60%	wzi1	KL1	K1	none	Very high	0.9999		O1/O2v2	O1	none	Very high	0.9913		-	-	-	-	-	-	-	-	-	-	-
GCA_004118955.1_ASM411895v1_genomic	Klebsiella pneumoniae	strong	2	5463931	5463931	5821768	no	-	23	ST23	5	0	0	0	ybt 1; ICEKp10	46-1LV	clb 2	29	iuc 1	1	iro 1	2	rmp 1; KpVP-1	40	rmpA2_5-54%	wzi1	KL1	K1	none	Very high	0.9998		O1/O2v2	O1	none	Very high	0.9913		-	-	-	-	-	-	-	-	-	-	-
GCA_019317085.1_ASM1931708v1_genomic	Klebsiella pneumoniae	strong	5	5516789	5516789	6009380	no	-	14	ST14	1	2	10	39	ybt 14; ICEKp5	140	-	0	-	0	-	0	-	0	-	wzi2	KL2	K2	?	Good	0.9973		O1/O2v1	O1	-	High	0.9998	O1/O2v1_06_wbbO	aac(3)-IIa.v1^;aac(3)-IId^;aac(3)-IId^;aac(6')-Ib'.v1;aac(6')-Ib'.v1;aac(6')-Ib-cr.v2;aadA*;aadA*;aadA*;aadA*;armA;sat-2;strA.v1^;strB.v1;strB.v1	-	-	-	-	ereA2*;mphE.v2;msrE	CatB4.v1;catA1^;cmlA5;cmlA5	arr-2;arr-3	sul1;sul1*;sul2;sul2	-	-
GCA_004209795.1_ASM420979v1_genomic	Klebsiella pneumoniae	strong	8	5432984	5432984	6138784	no	-	23	ST23	4	1	8	11	ybt 9; ICEKp3	15-2LV	-	0	iuc 1	1	iro 1	2	rmp unknown	0	rmpA2_5-54%	wzi1	KL1	K1	-	High	0.9993	KL1_14_wcaH	O1/O2v2	O1	?-	Good	0.9905	O1/O2v2_06_wbbO,O1/O2v2_09_gmlB	aac(6')-Ib;strA.v1^;strB.v1	-	-	qnrB1.v1	-	-	catA1^	arr-2	sul2	-	-
GCA_019317205.1_ASM1931720v1_genomic	Klebsiella pneumoniae	strong	5	5457817	5457817	5963390	no	-	14	ST14	1	2	10	23	ybt 14; ICEKp5	376	-	0	-	0	-	0	-	0	-	wzi2	KL2	K2	none	Very high	0.9974		unknown (O3/O3a)	unknown (O3/O3a)	-	None	0.9813	O3/O3a_03_wzm,O3/O3a_04_wzt,O3/O3a_05_wbdD,O3/O3a_06_wbdA,O3/O3a_07_wbdB,O3/O3a_08_wbdC	aac(6')-Ib'.v1;aac(6')-Ib-cr.v2;aac(6')-Ib-cr.v2;aadA2^;armA;sat-2	-	-	qnrB1.v2^	-	mphE.v2^;msrE*	CatB4.v1;CatB4.v1;catA1^	-	sul1	tet(D)	-
GCA_004295405.1_ASM429540v1_genomic	Klebsiella pneumoniae	strong	9	5439838	5439838	6181364	no	-	23	ST23	4	2	9	16	ybt 9; ICEKp3 (incomplete)	15-2LV	-	0	iuc 1 (truncated)	1-1LV	iro 1	2	rmp unknown	0	rmpA2_8*-53%	wzi1	KL1	K1	-+	Good	0.9995	KL1_05_wzb,KL1_18_manC	unknown (O1/O2v2)	unknown (O1)	?-	None	0.9908	O1/O2v2_03_wbbM,O1/O2v2_06_wbbO,O1/O2v2_07_kfoC,O1/O2v2_09_gmlB	aac(6')-Ib;aac(6')-Ib-cr.v2;strA.v1^;strB.v1	-	-	qnrB1.v1	-	mphE.v2;msrE	catA1^	arr-2	sul1;sul2	-	-
GCA_020526005.1_ASM2052600v1_genomic	Klebsiella pneumoniae	strong	4	5346560	5346560	5697330	no	-	14	ST14	1	1	6	10	ybt 10; ICEKp4	106	-	0	-	0	-	0	-	0	-	wzi2	KL2	K2	none	Very high	0.9975		O1/O2v1	O1	none	Very high	0.9999		aac(6')-Il;aadA1.v1;aadA2^;strA.v1;strB.v1	-	-	-	-	mphA	-	-	sul1	-	-
GCA_021137875.1_ASM2113787v1_genomic	Klebsiella pneumoniae	strong	4	5442703	5442703	5919753	no	-	14	ST14	1	2	9	14	ybt 14; ICEKp5	140-1LV	-	0	-	0	-	0	-	0	-	wzi2	KL2	K2	none	Very high	0.9973		O1/O2v1	O1	-	High	0.9998	O1/O2v1_06_wbbO	aac(6')-Ib-cr.v2;aadA2^;armA;sat-2	-	-	-	-	mphE.v2^;msrE	CatB4.v1;catA1^	-	sul1	-	-
GCA_004322955.1_ASM432295v1_genomic	Klebsiella pneumoniae	strong	4	5345730	5345730	5616511	no	-	45	ST45	1	0	1	1	ybt 10; ICEKp4	78	-	0	-	0	-	0	-	0	-	wzi101	KL24	K24	none	Very high	0.9902		O1/O2v1	O2a	none	Very high	0.9876		-	-	-	-	-	-	-	-	-	tet(D)	-
GCA_004924315.1_ASM492431v1_genomic	Klebsiella pneumoniae	strong	3	5393085	5393085	5741563	no	-	23	ST23	5	2	3	2	ybt 1; ICEKp10	47-1LV	clb 2	29	iuc 1	1	iro 1	2	rmp 1; KpVP-1	40	rmpA2_3-47%	wzi1	KL1	K1	none	Very high	0.9999		O1/O2v2	O1	-	High	0.9912	O1/O2v2_08_gmlC	-	-	-	-	-	-	-	-	-	-	-
GCA_021137895.1_ASM2113789v1_genomic	Klebsiella pneumoniae	strong	4	5442819	5442819	5919869	no	-	14	ST14	1	2	9	14	ybt 14; ICEKp5	140-1LV	-	0	-	0	-	0	-	0	-	wzi2	KL2	K2	none	Very high	0.9974		O1/O2v1	O1	-	High	0.9998	O1/O2v1_06_wbbO	aac(6')-Ib-cr.v2;aadA2^;armA;sat-2	-	-	-	-	mphE.v2^;msrE	CatB4.v1;catA1^	-	sul1	-	-
GCA_021899755.1_ASM2189975v1_genomic	Klebsiella pneumoniae	strong	5	5354976	5354976	5941013	no	-	14	ST14	0	2	11	39	-	0	-	0	-	0	-	0	-	0	-	wzi2	KL2	K2	none	Very high	0.9972		O1/O2v1	O1	-	High	0.9998	O1/O2v1_06_wbbO	aac(3)-IId^;aac(6')-Ib'.v1;aac(6')-Ib'.v1;aac(6')-Ib-cr.v2;aac(6')-Ib-cr.v2;aadA*;aadA*;aadA2^;aph(3')-VI;armA;sat-2;strA.v1*;strB.v1*	-	-	qnrB1.v2^	-	ereA2*;mphE.v2^;msrE	CatB4.v1;CatB4.v1;catA1^;cmlA5	arr-2	sul1;sul1*;sul2	tet(D)	-
GCA_008122305.1_ASM812230v1_genomic	Klebsiella pneumoniae	strong	2	5370920	5370920	5573436	no	-	268	ST268	5	0	0	0	ybt 0; ICEKp10 (truncated)	580-2LV	clb 3 (truncated)	13-4LV	iuc 1	78	iro 1	1	rmp unknown	0	rmpA2_8*	wzi95	unknown (KL20)	unknown (K20)	-	None	0.9993	KL20_08_wzy,KL20_10_wcaN,KL20_13_wbaZ,KL20_14_wzx	O1/O2v1	O2a	none	Very high	0.9897		-	-	-	-	-	-	-	-	-	-	-
GCA_009497695.1_ASM949769v1_genomic	Klebsiella pneumoniae	strong	2	5248519	5248519	5472671	no	-	23	ST23	4	0	0	0	ybt 2; ICEKp1	326	-	0	iuc 1	1	iro 1,iro 3	19,18	rmp 3; ICEKp1 (truncated),rmp 1; KpVP-1	30-1LV,26	rmpA2_3-47%	wzi1	KL1	K1	none	Perfect	1		O1/O2v2	O1	none	Very high	0.9913		-	-	-	-	-	-	-	-	-	-	-
GCA_009497755.1_ASM949775v1_genomic	Klebsiella pneumoniae	strong	3	5438591	5438591	5749567	no	-	1265	ST1265	5	2	1	1	ybt 1; ICEKp10	46-1LV	clb 2	29	iuc 1	1	iro 1	2	rmp 1; KpVP-1	40	rmpA2_8-60%	wzi1	KL1	K1	none	Very high	0.9995		O1/O2v2	O1	none	Very high	0.9912		-	-	-	-	-	-	-	-	-	-	-
GCA_009556655.1_ASM955665v1_genomic	Klebsiella pneumoniae	strong	3	5365096	5365096	5514092	no	-	25	ST25	1	0	0	0	ybt 14; ICEKp5	135-5LV	-	0	-	0	-	0	-	0	-	wzi72	KL2	K2	none	Very high	0.9839		O1/O2v2	O1	none	Very high	0.9919		-	-	-	-	-	-	-	-	-	-	-
GCA_009661415.2_ASM966141v2_genomic	Klebsiella pneumoniae	strong	6	5269282	5269282	5463973	no	-	26	ST26	0	0	0	0	-	0	-	0	-	0	-	0	-	0	-	wzi236	KL10	K10	none	Very high	0.9956		O1/O2v2	O1	none	Very high	0.9941		-	-	-	-	-	-	-	-	-	-	-
GCA_000764615.1_ASM76461v1_genomic	Klebsiella pneumoniae	strong	5	5317001	5317001	5990738	no	-	15	ST15	1	2	10	19	ybt 16; ICEKp12	290	-	0	-	0	-	0	-	0	-	wzi93	unknown (KL112)	unknown (KL112)	?-	None	0.9828	KL112_08,KL112_09_wzy,KL112_10_wcaO,KL112_11_wcaN,KL112_12_wbaZ,KL112_13_wcuV	O1/O2v1	O1	none	Very high	0.9852		aac(6')-Ib-cr.v2;aadA2^;armA;strA.v1;strB.v1	-	-	qnrB1.v2^	-	mphE.v2;msrE	CatB4.v1;catA1^	-	sul1	tet(D)	-
GCA_001663195.1_ASM166319v1_genomic	Klebsiella pneumoniae	strong	2	5344467	5344467	5420718	no	-	15	ST15	1	2	9	13	ybt 15; ICEKp11	378	-	0	-	0	-	0	-	0	-	wzi93	KL112	unknown (KL112)	none	Very high	0.9863		O1/O2v1	O1	-	High	0.9849	O1/O2v1_03_wbbM,O1/O2v1_05_wbbN	aac(3)-IId^;aac(6')-Ib-cr.v2^;aadA16*	-	-	qnrA3^	-	mphA;mphA	catB3.v2	arr-3	sul1	-	-
GCA_001750805.1_ASM175080v1_genomic	Klebsiella pneumoniae	strong	4	5367386	5367386	5759206	no	-	15	ST15	1	1	6	9	ybt 9; ICEKp3	183-2LV	-	0	-	0	-	0	-	0	-	wzi64	KL64	K64	-	High	0.9999	KL64_16_wcaJ	O1/O2v1	O1	none	Very high	0.9864		aac(3)-IId^;aac(6')-Ib4*	-	-	qnrB2.v1^;qnrS1	-	erm(42)*	-	-	sul1;sul2	tet(D)	-
GCA_001902395.1_ASM190239v1_genomic	Klebsiella pneumoniae	strong	5	5330835	5330835	5676522	no	-	15	ST15	0	2	8	12	-	0	-	0	-	0	-	0	-	0	-	wzi24	KL24	K24	-	High	0.9999	KL24_13_wcuG	O1/O2v1	O1	-	High	0.9851	O1/O2v1_06_wbbO	aac(3)-IIa.v1^;aac(6')-Ib-cr.v2;strA.v1^;strB.v1	-	-	-	-	-	CatB4.v1;catA1*?	-	sul2	tet(A).v1	-
GCA_009909305.1_ASM990930v1_genomic	Klebsiella pneumoniae	strong	2	5382236	5382236	5611260	no	-	23	ST23	5	0	0	0	ybt 1; ICEKp10	47	clb 2	29	iuc 1	1	iro 1	2	rmp 1; KpVP-1	34	rmpA2_6-60%	wzi1	KL1	K1	none	Very high	0.9999		O1/O2v2	O1	none	Very high	0.9913		-	-	-	-	-	-	-	-	-	-	-
GCA_009909325.1_ASM990932v1_genomic	Klebsiella pneumoniae	strong	2	5377974	5377974	5606998	no	-	23	ST23	5	0	0	0	ybt 1; ICEKp10	47	clb 2	29	iuc 1	1	iro 1	2	rmp 1; KpVP-1	34	rmpA2_6-60%	wzi1	KL1	K1	none	Very high	0.9999		O1/O2v2	O1	none	Very high	0.9913		-	-	-	-	-	-	-	-	-	-	-
GCA_010367305.1_ASM1036730v1_genomic	Klebsiella pneumoniae	strong	4	5318671	5318671	5655563	no	-	268	ST268	2	2	7	13	ybt 0; ICEKp10	580	clb 3	13-1LV	-	0	iro 1	1	rmp 1; KpVP-1	26-1LV	-	wzi95	KL20	K20	none	Very high	0.9995		O1/O2v1	O2a	none	Very high	0.9897		aac(3)-IId^;aac(6')-Ia^;strA.v1*;strB.v1*	-	-	qnrS1	-	-	catII.2*	-	sul1;sul2	-	-
GCA_011006575.1_ASM1100657v1_genomic	Klebsiella pneumoniae	strong	6	5313003	5313003	5815774	no	-	1027	ST1027	4	1	8	10	ybt 18; ICEKp15	400-5LV	-	0	iuc 3 (truncated)	23	-	0	-	0	-	wzi472	KL20	K20	none	Very high	0.9854		O3/O3a	O3/O3a	*	Very high	0.954		aac(6')-Ib-cr.v2;aadA16*	-	-	qnrB2.v2^	-	mphA	-	arr-3	sul1;sul1	tet(A).v1	-
GCA_002209405.1_ASM220940v1_genomic	Klebsiella pneumoniae	strong	1	5332976	5332976	5332976	no	-	15	ST15	0	0	4	3	-	0	-	0	-	0	-	0	-	0	-	wzi24	KL24	K24	?-	Good	0.9998	KL24_09_wcuV	O1/O2v1	O1	none	Very high	0.9852		aadA2^	-	-	-	-	-	-	-	sul2	-	-
GCA_002211905.1_ASM221190v1_genomic	Klebsiella pneumoniae	strong	4	5377031	5377031	5816577	no	-	15	ST15	1	3	9	8	ybt 16; ICEKp12	277	-	0	-	0	-	0	-	0	-	wzi2	KL2	K2	none	Very high	0.9953		O1/O2v1	O1	none	Very high	0.9852		aac(6')-Ib3^;rmtC	-	-	-	-	mphA	-	-	sul1	tet(A).v1	-
GCA_003030145.1_ASM303014v1_genomic	Klebsiella pneumoniae	strong	4	5279647	5279647	5535332	no	-	15	ST15	0	2	8	19	-	0	-	0	-	0	-	0	-	0	-	wzi93	KL112	unknown (KL112)	none	Very high	0.9865		O1/O2v1	O1	none	Very high	0.9852		aac(3)-IId^;aac(6')-Ib'.v1;aac(6')-Ib'.v1;aadA*;aadA*;aph(3')-VI;strA.v1*;strB.v1*	-	-	qnrS1	-	-	-	-	sul2	tet(D)	-
GCA_003031325.1_ASM303132v1_genomic	Klebsiella pneumoniae	strong	6	5369387	5369387	5947820	no	-	15	ST15	0	2	11	18	-	0	-	0	-	0	-	0	-	0	-	wzi19	KL19	K19	*	High	0.9491		O1/O2v2	O1	-	High	0.9999	O1/O2v2_05_wbbN	aac(3)-IId^;aac(6')-Ib-cr.v2;aadA16*;aph3-Ia.v1;strA.v1^;strB.v1	-	-	-	-	mphA	catA1*	arr-3	sul2*	tet(A).v1;tet(D)	-
GCA_003054385.1_ASM305438v1_genomic	Klebsiella pneumoniae	strong	3	5398745	5398745	5579775	no	-	15	ST15	1	2	11	17	ybt 10; ICEKp4 (truncated)	381-1LV	-	0	-	0	-	0	-	0	-	wzi84	KL28	K28	-+	Good	0.9943	KL28_03_wzi,KL28_07_wckC,KL28_13_wzx	O1/O2v1	O1	none	Very high	0.9885		aac(3)-IId^;aac(6')-Ib-cr.v2;aadA16*;aph3-Ia.v1;strA.v1^;strB.v1	-	-	qnrS1	-	mphA	floR.v1	arr-3	sul1;sul2*	tet(A).v2	-
GCA_003074015.1_ASM307401v1_genomic	Klebsiella pneumoniae	strong	5	5331435	5331435	5675659	no	-	15	ST15	0	1	8	13	-	0	-	0	-	0	-	0	-	0	-	wzi93	KL112	unknown (KL112)	none	Very high	0.9865		O1/O2v1	O1	none	Very high	0.9852		aac(3)-IIa.v1^;aac(6')-Ib-cr.v2;ant(2'')-Ia;strA.v1^;strB.v1	-	-	-	-	mphA	CatB4.v1	-	sul2	-	-
GCA_012166915.1_ASM1216691v1_genomic	Klebsiella pneumoniae	strong	6	5219537	5219537	5948279	no	-	25	ST25	0	1	7	9	-	0	-	0	-	0	-	0	-	0	-	wzi72	KL2	K2	none	Very high	0.9841		O1/O2v2	O1	none	Very high	0.9919		aac(6')-Ib-cr.v2;aadA16*	-	-	qnrB6^	-	-	-	arr-3	sul1;sul1	-	-
GCA_003855315.1_ASM385531v1_genomic	Klebsiella pneumoniae	strong	8	5319653	5319653	5920038	no	-	15	ST15	4	1	7	14	ybt 0; ICEKp4 (truncated)	449-1LV	-	0	iuc 1	1	-	0	-	0	rmpA2_8*-60%	wzi24	KL24	K24	-	High	0.9998	KL24_13_wcuG	O1/O2v1	O1	none	Very high	0.9852		aac(3)-IIa.v1;aac(6')-Ib-cr.v2;aadA^;aph(3')-Ia;sat-2	-	-	-	-	-	catA1^	-	sul1	-	-
[truncated: 130 more rows]
[truncated: 60 more columns]
